# Supplementary material for: Bibliometric and visual analysis of global research trends and frontiers in the tumor microenvironment and immune escape
Source: Medicine (Baltimore). 2026 Jul 10;105(28):e49728. doi: 10.1097/MD.0000000000049728 (PMC13363031; doi:10.1097/MD.0000000000049728)
Supplement: Supplementary file 1 [file medi-105-e49728-s001.xls]

## Sheet: savedrecs
Publication Type	Authors	Book Authors	Book Editors	Book Group Authors	Author Full Names	Book Author Full Names	Group Authors	Article Title	Source Title	Book Series Title	Book Series Subtitle	Language	Document Type	Conference Title	Conference Date	Conference Location	Conference Sponsor	Conference Host	Author Keywords	Keywords Plus	Abstract	Addresses	Affiliations	Reprint Addresses	Email Addresses	Researcher Ids	ORCIDs	Funding Orgs	Funding Name Preferred	Funding Text	Cited References	Cited Reference Count	Times Cited, WoS Core	Times Cited, All Databases	180 Day Usage Count	Since 2013 Usage Count	Publisher	Publisher City	Publisher Address	ISSN	eISSN	ISBN	Journal Abbreviation	Journal ISO Abbreviation	Publication Date	Publication Year	Volume	Issue	Part Number
J	Lainé, A; Labiad, O; Hernandez-Vargas, H; This, S; Sanlaville, A; Léon, S; Dalle, S; Sheppard, D; Travis, MA; Paidassi, H; Marie, JC				Laine, Alexandra; Labiad, Ossama; Hernandez-Vargas, Hector; This, Sebastien; Sanlaville, Amelien; Leon, Sophie; Dalle, Stephane; Sheppard, Dean; Travis, Mark A.; Paidassi, Helena; Marie, Julien C.			Regulatory T cells promote cancer immune-escape through integrin αvβ8-mediated TGF-β activation	NATURE COMMUNICATIONS			English	Article							GROWTH-FACTOR-BETA; MICE; EXPRESSION; TGF-BETA-1; AUTOIMMUNITY; INFLAMMATION; MECHANISMS; BLOCKADE; RELEASE	Presence of TGF beta in the tumor microenvironment is one of the most relevant cancer immune-escape mechanisms. TGF beta is secreted in an inactive form, and its activation within the tumor may depend on different cell types and mechanisms than its production. Here we show in mouse melanoma and breast cancer models that regulatory T (Treg) cells expressing the beta 8 chain of alpha v beta 8 integ…	[Laine, Alexandra; Labiad, Ossama; Hernandez-Vargas, Hector; Sanlaville, Amelien; Dalle, Stephane; Marie, Julien C.] Claude Bernard Univ Lyon 1, Canc Res Ctr Lyon INSERM U1052, Ctr Leon Berard,CNRS UMR 5286, Tumor Escape Resistance & Immun Dept, F-69373 Lyon, France; [This, Sebastien; Paidassi, Helena] Univ Lyon, Univ Claude Bernard Lyon 1, Ctr Int Rech Infectiol, ENS Lyon,CIRI,INSERM U1111, Lyon…	Universite Claude Bernard Lyon 1; Centre National de la Recherche Scientifique (CNRS); CNRS - National Institute for Biology (INSB); UNICANCER; Centre Leon Berard; Institut National de la Sante et de la Recherche Medicale (Inserm); Universite Claude Bernard Lyon 1; Institut National de la Sante et de la Recherche Medicale (Inserm); Ecole Normale Superieure de Lyon (ENS de LYON); UNICANCER; Centre…	Marie, JC (corresponding author), Claude Bernard Univ Lyon 1, Canc Res Ctr Lyon INSERM U1052, Ctr Leon Berard,CNRS UMR 5286, Tumor Escape Resistance & Immun Dept, F-69373 Lyon, France.	julien.marie@inserm.fr	Paidassi, Helena/M-5739-2014; This, Sébastien/AAB-8888-2020; Marie, Julien/I-5084-2016; Dalle, Stephane/E-4552-2018; Travis, Mark/IWE-5125-2023	This, Sebastien/0000-0003-2931-9050; Laine, Alexandra/0000-0002-8367-6115	LabEx DEVweCAN ANR investissement d'Avenir [ANR-10-LABX-61]; Helmholtz-DKFZ-Inserm program; BMS foundation Grant; Foncer contre le cancer [2019-1047]; ARC [2019-1047]; labelisation ligue Nationale contre cancer; Agence Nationale de la Recherche [ANR-13-PDOC-0019]; People Program (Marie Sklodowska-Curie Actions) of the European Union [PIIF-GA-2012-330432]; LabEx DEVweCAN grant; Ligue Nationale Con…	LabEx DEVweCAN ANR investissement d'Avenir(Agence Nationale de la Recherche (ANR)); Helmholtz-DKFZ-Inserm program; BMS foundation Grant; Foncer contre le cancer; ARC(Australian Research Council); labelisation ligue Nationale contre cancer; Agence Nationale de la Recherche(Agence Nationale de la Recherche (ANR)); People Program (Marie Sklodowska-Curie Actions) of the European Union; LabEx DEVweCAN…	The expert assistance of V. Bernet, S. Rodriguez, E. Guillemot, and H. Tarayre is acknowledged as well as the advices and analysis from V. Fontanier. We also thank Drs. S. Soudja and V. Dardalhon for critical comments and the Marie lab members for their helpful discussions. We thank Dr. Bartholin for sharing TGF ss RICA mice and Prof. Ribas for sharing data on melanoma patients. The help of the c…		45	65	72	4	22	NATURE PORTFOLIO	BERLIN	HEIDELBERGER PLATZ 3, BERLIN, 14197, GERMANY		2041-1723		NAT COMMUN	Nat. Commun.	OCT 28	2021	12	1
J	Ye, XF; Wang, L; Nie, M; Wang, YY; Dong, SC; Ren, WC; Li, GB; Li, ZM; Wu, K; Pan-Hammarström, Q				Ye, Xiaofei; Wang, Lei; Nie, Man; Wang, Yuyao; Dong, Shichen; Ren, Weicheng; Li, Guibo; Li, Zhi-Ming; Wu, Kui; Pan-Hammarstrom, Qiang			A single-cell atlas of diffuse large B cell lymphoma	CELL REPORTS			English	Article							TUMOR MICROENVIRONMENT; HEPATITIS; ACTIVATION; EXPRESSION; VIRUS; GENE; POLARIZATION; INFECTION; CHOP	Diffuse large B cell lymphoma (DLBCL) is one of the most common yet aggressive types of B cell lymphoma and remains incurable in 40% of patients. Herein, we profile the transcriptomes of 94,324 cells from 17 DLBCLs and 3 control samples using single-cell RNA sequencing. Altogether, 73 gene expression programs are identified in malignant cells, demonstrating high intra-and intertumor heterogeneity…	[Ye, Xiaofei; Ren, Weicheng; Pan-Hammarstrom, Qiang] Karolinska Inst, Dept Biosci & Nutr, S-14183 Stockholm, Sweden; [Wang, Lei; Wang, Yuyao; Dong, Shichen; Li, Guibo; Wu, Kui] BGI Shenzhen, Shenzhen 518000, Peoples R China; [Wang, Lei; Wu, Kui] BGI Shenzhen, Shenzhen Key Lab Genom, Guangdong Prov Key Lab Human Dis Genom, Shenzhen 518000, Peoples R China; [Nie, Man; Li, Zhi-Ming] Sun Yat Sen Univ…	Karolinska Institutet; Beijing Genomics Institute (BGI); Beijing Genomics Institute (BGI); State Key Lab Oncology South China; Sun Yat Sen University; Beijing Genomics Institute (BGI)	Pan-Hammarström, Q (corresponding author), Karolinska Inst, Dept Biosci & Nutr, S-14183 Stockholm, Sweden.;Wu, K (corresponding author), BGI Shenzhen, Shenzhen 518000, Peoples R China.;Wu, K (corresponding author), BGI Shenzhen, Shenzhen Key Lab Genom, Guangdong Prov Key Lab Human Dis Genom, Shenzhen 518000, Peoples R China.;Li, ZM (corresponding author), Sun Yat Sen Univ, Collaborat Innovat Ctr …	lizhm@sysucc.org.cn; wukui@genomics.cn; qiang.pan-hammarstrom@ki.se	zhang, jingxing/KCY-4726-2024; Li, Guobao/F-3690-2016; pan, qingjie/LEN-1144-2024; Wu, Kui/JHT-4169-2023	Pan-Hammarstrom, Qiang/0000-0003-1990-8804; Wu, Kui/0000-0002-6857-7231; Li, Guibo/0000-0002-6141-4931	Guangdong Provincial Key Laboratory of Human Disease Genomics [2020B1212070028]; Shenzhen Key Laboratory of Single-Cell Omics [ZDSYS20190902093613831]; China Scholarship Council [CSC 201706380126]; National Natural Science Foundation of China [82003859, 81872902, 82073917]; China Postdoctoral Science Foundation [2019TQ0367, 2019M660228]; China National GeneBank (CNGB); Cancerfonden; STINT; CIMED;…	Guangdong Provincial Key Laboratory of Human Disease Genomics; Shenzhen Key Laboratory of Single-Cell Omics; China Scholarship Council(China Scholarship Council); National Natural Science Foundation of China(National Natural Science Foundation of China (NSFC)); China Postdoctoral Science Foundation(China Postdoctoral Science Foundation); China National GeneBank (CNGB); Cancerfonden(Swedish Cancer…	This work was supported by the Guangdong Provincial Key Laboratory of Human Disease Genomics (2020B1212070028), Shenzhen Key Laboratory of Single-Cell Omics (ZDSYS20190902093613831), China Scholarship Council (CSC 201706380126), National Natural Science Foundation of China (82003859, 81872902, and 82073917), China Postdoctoral Science Foundation (2019TQ0367 and 2019M660228), China National GeneBa…		67	38	39	7	34	CELL PRESS	CAMBRIDGE	50 HAMPSHIRE ST, FLOOR 5, CAMBRIDGE, MA 02139 USA	2211-1247			CELL REP	Cell Reports	APR 19	2022	39	3
J	Barriga, V; Kuol, N; Nurgali, K; Apostolopoulos, V				Barriga, Vanessa; Kuol, Nyanbol; Nurgali, Kulmira; Apostolopoulos, Vasso			The Complex Interaction between the Tumor Micro-Environment and Immune Checkpoints in Breast Cancer	CANCERS			English	Article						breast cancer; checkpoint; checkpoint inhibitors; tumor microenvironment; tumor-associated macrophages; cancer-associated fibroblasts; tumor-associated neutrophils; IDO; PD-L1; Siglec-9	MHC CLASS-I; EPITHELIAL-MESENCHYMAL TRANSITION; PEPTIDE-BASED VACCINES; T-CELLS; SUPPRESSOR-CELLS; TGF-BETA; INDOLEAMINE 2,3-DIOXYGENASE; MUC1 IMMUNOTHERAPY; GENE-EXPRESSION; GROWTH-FACTOR	The progression of breast cancer and its association with clinical outcome and treatment remain largely unexplored. Accumulating data has highlighted the interaction between cells of the immune system and the tumor microenvironment in cancer progression, and although studies have identified multiple facets of cancer progression within the development of the tumor microenvironment (TME) and its co…	[Barriga, Vanessa] Victoria Univ, Coll Hlth & Biomed, Melbourne, Vic 3030, Australia; [Barriga, Vanessa; Kuol, Nyanbol; Nurgali, Kulmira; Apostolopoulos, Vasso] Victoria Univ, Inst Hlth & Sport, Melbourne, Vic 3030, Australia	Victoria University; Victoria University	Apostolopoulos, V (corresponding author), Victoria Univ, Inst Hlth & Sport, Melbourne, Vic 3030, Australia.	vasso.apostolopoulos@vu.edu.au	Nurgali, Kulmira/KHD-8432-2024; Apostolopoulos, Vasso/Q-4525-2019	Barriga, Vanessa/0000-0002-3376-3448; Nurgali, Kulmira/0000-0002-2597-6929; Kuol, Nyanbol/0000-0002-8269-3757; Apostolopoulos, Vasso/0000-0001-6788-2771	Mechanisms and Interventions in Health and Disease Program within the Institute for Health and Sport, Victoria University Australia; College of Health and Biomedicine BSc Honors Program; Victoria University Postgraduate Scholarship, Victoria University Australia	Mechanisms and Interventions in Health and Disease Program within the Institute for Health and Sport, Victoria University Australia; College of Health and Biomedicine BSc Honors Program; Victoria University Postgraduate Scholarship, Victoria University Australia	The authors would like to thank Graeme Wise and Angelina Wise, whose generous philanthropic support made possible the preparation of this paper. V.A. and K.N. would like to thank the Mechanisms and Interventions in Health and Disease Program within the Institute for Health and Sport, Victoria University Australia for their support. V.B. was supported by the College of Health and Biomedicine BSc H…		183	56	59	1	27	MDPI	BASEL	ST ALBAN-ANLAGE 66, CH-4052 BASEL, SWITZERLAND		2072-6694		CANCERS	Cancers	AUG	2019	11	8
J	Hu, Y; Liu, X; Ran, M; Yang, T; Li, T; Wu, Y; Lin, Y; Qian, Z; Gao, X				Hu, Y.; Liu, X.; Ran, M.; Yang, T.; Li, T.; Wu, Y.; Lin, Y.; Qian, Z.; Gao, X.			Simultaneous delivery of immune stimulatory gene and checkpoint blocker via targeted nanoparticles to strengthen antitumor immunity	MATERIALS TODAY NANO			English	Article						IL-12; Immune checkpoint blockage; Nanomedicine; Tumor immune micro-environment; Cancer immunotherapy	T-CELLS; CANCER; INNATE; THERAPY; INTERLEUKIN-12; RESISTANCE; PD-L1; LIGHT; SET	The functions of immune cells are regulated by stimulatory and inhibitory signals. Immune stimulating factors provoke the activation of immune cells and the release of cytotoxic cytokines such as interferon gamma (IFN-gamma), which can induce overexpression of programmed cell death protein ligand-1 (PD-L1) on tumor cells, leading to immune evasion. Concurrent blockage of programmed cell death pro…	[Hu, Y.; Ran, M.; Yang, T.; Li, T.; Wu, Y.; Qian, Z.; Gao, X.] Sichuan Univ, Dept Neurosurg, West China Hosp, State Key Lab Biotherapy & Canc Ctr, Chengdu 610041, Peoples R China; [Hu, Y.; Ran, M.; Yang, T.; Li, T.; Wu, Y.; Qian, Z.; Gao, X.] Sichuan Univ, Inst Neurosurg, State Key Lab Biotherapy & Canc Ctr, West China Hosp, Chengdu 610041, Peoples R China; [Hu, Y.] Sichuan Univ, West China Hosp,…	Sichuan University; Sichuan University; Sichuan University; Xuzhou Medical University; Sichuan University; Sichuan University; Chongqing University	Gao, X (corresponding author), Sichuan Univ, Dept Neurosurg, West China Hosp, State Key Lab Biotherapy & Canc Ctr, Chengdu 610041, Peoples R China.;Gao, X (corresponding author), Sichuan Univ, Inst Neurosurg, State Key Lab Biotherapy & Canc Ctr, West China Hosp, Chengdu 610041, Peoples R China.	xianggao@scu.edu.cn	Ting, Zhang/KGM-5479-2024	Li, Tingting/0000-0002-9708-9173; , YinWu/0000-0001-6689-9619	Ministry of Science and Technology of the People's Republic of China [2018ZX09201018]; Sichuan Science and Technology program [2020YFS0213]; 1.3.5 Project for Disciplines of Excellence, West China Hospital, Sichuan University [ZYJC21022]; Full Time Postdoctoral Research and Development fund of West China Hospital of Sichuan University [2020HXBH180]; 2018 Doctoral Project for Innovation and Entrep…	Ministry of Science and Technology of the People's Republic of China(Ministry of Science and Technology, China); Sichuan Science and Technology program; 1.3.5 Project for Disciplines of Excellence, West China Hospital, Sichuan University; Full Time Postdoctoral Research and Development fund of West China Hospital of Sichuan University; 2018 Doctoral Project for Innovation and Entrepreneurship of …	This work was financially supported by the Ministry of Science and Technology of the People's Republic of China (No. 2018ZX09201018), Sichuan Science and Technology program (No. 2020YFS0213), the 1$3$5 Project for Disciplines of Excellence, West China Hospital, Sichuan University (No. ZYJC21022) and the FullTime Postdoctoral Research and Development fund of West China Hospital of Sichuan Universi…		56	10	11	5	75	ELSEVIER	AMSTERDAM	RADARWEG 29, 1043 NX AMSTERDAM, NETHERLANDS	2588-8420			MATER TODAY NANO	Mater. Today Nano	MAR	2022	17
S	Spinelli, FM; Vitale, DL; Sevic, I; Alaniz, L		Birbrair, A		Mercedes Spinelli, Fiorella; Lujan Vitale, Daiana; Sevic, Ina; Alaniz, Laura			Hyaluronan in the Tumor Microenvironment	TUMOR MICROENVIRONMENT: EXTRACELLULAR MATRIX COMPONENTS - PT A	Advances in Experimental Medicine and Biology		English	Article; Book Chapter						Tumor microenvironment; Hyaluronan; Drug Resistance; Immune response; Stemness; Hyaluronan metabolism; Cancer Stem Cells; Cancer therapy; Hyaluronidases; Hyaluronan Synthases; Extracellular Matrix; Tumor-Associated Macrophages; CD44; DNA damage; UGDH	REGULATORY T-CELLS; MOLECULAR-WEIGHT HYALURONAN; UDP-GLUCOSE DEHYDROGENASE; MESENCHYMAL STEM-CELLS; BREAST-CANCER; O-GLCNACYLATION; DNA-DAMAGE; SYNTHASE 2; INHIBITOR 4-METHYLUMBELLIFERONE; PERICELLULAR MATRIX	The extracellular matrix is part of the micro-environment and its functions are associated with the physical and chemical properties of the tissue. Among the extracellular components, the glycosaminoglycan hyaluronan is a key component, defining both the physical and biochemical characteristics of the healthy matrices. The hyaluronan metabolism is strictly regulated in physiological conditions, b…	[Mercedes Spinelli, Fiorella; Lujan Vitale, Daiana; Sevic, Ina; Alaniz, Laura] Univ Nacl Pcia Bs As, Ctr Invest & Transferencia Noroeste Pcia Bs As CI, UNNOBA CONICET, Ctr Invest Basicas & Aplicadas CIBA,Lab Microambi, Buenos Aires, DF, Argentina		Alaniz, L (corresponding author), Univ Nacl Pcia Bs As, Ctr Invest & Transferencia Noroeste Pcia Bs As CI, UNNOBA CONICET, Ctr Invest Basicas & Aplicadas CIBA,Lab Microambi, Buenos Aires, DF, Argentina.	isevic@comunidad.unnoba.edu.ar; ldalaniz@comunidad.unnoba.edu.ar	Alaniz, Laura/AAM-2676-2020; Sevic, Ina/ABF-2898-2021; Spinelli, Fiorella/ABA-3956-2021	Spinelli, Fiorella Mercedes/0000-0001-8451-7055; Vitale, Daiana L./0000-0001-5593-9101; Alaniz, Laura/0000-0002-6070-6078; Sevic, Ina/0000-0002-4920-5096					154	33	36	1	22	SPRINGER INTERNATIONAL PUBLISHING AG	CHAM	GEWERBESTRASSE 11, CHAM, CH-6330, SWITZERLAND	0065-2598	2214-8019	978-3-030-40146-7; 978-3-030-40145-0	ADV EXP MED BIOL	Adv.Exp.Med.Biol.		2020	1245
J	Ngo, M; Han, A; Lakatos, A; Sahoo, D; Hachey, SJ; Weiskopf, K; Beck, AH; Weissman, IL; Boiko, AD				Ngo, Michael; Han, Arum; Lakatos, Anita; Sahoo, Debashis; Hachey, Stephanie J.; Weiskopf, Kipp; Beck, Andrew H.; Weissman, Irving L.; Boiko, Alexander D.			Antibody Therapy Targeting CD47 and CD271 Effectively Suppresses Melanoma Metastasis in Patient-Derived Xenografts	CELL REPORTS			English	Article							HEMATOPOIETIC STEM-CELLS; UNTREATED MELANOMA; PROGNOSTIC-FACTOR; TUMOR-CELLS; MACROPHAGES; PROTEIN; CANCER; MONOCYTES; LEUKEMIA; PHAGOCYTOSIS	The high rate of metastasis and recurrence among melanoma patients indicates the existence of cells within melanoma that have the ability to both initiate metastatic programs and bypass immune recognition. Here, we identify CD47 as a regulator of melanoma tumor metastasis and immune evasion. Protein and gene expression analysis of clinical melanoma samples reveals that CD47, an anti-phagocytic si…	[Ngo, Michael; Han, Arum; Hachey, Stephanie J.; Boiko, Alexander D.] Univ Calif Irvine, Dept Mol Biol & Biochem, Sue & Bill Gross Stem Cell Res Ctr, Irvine, CA 92627 USA; [Lakatos, Anita] Univ Calif Irvine, Inst Memory Impairments & Neurol Disorders, Irvine, CA 92627 USA; [Sahoo, Debashis] Univ Calif San Diego, Dept Pediat, La Jolla, CA 92093 USA; [Sahoo, Debashis] Univ Calif San Diego, Dept Comp…	University of California System; University of California Irvine; University of California System; University of California Irvine; University of California System; University of California San Diego; University of California System; University of California San Diego; Stanford University; Harvard University; Beth Israel Deaconess Medical Center	Boiko, AD (corresponding author), Univ Calif Irvine, Dept Mol Biol & Biochem, Sue & Bill Gross Stem Cell Res Ctr, Irvine, CA 92627 USA.	aboiko@uci.edu	Weissman, Irv/ABS-2071-2022	Hachey, Stephanie/0000-0002-0314-3459; Wu, Arum/0000-0003-1038-7176	NIH [R00 CA154960, F30 CA168059, T32 GM007365]; Melanoma Research Alliance Young Investigator Award (MRA grant) [440850-41635]; J. M. Nicolay Melanoma Foundation; D.K. Ludwig Fund for Cancer Research	NIH(United States Department of Health & Human ServicesNational Institutes of Health (NIH) - USA); Melanoma Research Alliance Young Investigator Award (MRA grant); J. M. Nicolay Melanoma Foundation; D.K. Ludwig Fund for Cancer Research	We thank J. Bruno for assisting with tissue acquisition, V. Scarfone for excellent support with flow cytometry, and B. Tran for laboratory assistance and management. We would like to thank Drs. M. Lodoen and E. Pearlman for sharing mouse macrophage and neutrophil cells. We also thank Drs. A. Ganesan, E. Pearlman, L. Lock, P. Donovan, C. Walsh, and D. Fruman for helpful discussions. This work was …		55	57	65	0	19	CELL PRESS	CAMBRIDGE	600 TECHNOLOGY SQUARE, 5TH FLOOR, CAMBRIDGE, MA 02139 USA	2211-1247			CELL REP	Cell Reports	AUG 9	2016	16	6
J	Chemnitz, JM; Eggle, D; Driesen, J; Classen, S; Riley, JL; Debey-Pascher, S; Beyer, M; Popov, A; Zander, T; Schultze, JL				Chemnitz, Jens M.; Eggle, Daniela; Driesen, Julia; Classen, Sabine; Riley, James L.; Debey-Pascher, Svenja; Beyer, Marc; Popov, Alexey; Zander, Thomas; Schultze, Joachim L.			RNA fingerprints provide direct evidence for the inhibitory role of TGFβ and PD-1 on CD4+ T cells in Hodgkin lymphoma	BLOOD			English	Article							REED-STERNBERG CELLS; TRANSFORMING GROWTH-FACTOR-BETA-1; PROGRAMMED DEATH-1; IMMUNE-SYSTEM; TUMOR-CELLS; CANCER; HOST; ACTIVATION; CYTOKINES; ESCAPE	A hallmark of various human malignancies is the expression of immunoinhibitory factors within the tumor micro-environment. There is indirect evidence based on in vitro experiments that tumor-infiltrating T cells in human malignancies are suppressed by such factors. Still, direct evidence of the influence of individual inhibitory factors on immune cells in human cancer in vivo is lacking. To addre…	Univ Cologne, Dept Internal Med 1, D-50924 Cologne, Germany; Univ Penn, Abramson Canc Res Ctr, Philadelphia, PA 19104 USA	University of Cologne; University of Pennsylvania	Schultze, JL (corresponding author), Univ Cologne, Dept Internal Med 1, Kerpener Str 62, D-50924 Cologne, Germany.	joachim.schultze@uk-koeln.de	Schultze, Joachim/ABA-8176-2020; Beyer, Marc/ABE-1408-2021; Riley, James/D-1255-2009; Popov, Alexey/AAI-2049-2021; Schultze, Joachim/D-7794-2011	Riley, James/0000-0002-1057-576X; Beyer, Marc D./0000-0001-9704-148X; Schultze, Joachim/0000-0003-2812-9853					38	61	81	0	3	AMER SOC HEMATOLOGY	WASHINGTON	2021 L ST NW, SUITE 900, WASHINGTON, DC 20036 USA	0006-4971	1528-0020		BLOOD	Blood	NOV 1	2007	110	9
J	Akiyama, T; Yasuda, T; Uchihara, T; Yasuda-Yoshihara, N; Tan, BJY; Yonemura, A; Semba, T; Yamasaki, J; Komohara, Y; Ohnishi, K; Wei, F; Fu, LF; Zhang, J; Kitamura, F; Yamashita, K; Eto, K; Iwagami, S; Tsukamoto, H; Umemoto, T; Masuda, M; Nagano, O; Satou, Y; Saya, H; Tan, PT; Baba, H; Ishimoto, T				Akiyama, Takahiko; Yasuda, Tadahito; Uchihara, Tomoyuki; Yasuda-Yoshihara, Noriko; Tan, Benjy J. Y.; Yonemura, Atsuko; Semba, Takashi; Yamasaki, Juntaro; Komohara, Yoshihiro; Ohnishi, Koji; Wei, Feng; Fu, Lingfeng; Zhang, Jun; Kitamura, Fumimasa; Yamashita, Kohei; Eto, Kojiro; Iwagami, Shiro; Tsukamoto, Hirotake; Umemoto, Terumasa; Masuda, Mari; Nagano, Osamu; Satou, Yorifumi; Saya, Hideyuki; Tan…			Stromal Reprogramming through Dual PDGFRa/b Blockade Boosts the Efficacy of Anti-PD-1 in Fibrotic Tumors	CANCER RESEARCH			English	Article							CANCER-ASSOCIATED FIBROBLASTS; ACTIVATION PROTEIN; SUPPRESSOR-CELLS; GROWTH; CARCINOMA; IMMUNITY; SURVIVAL; IMMUNOTHERAPY; CHEMOTHERAPY; METAANALYSIS	Excess stroma and cancer-associated fibroblasts (CAF) enhance cancer progression and facilitate immune evasion. Insights into the mechanisms by which the stroma manipulates the immune micro -environment could help improve cancer treatment. Here, we aimed to elucidate potential approaches for stromal reprogramming and improved cancer immunotherapy. Platelet-derived growth factor C (PDGFC) and D ex…	[Akiyama, Takahiko; Yasuda, Tadahito; Uchihara, Tomoyuki; Yasuda-Yoshihara, Noriko; Yonemura, Atsuko; Semba, Takashi; Wei, Feng; Fu, Lingfeng; Zhang, Jun; Kitamura, Fumimasa; Yamashita, Kohei; Eto, Kojiro; Iwagami, Shiro; Baba, Hideo; Ishimoto, Takatsugu] Kumamoto Univ, Grad Sch Med Sci, Dept Gastroenterol Surg, 1-1-1 Honjo,Chuo Ku, Kumamoto 8608556, Japan; [Akiyama, Takahiko; Yasuda, Tadahito; U…	Kumamoto University; Kumamoto University; Kumamoto University; Keio University; Kumamoto University; Aichi Medical University; Kyoto University; Kumamoto University; National Cancer Center - Japan; Fujita Health University; National University of Singapore; Kumamoto University; Kumamoto University	Baba, H; Ishimoto, T (corresponding author), Kumamoto Univ, Grad Sch Med Sci, Dept Gastroenterol Surg, 1-1-1 Honjo,Chuo Ku, Kumamoto 8608556, Japan.;Ishimoto, T (corresponding author), Kumamoto Univ, Int Res Ctr Med Sci IRCMS, 2-2-1 Honjo, Kumamoto 8600811, Japan.	hdobaba@kumamoto-u.ac.jp; taka1516@kumamoto-u.ac.jp	Tsukamoto, Hirotake/GRJ-7436-2022; Nagano, Osamu/J-5874-2013; Tan, Benjy/AAL-1059-2021; Satou, Yorifumi/F-9091-2013; Saya, Hideyuki/J-4325-2013; Ishimoto, Takatsugu/KIJ-3339-2024; Akiyama, Takahiko/B-9896-2017	Ishimoto, Takatsugu/0000-0003-1852-1835	FOREST program of the Japan Science and Technology Agency (JST) [JPMJFR200H]; Japan Society for the Promotion of Science (JSPS) [20H03531, 21K19535, and21KK0153, 20K08985, 21K16384, 20K07690]; Eli Lilly and Company; Naito Foundation; Shinnihon Foundation of Advanced Medical Treatment Research; Inter-University Research Network for Trans-Omics Medicine program at the Institute of Molecular Embryol…	FOREST program of the Japan Science and Technology Agency (JST); Japan Society for the Promotion of Science (JSPS)(Ministry of Education, Culture, Sports, Science and Technology, Japan (MEXT)Japan Society for the Promotion of Science); Eli Lilly and Company(Eli Lilly); Naito Foundation(Naito Memorial Foundation); Shinnihon Foundation of Advanced Medical Treatment Research; Inter-University Resear…	The authors thank S. Usuki (Liaison Laboratory Research Promotion Center, IMEG, Kumamoto University) for assisting with the RNA sequencing and T. Moroishi (Department of Cell Signaling and Metabolic Medicine, Faculty of Life Sciences, Kumamoto University) for kindly providing the murine cancer cell lines. This work was supported by the FOREST program of the Japan Science and Technology Agency (JS…		58	29	29	7	17	AMER ASSOC CANCER RESEARCH	PHILADELPHIA	615 CHESTNUT ST, 17TH FLOOR, PHILADELPHIA, PA 19106-4404 USA	0008-5472	1538-7445		CANCER RES	Cancer Res.	MAR 1	2023	83	5
J	Dong, YC; Chen, ZZ; Yang, F; Wei, JX; Huang, JZ; Long, X				Dong, Yucheng; Chen, Zhizhuo; Yang, Fan; Wei, Jiaxin; Huang, Jiuzuo; Long, Xiao			Prediction of immunotherapy responsiveness in melanoma through single-cell sequencing-based characterization of the tumor immune microenvironment	TRANSLATIONAL ONCOLOGY			English	Article						Immunotherapy; Machine learning; Melanoma; Single -cell sequencing; Tumor micro -environment	ANTI-PD-1 THERAPY; SIGNATURE; IDENTIFICATION; VALIDATION; IPILIMUMAB; EXPRESSION; PROGNOSIS; NIVOLUMAB; BIOMARKER; RESPONSES	Immune checkpoint inhibitors (ICB) therapy have emerged as effective treatments for melanomas. However, the response of melanoma patients to ICB has been highly heterogenous. Here, by analyzing integrated scRNA-seq datasets from melanoma patients, we revealed significant differences in the TiME composition between ICBresistant and responsive tissues, with resistant or responsive tissues character…	[Dong, Yucheng; Chen, Zhizhuo; Huang, Jiuzuo; Long, Xiao] Chinese Acad Med Sci & Peking Union Med Coll, Peking Union Med Coll Hosp, Beijing 100730, Peoples R China; [Yang, Fan] Chinese Acad Med Sci & Peking Union Med Coll, Peking Union Med Coll Hosp, Dept Liver Surg, Beijing, Peoples R China; [Wei, Jiaxin] Chinese Acad Med Sci & Peking Union Med Coll, Peking Union Med Coll Hosp, Dept Emergency De…	Chinese Academy of Medical Sciences - Peking Union Medical College; Peking Union Medical College Hospital; Peking Union Medical College; Chinese Academy of Medical Sciences - Peking Union Medical College; Peking Union Medical College Hospital; Peking Union Medical College; Chinese Academy of Medical Sciences - Peking Union Medical College; Peking Union Medical College Hospital; Peking Union Medic…	Huang, JZ; Long, X (corresponding author), Chinese Acad Med Sci & Peking Union Med Coll, Peking Union Med Coll Hosp, Beijing 100730, Peoples R China.	hjz1983@126.com; pumclongxiao@126.com	Huang, Jiuzuo/ABF-8401-2021						97	0	0	7	8	ELSEVIER SCIENCE INC	NEW YORK	STE 800, 230 PARK AVE, NEW YORK, NY 10169 USA	1936-5233			TRANSL ONCOL	Transl. Oncol.	MAY	2024	43
J	Zhao, F; Xiao, C; Evans, KS; Theivanthiran, T; DeVito, N; Holtzhausen, A; Liu, J; Liu, XJ; Boczkowski, D; Nair, S; Locasale, JW; Hanks, BA				Zhao, Fei; Xiao, Christine; Evans, Kathy S.; Theivanthiran, Tbalamayooran; DeVito, Nicholas; Holtzhausen, Alisha; Liu, Juan; Liu, Xiaojing; Boczkowski, David; Nair, Smita; Locasale, Jason W.; Hanks, Brent A.			Paracrine Wnt5a-β-Catenin Signaling Triggers a Metabolic Program that Drives Dendritic Cell Tolerization	IMMUNITY			English	Article							INDOLEAMINE 2,3-DIOXYGENASE; BETA-CATENIN; PHENOTYPE; ACID; ACTIVATION; INHIBITION; EXPRESSION; TOLERANCE; RESPONSES; PATHWAY	Despite recent advances, many cancers remain refractory to available immunotherapeutic strategies. Emerging evidence indicates that the tolerization of local dendritic cells (DCs) within the tumor micro-environment promotes immune evasion. Here, we have described a mechanism by which melanomas establish a site of immune privilege via a paracrine Wnt5a-beta-catenin-peroxisome proliferator-activate…	[Zhao, Fei; Xiao, Christine; Evans, Kathy S.; Theivanthiran, Tbalamayooran; DeVito, Nicholas; Hanks, Brent A.] Duke Canc Inst, Div Med Oncol, Dept Med, Durham, NC 27710 USA; [Boczkowski, David; Nair, Smita] Duke Canc Inst, Div Surg Sci, Dept Surg, Durham, NC 27710 USA; [Liu, Juan; Liu, Xiaojing; Locasale, Jason W.] Duke Univ, Dept Pharmacol & Canc Biol, Durham, NC 27708 USA; [Holtzhausen, Alisha]…	Duke University; Duke University; Duke University; University of North Carolina; University of North Carolina Chapel Hill; University of North Carolina School of Medicine	Hanks, BA (corresponding author), Duke Canc Inst, Div Med Oncol, Dept Med, Durham, NC 27710 USA.	brent.hanks@duke.edu	Nair, Smita/GYR-2993-2022; Locasale, Jason/ABE-6505-2020; Holtzhausen, Alisha/AAR-3606-2021; DeVito, Nicholas/M-6810-2016; Hanks, Brent/V-3835-2019; Zhao, Fei/D-1857-2014	DeVito, Nicholas/0000-0001-7537-8647; Liu, Xiaojing/0000-0002-4231-6017; Hanks, Brent/0000-0002-2803-3272; Zhao, Fei/0000-0002-2149-1457	Duke Cancer Institute; National Cancer Institute of the National Institutes of Health [1K08CA191063-01A1]	Duke Cancer Institute; National Cancer Institute of the National Institutes of Health(United States Department of Health & Human ServicesNational Institutes of Health (NIH) - USANIH National Cancer Institute (NCI))	We would like to thank Dr. Ciriana Orabona (University of Perugia) for assistance with the kynurenine HPLC assay and Dr. Jeff Rathmell (Vanderbilt University) for his assistance with the preparation of the manuscript. B.A.H. is supported by start-up funding from the Duke Cancer Institute and the National Cancer Institute of the National Institutes of Health (1K08CA191063-01A1). The content is sol…		45	183	194	3	27	CELL PRESS	CAMBRIDGE	50 HAMPSHIRE ST, FLOOR 5, CAMBRIDGE, MA 02139 USA	1074-7613	1097-4180		IMMUNITY	Immunity	JAN 16	2018	48	1
J	Wuerdemann, N; Gültekin, SE; Pütz, K; Wittekindt, C; Huebbers, CU; Sharma, SJ; Eckel, H; Schubotz, AB; Gattenlöhner, S; Büttner, R; Speel, EJ; Klussmann, JP; Wagner, S; Quaas, A				Wuerdemann, Nora; Gultekin, Sibel E.; Puetz, Katharina; Wittekindt, Claus; Huebbers, Christian U.; Sharma, Shachi J.; Eckel, Hans; Schubotz, Anna B.; Gattenloehner, Stefan; Buettner, Reinhard; Speel, Ernst-Jan; Klussmann, Jens P.; Wagner, Steffen; Quaas, Alexander			PD-L1 Expression and a High Tumor Infiltrate of CD8+Lymphocytes Predict Outcome in Patients with Oropharyngeal Squamous Cells Carcinoma	INTERNATIONAL JOURNAL OF MOLECULAR SCIENCES			English	Article						oropharyngeal squamous cell carcinoma; human papillomavirus; programmed cell death 1 ligand 1; CD8-positive T-lymphocytes; MHC I; macrophages; tumor micro-environment; prognosis	HLA CLASS-I; HPV-ASSOCIATED HEAD; MHC CLASS-I; HUMAN-PAPILLOMAVIRUS; PROGNOSTIC BIOMARKER; T-CELLS; DOWN-REGULATION; NECK; ASSOCIATION; PROTEIN	Carcinogenesis of human papillomavirus (HPV)-related (+) oropharyngeal squamous cell carcinoma (OPSCC) differs from HPV-negative (-) OPSCC. HPV-related immune-escape-mechanism could be responsible for the development and progression of HPV+ tumors and an immunophenotype different from HPV- OPSCC is expected. The purpose of this study was to analyze the expression of programmed cell death protein …	[Wuerdemann, Nora; Wittekindt, Claus; Sharma, Shachi J.; Schubotz, Anna B.; Wagner, Steffen] Univ Giessen, Dept Otorhinolaryngol Head & Neck Surg, Klin Str 33, D-35392 Giessen, Germany; [Wuerdemann, Nora; Huebbers, Christian U.; Sharma, Shachi J.; Eckel, Hans; Klussmann, Jens P.] Univ Cologne, Med Fac, Dept Otorhinolaryngol Head & Neck Surg, Kerpener Str 62, D-50937 Cologne, Germany; [Wuerdemann,…	Justus Liebig University Giessen; University of Cologne; University of Cologne; University of Cologne; Gazi University; University of Cologne; University of Cologne; Justus Liebig University Giessen; Maastricht University	Wuerdemann, N (corresponding author), Univ Giessen, Dept Otorhinolaryngol Head & Neck Surg, Klin Str 33, D-35392 Giessen, Germany.;Wuerdemann, N (corresponding author), Univ Cologne, Med Fac, Dept Otorhinolaryngol Head & Neck Surg, Kerpener Str 62, D-50937 Cologne, Germany.;Wuerdemann, N (corresponding author), Univ Cologne, Fac Med, Ctr Mol Med Cologne CMMC, Robert Koch Str 21, D-50931 Cologne, …	nora.wuerdemann@uk-koeln.de; sibelg@gazi.edu.tr; katharina.puetz@uk-koeln.de; Claus.Wittekindt@klinikumdo.de; christian.huebbers@uk-koeln.de; Shachi.Sharma@uk-koeln.de; hans.eckel@uk-koeln.de; b.schubotz@gmail.com; stefan.gattenloehner@patho.med.uni-giessen.de; reinhard.buettner@uk-koeln.de; ernstjan.speel@mumc.nl; jens.klussmann@uk-koeln.de; Steffen.Wagner@hno.med.uni-giessen.de; alexander.quaas…	Eckel, Hans/HPD-3646-2023; Wagner, Steffen/AAC-3086-2022	Eckel, Hans Nikolaus Caspar/0000-0002-6947-9836; Wuerdemann, Nora/0000-0002-1092-689X; Gultekin, Sibel Elif/0000-0002-0732-3617; Klussmann, Jens Peter/0000-0002-8223-7954					61	20	21	3	8	MDPI	BASEL	ST ALBAN-ANLAGE 66, CH-4052 BASEL, SWITZERLAND		1422-0067		INT J MOL SCI	Int. J. Mol. Sci.	AUG	2020	21	15
J	Cai, TT; Ye, SB; Liu, YN; He, J; Chen, QY; Mai, HQ; Zhang, CX; Cui, J; Zhang, XS; Busson, P; Zeng, YX; Li, J				Cai, Ting-Ting; Ye, Shu-Biao; Liu, Yi-Na; He, Jia; Chen, Qiu-Yan; Mai, Hai-Qiang; Zhang, Chuan-Xia; Cui, Jun; Zhang, Xiao-Shi; Busson, Pierre; Zeng, Yi-Xin; Li, Jiang			LMP1-mediated glycolysis induces myeloid-derived suppressor cell expansion in nasopharyngeal carcinoma	PLOS PATHOGENS			English	Article							EPSTEIN-BARR-VIRUS; NF-KAPPA-B; AEROBIC GLYCOLYSIS; NLRP3 INFLAMMASOME; GLUCOSE-METABOLISM; AIM2 INFLAMMASOME; GLUT1 EXPRESSION; BLADDER-CANCER; LMP1; ACTIVATION	Myeloid-derived suppressor cells (MDSCs) are expanded in tumor microenvironments, including that of Epstein-Barr virus (EBV)-associated nasopharyngeal carcinoma (NPC). The link between MDSC expansion and EBV infection in NPC is unclear. Here, we show that EBV latent membrane protein 1 (LMP1) promotes MDSC expansion in the tumor micro-environment by promoting extra-mitochondrial glycolysis in mali…	[Cai, Ting-Ting; Ye, Shu-Biao; Liu, Yi-Na; Cui, Jun; Zhang, Xiao-Shi; Zeng, Yi-Xin; Li, Jiang] Collaborat Innovat Ctr Canc Med, State Key Lab Oncol South China, Guangzhou, Guangdong, Peoples R China; [Ye, Shu-Biao] Sun Yat Sen Univ, Affiliated Hosp 6, Guangdong Prov Key Lab Colorectal & Pelv Floor Di, Guangzhou, Guangdong, Peoples R China; [He, Jia; Zhang, Xiao-Shi; Li, Jiang] Sun Yat Sen Univ, C…	State Key Lab Oncology South China; Sun Yat Sen University; Sun Yat Sen University; Sun Yat Sen University; Sun Yat Sen University; Centre National de la Recherche Scientifique (CNRS); CNRS - National Institute for Biology (INSB); Universite Paris Saclay; UNICANCER; Gustave Roussy	Li, J (corresponding author), Collaborat Innovat Ctr Canc Med, State Key Lab Oncol South China, Guangzhou, Guangdong, Peoples R China.;Li, J (corresponding author), Sun Yat Sen Univ, Canc Ctr, Dept Biotherapy, Guangzhou, Guangdong, Peoples R China.	lijiang2@mail.sysu.edu.cn	Junjia, Cui/R-5919-2019; CAI, TING TING/JRX-3398-2023; ye, shubiao/GZM-4506-2022; zhang, ling/JXW-6931-2024; chen, qy/JXM-3217-2024; zeng, yi/KFS-5661-2024; Liang, WeiTing/KXQ-7005-2024	Busson, Pierre/0000-0003-1027-3400; li, jiang/0000-0001-5596-9159	National Basic Research Program of China [201306910301]; General Program of the National Natural Science Foundation of China [81572982, 81372442, 81172164]; Sci-Tech Key Program of the Guangdong Province Science Foundation [2014A020212066]	National Basic Research Program of China(National Basic Research Program of China); General Program of the National Natural Science Foundation of China(National Natural Science Foundation of China (NSFC)); Sci-Tech Key Program of the Guangdong Province Science Foundation	This work was supported by the National Basic Research Program of China (201306910301, YZ), the General Program (Grant Nos. 81572982, 81372442 and 81172164, JL) of the National Natural Science Foundation of China (http://www.nstc.gov.cn/), and the Sci-Tech Key Program of the Guangdong Province Science Foundation (Grant No. 2014A020212066, JL) http://pro.gdstc.gov.cn/egrantweb/. The funders had no…		66	102	107	2	16	PUBLIC LIBRARY SCIENCE	SAN FRANCISCO	1160 BATTERY STREET, STE 100, SAN FRANCISCO, CA 94111 USA	1553-7366	1553-7374		PLOS PATHOG	PLoS Pathog.	JUL	2017	13	7
J	Ma, YC; Bauer, V; Riedel, T; Ahmetlic, F; Hömberg, N; Hofer, TP; Röcken, M; Mocikat, R				Ma, Yanchun; Bauer, Vera; Riedel, Tanja; Ahmetlic, Fatima; Homberg, Nadine; Hofer, Thomas P.; Rocken, Martin; Mocikat, Ralph			Interleukin-10 counteracts T-helper type 1 responses in B-cell lymphoma and is a target for tumor immunotherapy	CANCER LETTERS			English	Article						Th1 cells; Tr1 cells; Lymphoma; c-MYC; Tumor escape; IL-10		To establish strategies for immunotherapy of B-cell lymphoma, it is mandatory to gain deeper insights into the mechanisms of tumor immune escape. In a mouse model of endogenously arising lymphoma, we investigated the impact of IL-10 on the regulation of antitumor responses. Despite progressive functional impairment of NK cells and lack of IFN-gamma in the tumor milieu, we found an augmented fract…	[Ma, Yanchun; Bauer, Vera; Ahmetlic, Fatima; Homberg, Nadine; Mocikat, Ralph] Helmholtz Zentrum Munchen, Eigenstandige Forschungseinheit Translat Mol Immu, Munich, Germany; [Riedel, Tanja; Ahmetlic, Fatima; Homberg, Nadine; Mocikat, Ralph] Helmholtz Zentrum Munchen, Inst Mol Immunol, Munich, Germany; [Hofer, Thomas P.] Helmholtz Zentrum Munchen, Immunanalyt, Forsch Grp Gewebe Kontrollierte Immuno…	Helmholtz Association; Helmholtz-Center Munich - German Research Center for Environmental Health; Helmholtz Association; Helmholtz-Center Munich - German Research Center for Environmental Health; Helmholtz Association; Helmholtz-Center Munich - German Research Center for Environmental Health; Eberhard Karls University of Tubingen	Mocikat, R (corresponding author), Helmholtz Zentrum Munchen, Marchioninistr 25, D-81377 Munich, Germany.	Mocikat@helmholtz-muenchen.de		Rocken, Martin/0000-0003-3795-7001	Deutsche Krebshilfe [70112332, 70112337, 110662, 110664]; Wilhelm-Sander-Stiftung [2012.056.3]; Deutsche Forschungsgemeinschaft [RO 764/15-1]; Deutsche Forschungsgemeinschaft (Cluster of Excellence iFIT) [EXC 2180-390900677]	Deutsche Krebshilfe(Deutsche Krebshilfe); Wilhelm-Sander-Stiftung; Deutsche Forschungsgemeinschaft(German Research Foundation (DFG)); Deutsche Forschungsgemeinschaft (Cluster of Excellence iFIT)(German Research Foundation (DFG))	We are indebted to A. Geishauser for genotyping mice and M. Hagemann, F. Liebel and M. Moschter for taking care of animal husbandry. Formatting work by A. Hoffmann is gratefully acknowledged. We thank Dirk Baumjohann (Ludwig-Maximilians-Universitat Munchen) for providing Great mice. The study includes parts of the doctoral theses of Y.M., V.B. T.R. and F.A. at the Ludwig-Maximilians-Universitat M…		41	4	6	1	9	ELSEVIER IRELAND LTD	CLARE	ELSEVIER HOUSE, BROOKVALE PLAZA, EAST PARK SHANNON, CO, CLARE, 00000, IRELAND	0304-3835	1872-7980		CANCER LETT	Cancer Lett.	APR 10	2021	503
J	Gupta, J; Safdari, HA; Hoque, M				Gupta, Jyoti; Safdari, Haaris Ahsan; Hoque, Mehboob			Nanoparticle mediated cancer immunotherapy	SEMINARS IN CANCER BIOLOGY			English	Article						Nanoparticle; Cancer immunotherapy; Cancer vaccine; Tumor micro environment; CD8(+)T cells; Dendritic cell; Cytokines; Immune checkpoint	APOLIPOPROTEIN-A-I; GROWTH-FACTOR-BETA; T-CELL RESPONSES; DENDRITIC CELLS; TUMOR MICROENVIRONMENT; SUPPRESSOR-CELLS; MACROPHAGE POLARIZATION; IMMUNE-RESPONSES; COMBINED THERAPY; ANTIGEN	The versatility and nanoscale size have helped nanoparticles (NPs) improve the efficacy of conventional cancer immunotherapy and opened up exciting approaches to combat cancer. This review first outlines the tumor immune evasion and the defensive tumor microenvironment (TME) that hinders the activity of host immune system against tumor. Then, a detailed description on how the NP based strategies …	[Gupta, Jyoti; Safdari, Haaris Ahsan] Aligarh Muslim Univ, Interdisciplinary Biotechnol Unit, Aligarh 202002, Uttar Pradesh, India; [Gupta, Jyoti] Indian Inst Sci, Dept Mol Reprod Dev & Genet, Bangalore 560012, Karnataka, India; [Safdari, Haaris Ahsan] Indian Inst Sci, Mol Biophys Unit, Bangalore 560012, Karnataka, India; [Hoque, Mehboob] Aliah Univ, Dept Biol Sci, Kolkata 700160, India	Aligarh Muslim University; Indian Institute of Science (IISC) - Bangalore; Indian Institute of Science (IISC) - Bangalore; Aliah University	Hoque, M (corresponding author), Aliah Univ, Dept Biol Sci, Kolkata 700160, India.	hoquemehboob@gmail.com	Safdari, Haaris Ahsan/AAE-1314-2019; Hoque, Mehboob/U-9159-2019; Gupta, Jyoti/IYI-9402-2023	Hoque, Mehboob/0000-0001-8450-7738; Safdari, Haaris Ahsan/0000-0003-3533-090X; safdari, hadi/0000-0002-0917-7609; Gupta, Jyoti/0000-0002-7506-1196					228	48	50	4	57	ACADEMIC PRESS LTD- ELSEVIER SCIENCE LTD	LONDON	24-28 OVAL RD, LONDON NW1 7DX, ENGLAND	1044-579X	1096-3650		SEMIN CANCER BIOL	Semin. Cancer Biol.	FEB	2021	69
J	Sehgal, M; Ray, R; Vaz, JM; Kanikar, S; Somarelli, JA; Jolly, MK				Sehgal, Manas; Ray, Ritoja; Vaz, Joel Markus; Kanikar, Shrihar; Somarelli, Jason A.; Jolly, Mohit Kumar			Partial EMT and associated changes in cellular plasticity in oncovirus-positive samples	ADVANCES IN CANCER BIOLOGY-METASTASIS			English	Article						Oncovirus; EMT; PD -L1; Metabolic reprogramming; Oxidative phosphorylation; Fatty acid metabolism; Glycolysis	TO-MESENCHYMAL TRANSITION; EXPRESSION; GLYCOLYSIS; PATHWAY; TARGET	Oncoviruses exploit diverse host mechanisms to survive and proliferate. These adaptive strategies overlap with mechanisms employed by malignant cells during their adaptation to dynamic micro-environments and for evasion of immune attack. While the role of individual oncoviruses in mediating cancer progression has been extensively characterized, little is known about the common gene regulatory fea…	[Sehgal, Manas; Ray, Ritoja] Dr DY Patil Biotechnol & Bioinformat Inst, Pune, Maharashtra, India; [Vaz, Joel Markus; Jolly, Mohit Kumar] Indian Inst Sci, Ctr Biosyst Sci & Engn, Bangalore, India; [Kanikar, Shrihar] Indian Inst Sci Educ & Res IISER Pune, Pune, India; [Somarelli, Jason A.] Duke Univ, Dept Med, Durham, NC USA; [Somarelli, Jason A.] Duke Univ, Duke Canc Inst, Durham, NC USA; [Ray, Ri…	Dr DY Patil Vidyapeeth Pune; Dr D Y Patil Biotechnology & Bioinformatics Institute; Indian Institute of Science (IISC) - Bangalore; Indian Institute of Science Education & Research (IISER) Pune; Duke University; Duke University; Johns Hopkins University	Jolly, MK (corresponding author), Indian Inst Sci, Ctr Biosyst Sci & Engn, Bangalore, India.	mkjolly@iisc.ac.in	; Jolly, Mohit Kumar/A-1826-2014	Vaz, Joel/0009-0008-7177-3525; Jolly, Mohit Kumar/0000-0002-6631-2109	Ramanujan Fellowship by Science & Engineering Research Board (SERB), Department of Science & Technology, Government of India [SB/S2/RJN- 049/2018]	Ramanujan Fellowship by Science & Engineering Research Board (SERB), Department of Science & Technology, Government of India	This research was supported by Ramanujan Fellowship (SB/S2/RJN- 049/2018) awarded to MKJ by Science & Engineering Research Board (SERB), Department of Science & Technology, Government of India.		57	0	0	0	0	ELSEVIER	AMSTERDAM	RADARWEG 29, 1043 NX AMSTERDAM, NETHERLANDS		2667-3940		ADV CANCER BIOL-MET	Adv. Cancer Biol.-Metastasis	JUL	2023	7
J	Gauci, ML; Giustiniani, J; Lepelletier, C; Garbar, C; Thonnart, N; Dumaz, N; Foussat, A; Lebbé, C; Bensussan, A; Marie-Cardine, A				Gauci, Marie-Lea; Giustiniani, Jerome; Lepelletier, Clemence; Garbar, Christian; Thonnart, Nicolas; Dumaz, Nicolas; Foussat, Arnaud; Lebbe, Celeste; Bensussan, Armand; Marie-Cardine, Anne			The soluble form of CD160 acts as a tumor mediator of immune escape in melanoma	CANCER IMMUNOLOGY IMMUNOTHERAPY			English	Article						CD160; Melanoma; Tumor micro-environment; Immuno-suppression	TRANSMEMBRANE ISOFORM; NK CELLS; HLA-C; RECEPTOR; LYMPHOCYTES; ACTIVATION; ENGAGEMENT; BLOOD; BY55	Melanoma is responsible for 90% of skin cancer-related deaths. Major therapeutic advances have led to a considerable improvement in the prognosis of patients, with the development of targeted therapies (BRAF or MEK inhibitors) and immunotherapy (anti-CTLA-4 or -PD-1 antibodies). However, the tumor constitutes an immunosuppressive microenvironment that prevents the therapeutic efficacy and/or prom…	[Gauci, Marie-Lea; Giustiniani, Jerome; Lepelletier, Clemence; Thonnart, Nicolas; Dumaz, Nicolas; Lebbe, Celeste; Bensussan, Armand; Marie-Cardine, Anne] St Louis Hosp, Team Oncodermatol & Therapies 1, INSERM U976, HIPI, 1 Ave Claude Vellefaux, F-75010 Paris, France; [Gauci, Marie-Lea; Giustiniani, Jerome; Lepelletier, Clemence; Thonnart, Nicolas; Dumaz, Nicolas; Lebbe, Celeste; Bensussan, Armand…	Institut National de la Sante et de la Recherche Medicale (Inserm); Universite Paris Cite; Assistance Publique Hopitaux Paris (APHP); Hopital Universitaire Saint-Louis - APHP; Universite Paris Cite; Assistance Publique Hopitaux Paris (APHP); Universite Paris Cite; Hopital Universitaire Saint-Louis - APHP	Marie-Cardine, A (corresponding author), St Louis Hosp, Team Oncodermatol & Therapies 1, INSERM U976, HIPI, 1 Ave Claude Vellefaux, F-75010 Paris, France.	anne.marie-cardine@inserm.fr	Bensussan, Armand/E-5434-2017; Garbar, Christian/W-9339-2019; Dumaz, Nicolas/B-5907-2008	Dumaz, Nicolas/0000-0003-3511-2160	INSERM; Universite de Paris; Canceropole Ile de France	INSERM(Institut National de la Sante et de la Recherche Medicale (Inserm)); Universite de Paris; Canceropole Ile de France(Region Ile-de-France)	This work was financially supported by INSERM, Universite de Paris and Canceropole Ile de France.		32	8	8	0	4	SPRINGER	NEW YORK	ONE NEW YORK PLAZA, SUITE 4600, NEW YORK, NY, UNITED STATES	0340-7004	1432-0851		CANCER IMMUNOL IMMUN	Cancer Immunol. Immunother.	NOV	2022	71	11
J	Jimenez, O; Colli, S; Lombardi, MG; Preciado, MV; De Matteo, E; Chabay, P				Jimenez, O.; Colli, S.; Garcia Lombardi, M.; Preciado, M. V.; De Matteo, E.; Chabay, P.			Epstein-Barr virus recruits PDL1-positive cells at the microenvironment in pediatric Hodgkin lymphoma	CANCER IMMUNOLOGY IMMUNOTHERAPY			English	Article						Epstein– Barr virus; Pediatric Hodgkin lymphoma; Microenvironment; PDL1; PD1	IMMUNE EVASION; HIGH NUMBERS; T-CELLS; PD-L1; SURVIVAL; INFECTION; CANCER	Background Classic Hodgkin lymphoma (cHL) is a lymphoid malignancy in which the microenvironment, where the neoplastic cells are immersed, contributes to the lymphomagenesis process. Epstein-Barr virus (EBV) presence also influences cHL microenvironment composition and contributes to pathogenesis. An increase in PDL1 expression in tumor cells and at the microenvironment was demonstrated in adult …	[Jimenez, O.; Preciado, M. V.; De Matteo, E.; Chabay, P.] Hosp Ninos Dr Ricardo Gutierrez, CONICET, Multidisciplinary Inst Invest Pediat Pathol IMIPP, Mol Biol Lab,Pathol Div,GCBA, Gallo 1330,C1425EFD, Buenos Aires, DF, Argentina; [Colli, S.; De Matteo, E.] Ricardo Gutierrez Childrens Hosp, Pathol Div, Buenos Aires, DF, Argentina; [Garcia Lombardi, M.] Ricardo Gutierrez Childrens Hosp, Oncol Div,…	Hospital de Ninos Doctor Ricardo Gutierrez; Consejo Nacional de Investigaciones Cientificas y Tecnicas (CONICET); University of Buenos Aires; Hospital de Ninos Doctor Ricardo Gutierrez; University of Buenos Aires; University of Buenos Aires; Hospital de Ninos Doctor Ricardo Gutierrez	Chabay, P (corresponding author), Hosp Ninos Dr Ricardo Gutierrez, CONICET, Multidisciplinary Inst Invest Pediat Pathol IMIPP, Mol Biol Lab,Pathol Div,GCBA, Gallo 1330,C1425EFD, Buenos Aires, DF, Argentina.	paola_chabay@yahoo.com.ar		Chabay, Paola/0000-0002-7355-3859	National Agency for Science and Technology Promotion (PICT 2015) [1533PID, 048-PICT 2017 1554]	National Agency for Science and Technology Promotion (PICT 2015)	This study was supported in part by grants from National Agency for Science and Technology Promotion (PICT 2015 no 1533PID clinic no 048-PICT 2017 1554). CP, DME and PMV are members of the CONICET Research Career Program. JO is a CONICET doctoral fellow.		41	6	6	0	3	SPRINGER	NEW YORK	ONE NEW YORK PLAZA, SUITE 4600, NEW YORK, NY, UNITED STATES	0340-7004	1432-0851		CANCER IMMUNOL IMMUN	Cancer Immunol. Immunother.	JUN	2021	70	6
J	Bartneck, J; Hartmann, AK; Stein, L; Arnold-Schild, D; Klein, M; Stassen, M; Marini, F; Pielenhofer, J; Meiser, SL; Langguth, P; Mack, M; Muth, S; Probst, HC; Schild, H; Radsak, MP				Bartneck, Joschka; Hartmann, Ann-Kathrin; Stein, Lara; Arnold-Schild, Danielle; Klein, Matthias; Stassen, Michael; Marini, Federico; Pielenhofer, Jonas; Meiser, Sophie Luise; Langguth, Peter; Mack, Matthias; Muth, Sabine; Probst, Hans-Christian; Schild, Hansjorg; Radsak, Markus Philipp			Tumor-infiltrating CCR2+ inflammatory monocytes counteract specific immunotherapy	FRONTIERS IN IMMUNOLOGY			English	Article						cancer immunotherapy; transcutaneous immunization; tumor micro environment (TME); immune evasion; CCR2 monocytes plus	INTERFERON-GAMMA; IFN-GAMMA; SUPPRESSOR-CELLS; T-CELLS; TRANSCUTANEOUS IMMUNIZATION; CUTTING EDGE; MACROPHAGES; CANCER; CCL2; LYMPHOCYTES	Tumor development and progression is shaped by the tumor microenvironment (TME), a heterogeneous assembly of infiltrating and resident host cells, their secreted mediators and intercellular matrix. In this context, tumors are infiltrated by various immune cells with either pro-tumoral or anti-tumoral functions. Recently, we published our non-invasive immunization platform DIVA suitable as a thera…	[Bartneck, Joschka; Hartmann, Ann-Kathrin; Radsak, Markus Philipp] Johannes Gutenberg Univ Mainz, Univ Med Ctr, Dept Med Hematol Oncol 3, Mainz, Germany; [Stein, Lara; Arnold-Schild, Danielle; Klein, Matthias; Stassen, Michael; Muth, Sabine; Probst, Hans-Christian; Schild, Hansjorg] Johannes Gutenberg Univ Mainz, Univ Med Ctr, Inst Immunol, Mainz, Germany; [Marini, Federico] Johannes Gutenberg Un…	Johannes Gutenberg University of Mainz; Johannes Gutenberg University of Mainz; Johannes Gutenberg University of Mainz; Johannes Gutenberg University of Mainz; University of Regensburg	Radsak, MP (corresponding author), Johannes Gutenberg Univ Mainz, Univ Med Ctr, Dept Med Hematol Oncol 3, Mainz, Germany.	radsak@uni-mainz.de	Mack, Matthias/AET-9298-2022; Muth, Sabine/JED-3414-2023	Meiser, Sophie Luise/0009-0002-1055-2127; Marini, Federico/0000-0003-3252-7758	German Research Foundation grant CRC156 TP A05, B02 and KS01 (MR, MS, HS) German Research Foundation grant CRC1066 TP B18 (MR, PL) German Research Foundation CRC1292/2 FM (Project No. 318346496), TP13, TP19N, TP21N (HP, HS, MR, SM, FM) Federal Ministry of [CRC156 TP A05]; German Research Foundation [CRC1066 TP B18]; (HS) German Research Foundation grant [CRC1292/2, 318346496]; (PL) German Researc…	German Research Foundation grant CRC156 TP A05, B02 and KS01 (MR, MS, HS) German Research Foundation grant CRC1066 TP B18 (MR, PL) German Research Foundation CRC1292/2 FM (Project No. 318346496), TP13, TP19N, TP21N (HP, HS, MR, SM, FM) Federal Ministry of; German Research Foundation(German Research Foundation (DFG)); (HS) German Research Foundation grant; (PL) German Research Foundation; (FM) Fed…	The authors thank the FZI for providing cytometry core facilities and Dr. Julian Sohl for his experimental work in this project.r German Research Foundation grant CRC156 TP A05, B02 and KS01 (MR, MS, HS) German Research Foundation grant CRC1066 TP B18 (MR, PL) German Research Foundation CRC1292/2 FM (Project No. 318346496), TP13, TP19N, TP21N (HP, HS, MR, SM, FM) Federal Ministry of Education and…		77	1	1	2	5	FRONTIERS MEDIA SA	LAUSANNE	AVENUE DU TRIBUNAL FEDERAL 34, LAUSANNE, CH-1015, SWITZERLAND	1664-3224			FRONT IMMUNOL	Front. Immunol.	OCT 2	2023	14
J	Suzuki, T; Kilbey, A; Casa-Rodríguez, N; Lawlor, A; Georgakopoulou, A; Hayman, H; Swe, KLY; Nordin, A; Cantù, C; Vantourout, P; Ridgway, RA; Byrne, RM; Chen, L; Verzi, MP; Gay, DM; Vázquez, EG; Belnoue-Davis, HL; Gilroy, K; Kostner, AH; Kersten, C; Thuwajit, C; Andersen, DK; Wiesheu, R; Jandke, A; Blyth, K; Roseweir, AK; Leedham, SJ; Dunne, PD; Edwards, J; Hayday, A; Sansom, OJ; Coffelt, SB				Suzuki, Toshiyasu; Kilbey, Anna; Casa-Rodriguez, Nuria; Lawlor, Amy; Georgakopoulou, Anastasia; Hayman, Hannah; Swe, Kyi Lai Yin; Nordin, Anna; Cantu, Claudio; Vantourout, Pierre; Ridgway, Rachel A.; Byrne, Ryan M.; Chen, Lei; Verzi, Michael P.; Gay, David M.; Vazquez, Ester Gil; Belnoue-Davis, Hayley L.; Gilroy, Kathryn; Kostner, Anne Helene; Kersten, Christian; Thuwajit, Chanitra; Andersen, Dit…			b-Catenin Drives Butyrophilin-like Molecule Loss and gd T-cell Exclusion in Colon Cancer	CANCER IMMUNOLOGY RESEARCH			English	Article							TRANSCRIPTION FACTOR; STEM-CELL; DIFFERENTIATION; HOMEOSTASIS; EXPRESSION; PATHWAY; PROTEIN; WNT	Intraepithelial lymphocytes (IEL) expressing y8 T-cell receptors (y8TCR) play key roles in elimination of colon cancer. However, the precise mechanisms by which progressing cancer cells evade immu-nosurveillance by these innate T cells are unknown. Here, we investigated how loss of the Apc tumor suppressor in gut tissue could enable nascent cancer cells to escape immunosurveillance by cytotoxic y…	[Suzuki, Toshiyasu; Kilbey, Anna; Casa-Rodriguez, Nuria; Lawlor, Amy; Georgakopoulou, Anastasia; Swe, Kyi Lai Yin; Ridgway, Rachel A.; Gay, David M.; Gilroy, Kathryn; Blyth, Karen; Dunne, Philip D.; Sansom, Owen J.; Coffelt, Seth B.] Canc Res UK Beatson Inst, Glasgow City, Scotland; [Suzuki, Toshiyasu; Kilbey, Anna; Casa-Rodriguez, Nuria; Lawlor, Amy; Georgakopoulou, Anastasia; Hayman, Hannah; Sw…	Beatson Institute; University of Glasgow; Linkoping University; Linkoping University; University of London; King's College London; Francis Crick Institute; Queens University Belfast; Rutgers University System; Rutgers University New Brunswick; Rutgers University Biomedical & Health Sciences; Rutgers Cancer Institute of New Jersey; University of Oxford; University of Oslo; Mahidol University; Univ…	Coffelt, SB (corresponding author), Canc Res UK Beatson Inst, Switchback Rd, Glasgow City G61 1BD, Scotland.	seth.coffelt@glasgow.ac.uk	Coffelt, Seth/O-9929-2019; Blyth, K/KBC-9876-2024; Jandke, Anett/AAK-4545-2021; Cantù, Claudio/AAB-7771-2019; Suzuki, Toshiyasu/JDD-6125-2023; Thuwajit, Chanitra/AAT-7933-2021; Dunne, Padraic/AAF-8128-2021	Suzuki, Toshiyasu/0000-0002-2711-0360; Gilroy, Kathryn/0000-0003-4607-194X; Byrne, Ryan/0000-0001-6505-6345; Yin Swe, Kyi Lai/0000-0002-5762-2420; Georgakopoulou, Anastasia/0000-0001-9328-7466; Nordin, Anna/0000-0002-5868-4797; Cantu, Claudio/0000-0003-1547-5415; Vantourout, Pierre/0000-0001-7287-5517; Casa Rodriguez, Nuria/0000-0002-0045-0381; Lawlor, Amy/0009-0006-5447-0739; Coffelt, Seth/0000-…	Core Services and Advanced Technologies at the Cancer Research UK Beatson Institute; Wellcome Trust [208990/Z/17/Z]; Senior Clinical Research Fellowship [206314/Z/17/Z]; Cancer Research UK Glasgow Center [A25142]; Marie Sklodowska Curie Actions European Fellowship [GDCOLCA 800112]; Naito Foundation Grant for Research Abroad; Medical Research Council [MR/R502327/1]; Greater Glasgow and Clyde endow…	Core Services and Advanced Technologies at the Cancer Research UK Beatson Institute; Wellcome Trust(Wellcome Trust); Senior Clinical Research Fellowship; Cancer Research UK Glasgow Center; Marie Sklodowska Curie Actions European Fellowship; Naito Foundation Grant for Research Abroad; Medical Research Council(UK Research & Innovation (UKRI)Medical Research Council UK (MRC)); Greater Glasgow and Cl…	We are grateful to Daniel Murphy (University of Glasgow/CRUK Beatson Institute) , Laura Machesky (University of Glasgow/CRUK Beatson Institute) , Karen Edelblum (Rutgers University) , and Catherine Winchester (CRUK Beatson Institute) for advice. We thank David Bryant (University of Glasgow/CRUK Beatson Institute) for lentiviral reagents and Natalie Church (Francis Crick Institute) for technical a…		53	5	5	0	2	AMER ASSOC CANCER RESEARCH	PHILADELPHIA	615 CHESTNUT ST, 17TH FLOOR, PHILADELPHIA, PA 19106-4404 USA	2326-6066	2326-6074		CANCER IMMUNOL RES	Cancer Immunol. Res.	AUG 1	2023	11	8
J	Cruz, JC; Allison, KC; Page, LS; Jenkins, AJ; Wang, XD; Earp, HS; Frye, SV; Graham, DK; Verneris, MR; Lee-Sherick, AB				Cruz, Joselyn Cruz; Allison, Kristen C.; Page, Lauren S.; Jenkins, Alexis J.; Wang, Xiaodong; Earp, H. Shelton; Frye, Stephen V.; Graham, Douglas K.; Verneris, Michael R.; Lee-Sherick, Alisa B.			Inhibiting efferocytosis reverses macrophage-mediated immunosuppression in the leukemia microenvironment	FRONTIERS IN IMMUNOLOGY			English	Article						MERTK; Mertk inhibitors; tumor-associated macrophages; efferocytosis; acute myeloid leukemia; leukemia associated macrophages; leukemia microenvironment; tumor micro environment (TME)	RECEPTOR TYROSINE KINASE; SMALL-MOLECULE INHIBITOR; TUMOR-CELLS; EXPRESSION; MER; PHOSPHATIDYLSERINE; PD-L1; PI3K-GAMMA; TARGET; GROWTH	BackgroundPrevious studies show that the spleen and bone marrow can serve as leukemia microenvironments in which macrophages play a significant role in immune evasion and chemoresistance. We hypothesized that the macrophage driven tolerogenic process of efferocytosis is a major contributor to the immunosuppressive leukemia microenvironment and that this was driven by aberrant phosphatidylserine e…	[Cruz, Joselyn Cruz; Allison, Kristen C.; Page, Lauren S.; Jenkins, Alexis J.; Verneris, Michael R.; Lee-Sherick, Alisa B.] Univ Colorado, Div Pediat Hematol Oncol & Bone Marrow Transplant, Aurora, CO 80309 USA; [Wang, Xiaodong; Frye, Stephen V.] Univ N Carolina, Ctr Integrat Chem Biol & Drug Discovery, Chapel Hill, NC USA; [Earp, H. Shelton] Univ N Carolina, Lineberger Comprehens Canc Ctr, Dept …	University of Colorado System; University of Colorado Anschutz Medical Campus; University of North Carolina; University of North Carolina Chapel Hill; University of North Carolina; University of North Carolina Chapel Hill; University of North Carolina; University of North Carolina Chapel Hill; Emory University	Lee-Sherick, AB (corresponding author), Univ Colorado, Div Pediat Hematol Oncol & Bone Marrow Transplant, Aurora, CO 80309 USA.	alisa.b.lee@gmail.com			National Institutes of Health; V Foundation Cancer Research Grants; American Society of Hematology Scholar Award; Pablove Foundation; [5K08CA222699]	National Institutes of Health(United States Department of Health & Human ServicesNational Institutes of Health (NIH) - USA); V Foundation Cancer Research Grants; American Society of Hematology Scholar Award; Pablove Foundation;	This work was supported by the National Institutes of Health(5K08CA222699, ABLS), V Foundation Cancer Research Grants,American Society of Hematology Scholar Award, Hyundai Hope on Wheels Young Investigator grant, the Pablove Foundation.		45	10	10	5	15	FRONTIERS MEDIA SA	LAUSANNE	AVENUE DU TRIBUNAL FEDERAL 34, LAUSANNE, CH-1015, SWITZERLAND	1664-3224			FRONT IMMUNOL	Front. Immunol.	MAR 7	2023	14
J	Wang, XY; Luo, KY; Xu, QT; Chi, LQ; Guo, YW; Jia, CM; Quan, LA				Wang, Xinya; Luo, Keyang; Xu, Qiuting; Chi, Liqun; Guo, Yiwei; Jia, Chuiming; Quan, Lina			Prognostic marker CD27 and its micro-environmental in multiple myeloma	BMC CANCER			English	Article						CD27; Multiple myeloma; Tumor microenvironment; Prognosis; Treatment	T-CELL; EXPRESSION; DIAGNOSIS; CD70	BackgroundThe Cluster of Differentiation 27 (CD27) is aberrantly expressed in multiple myeloma (MM) -derived. This expression facilitates the interaction between tumor and immune cells within TME via the CD27-CD70 pathway, resulting in immune evasion and subsequent tumor progression. The objective of this study is to investigate the correlation between CD27 expression and the prognosis of MM, and…	[Wang, Xinya; Luo, Keyang; Xu, Qiuting; Chi, Liqun; Guo, Yiwei; Jia, Chuiming; Quan, Lina] Harbin Med Univ, Canc Hosp, Hematol Dept, Harbin, Heilongjiang, Peoples R China	Harbin Medical University	Jia, CM; Quan, LA (corresponding author), Harbin Med Univ, Canc Hosp, Hematol Dept, Harbin, Heilongjiang, Peoples R China.	jiachuiming@163.com; alina1123@yeah.net	guo, yiwei/IAR-3478-2023		Harbin Medical University Cancer Hospital Haiyan Foundation [JJZD2023-07]; Haiyan Foundation [JJMS2023-11]; China Primary Health Care Foundation [cphcf-2022-161]	Harbin Medical University Cancer Hospital Haiyan Foundation; Haiyan Foundation; China Primary Health Care Foundation	This study was supported by Harbin Medical University Cancer Hospital Haiyan Foundation (JJZD2023-07), Haiyan Foundation (JJMS2023-11) and China Primary Health Care Foundation (cphcf-2022-161).		32	0	0	2	2	BMC	LONDON	CAMPUS, 4 CRINAN ST, LONDON N1 9XW, ENGLAND		1471-2407		BMC CANCER	BMC Cancer	MAR 19	2024	24	1
J	Michielon, L; González, ML; Burm, JLA; Waaijman, T; Jordanova, ES; de Gruijl, TD; Gibbs, S				Michielon, Lisabetta; Gonzalez, Marta Lopez; Burm, Judith L. A.; Waaijman, Taco; Jordanova, Ekaterina S.; de Gruijl, Tanja D.; Gibbs, Susan			Micro-environmental cross-talk in an organotypic human melanoma-in-skin model directs M2-like monocyte differentiation via IL-10	CANCER IMMUNOLOGY IMMUNOTHERAPY			English	Article						Tumor progression; Reconstructed human skin; Melanoma; Tumor microenvironment; IL-10; M2 macrophages	SERUM-LEVELS; TUMOR; CELLS; CANCER; INTERLEUKIN-10; ALLERGEN; MATRIX; STAT3	Preclinical assessment of novel therapies to fight cancer requires models that reflect the human physiology and immune response. Here, we established an in vitro three-dimensional (3D) reconstructed organotypic human melanoma-in-skin (Mel-RhS) model to investigate cellular and molecular features of tumor formation over a period of 6 weeks. Tumor nests developed over time at the epidermal-dermal j…	[Michielon, Lisabetta; Burm, Judith L. A.; Waaijman, Taco; Gibbs, Susan] Vrije Univ, Dept Mol Cell Biol & Immunol, Amsterdam UMC, Amsterdam, Netherlands; [Gonzalez, Marta Lopez; de Gruijl, Tanja D.] Vrije Univ, Canc Ctr Amsterdam, Amsterdam Infect & Immun Inst, Dept Med Oncol, Amsterdam, Netherlands; [Jordanova, Ekaterina S.] Vrije Univ, Ctr Gynecol Oncol Amsterdam CGOA, Amsterdam UMC, Amsterdam,…	University of Amsterdam; Vrije Universiteit Amsterdam; University of Amsterdam; Vrije Universiteit Amsterdam; Vrije Universiteit Amsterdam; University of Amsterdam; Academic Center for Dentistry Amsterdam; Vrije Universiteit Amsterdam; University of Amsterdam; Vrije Universiteit Amsterdam	Gibbs, S (corresponding author), Vrije Univ, Dept Mol Cell Biol & Immunol, Amsterdam UMC, Amsterdam, Netherlands.;Gibbs, S (corresponding author), Univ Amsterdam, Acad Ctr Dent Amsterdam ACTA, Dept Oral Cell Biol, Amsterdam, Netherlands.;Gibbs, S (corresponding author), Vrije Univ, Amsterdam, Netherlands.	s.gibbs@amsterdamumc.nl		Jordanova, Ekaterina S./0000-0002-8121-1322; Waaijman, Taco/0009-0002-8661-657X; Michielon, Elisabetta/0000-0002-2876-397X; Gibbs, Susan/0000-0002-3446-6138	Dutch Government: Rijksdienst voor Ondernemend Nederland, EuroStars program [2005392]	Dutch Government: Rijksdienst voor Ondernemend Nederland, EuroStars program	This study was financed by the Dutch Government: Rijksdienst voor Ondernemend Nederland, EuroStars program, Project Number 2005392.		35	19	19	0	2	SPRINGER	NEW YORK	ONE NEW YORK PLAZA, SUITE 4600, NEW YORK, NY, UNITED STATES	0340-7004	1432-0851		CANCER IMMUNOL IMMUN	Cancer Immunol. Immunother.	NOV	2020	69	11
J	Mehdizadeh, R; Shariatpanahi, SP; Goliaei, B; Ruegg, C				Mehdizadeh, Reza; Shariatpanahi, Seyed Peyman; Goliaei, Bahram; Rueegg, Curzio			Targeting myeloid-derived suppressor cells in combination with tumor cell vaccination predicts anti-tumor immunity and breast cancer dormancy: an in silico experiment	SCIENTIFIC REPORTS			English	Article							IMMUNOTHERAPY; MICROENVIRONMENT; THERAPY	Among the different breast cancer subsets, triple-negative breast cancer (TNBC) has the worst prognosis and limited options for targeted therapies. Immunotherapies are emerging as novel treatment opportunities for TNBC. However, the surging immune response elicited by immunotherapies to eradicate cancer cells can select resistant cancer cells, which may result in immune escape and tumor evolution…	[Mehdizadeh, Reza; Shariatpanahi, Seyed Peyman; Goliaei, Bahram] Univ Tehran, Inst Biochem & Biophys, Tehran, Iran; [Rueegg, Curzio] Univ Fribourg, Fac Sci & Med, Dept Oncol, Lab Expt & Translat Oncol, Fribourg, Switzerland	University of Tehran; University of Fribourg	Mehdizadeh, R (corresponding author), Univ Tehran, Inst Biochem & Biophys, Tehran, Iran.;Ruegg, C (corresponding author), Univ Fribourg, Fac Sci & Med, Dept Oncol, Lab Expt & Translat Oncol, Fribourg, Switzerland.	mehdizadeh@ut.ac.ir; curzio.ruegg@unifr.ch	Shariatpanahi, Peyman/FDH-7542-2022	Shariatpanahi, Peyman/0000-0002-7545-554X; Mehdizadeh, Reza/0000-0001-6142-5270					66	6	6	2	5	NATURE PORTFOLIO	BERLIN	HEIDELBERGER PLATZ 3, BERLIN, 14197, GERMANY	2045-2322			SCI REP-UK	Sci Rep	APR 11	2023	13	1
J	Grochot, RM; Brollo, J; Neto, FR; Tregnago, AC; Scholze, C; Norris, R; Silva, S; Weschenfelder, DC; Reiriz, AB; Michelin, L; Pasqualotto, FF				Grochot, Rafael M.; Brollo, Janalna; Neto, Floriano Riva; Tregnago, Aline C.; Scholze, Cassiano; Norris, Rui; Silva, Sargeele; Weschenfelder, Debora C.; Reiriz, Andre B.; Michelin, Lessandra; Pasqualotto, Fabio F.			Expression of PD-L1 in cervical carcinoma and its impact on survival associated with T-cell infiltration and FoxP3 expression	CANCER MANAGEMENT AND RESEARCH			English	Article						uterine cervical neoplasms; tumor-infiltrating lymphocytes; cancer; tumor micro-environment; survival	HUMAN-PAPILLOMAVIRUS; IMMUNE EVASION; CANCER; B7-H1; LYMPHOCYTES; ROLES	Background: The PD-1/PD-L1 signaling axis is currently the most elucidated mechanism for tumor evasion of T-cell-mediated immunity. Nevertheless, few data are available regarding its impact on cervical cancer and the relationship with lymphocytic infiltrates. Methods: A retrospective assessment of all cases of cervical neoplasia treated in Caxias do Sul General Hospital, Brazil, between 2012 and …	[Grochot, Rafael M.; Reiriz, Andre B.; Michelin, Lessandra; Pasqualotto, Fabio F.] Univ Caxias do Sul, Sch Med, Dept Hlth Sci, Caxias Do Sul, RS, Brazil; [Grochot, Rafael M.; Brollo, Janalna; Neto, Floriano Riva; Tregnago, Aline C.; Silva, Sargeele; Weschenfelder, Debora C.; Reiriz, Andre B.] Caxias do Sul Gen Hosp, UNACON Canc Ctr, Caxias Do Sul, RS, Brazil; [Neto, Floriano Riva; Tregnago, Aline…	Universidade de Caxias do Sul	Grochot, RM (corresponding author), Univ Caxias do Sul, Caxias do Sul Gen Hosp, Rua Prof Antonio Vignoli,255 Bairro Petropolis, BR-95070561 Caxias Do Sul, RS, Brazil.	rmgrocho@ucs.br	C Tregnago, Aline/GZK-5960-2022; Michelin, Lessandra/ISV-2596-2023; C Tregnago, Aline/L-7239-2018	Scholze, Cassiano/0000-0002-3403-5506; Michelin, Lessandra/0000-0003-2169-792X; C Tregnago, Aline/0000-0001-7370-3370; , NAPC/0009-0002-9428-3605					33	11	13	0	3	DOVE MEDICAL PRESS LTD	ALBANY	PO BOX 300-008, ALBANY, AUCKLAND 0752, NEW ZEALAND	1179-1322			CANCER MANAG RES	Cancer Manag. Res.		2019	11
J	Park, JH; Ko, JS; Shin, Y; Cho, JY; Oh, HA; Bothwell, AM; Lee, SK				Park, Jong-Hyun; Ko, Ji Seung; Shin, Yoonchul; Cho, Jen Young; Oh, Han-ah; Bothwell, Alfred M.; Lee, Sang-Kyou			Intranuclear interactomic inhibition of FoxP3 suppresses functions of Treg cells	BIOCHEMICAL AND BIOPHYSICAL RESEARCH COMMUNICATIONS			English	Article						Intranuclear interactomic inhibitor of transcription factor; FoxP3; Regulatory T cells; Protein transduction domain; Cancer immunotherapy	REGULATORY T-CELLS; TRANSCRIPTION FACTOR FOXP3; CANCER-IMMUNOTHERAPY; INFLAMMATION; REPRESSOR; DOMAIN	Regulatory T cells (Treg cells) are crucial for the maintenance of immunological tolerance, and it has been reported that Treg cells are enriched within the tumor micro-environment for immune evasion due to their immunosuppressive functions. To inhibit Treg cells functions, FoxP3, a lineage-specific transcription factor responsible for the differentiation and functions of Treg cells, was function…	[Park, Jong-Hyun; Ko, Ji Seung; Oh, Han-ah; Lee, Sang-Kyou] Yonsei Univ, Coll Life Sci & Biotechnol, Translat Res Ctr Prot Funct Control, Seoul 120749, South Korea; [Park, Jong-Hyun; Shin, Yoonchul; Oh, Han-ah; Lee, Sang-Kyou] Yonsei Univ, Coll Life Sci & Biotechnol, Dept Biotechnol, Seoul 120749, South Korea; [Ko, Ji Seung] Yonsei Univ, Coll Life Sci & Biotechnol, Dept Biochem, Seoul 120749, Sou…	Yonsei University; Yonsei University; Yonsei University; Yale University; Howard Hughes Medical Institute; Yale University	Lee, SK (corresponding author), Yonsei Univ, Coll Life Sci & Biotechnol, Translat Res Ctr Prot Funct Control, Seoul 120749, South Korea.	sjrlee@yonsei.ac.kr		Lee, Sang-Kyou/0000-0002-3272-9264	Translational Research Center for Protein Function Control; NRF [2009-0083522]; Republic of Korea; Brain Korea 21 PLUS program [BK21]	Translational Research Center for Protein Function Control; NRF; Republic of Korea; Brain Korea 21 PLUS program	This work was supported in part by a grant from the Translational Research Center for Protein Function Control, NRF (2009-0083522), Republic of Korea, and the Brain Korea 21 (BK21) PLUS program, J.-H. Park is fellowship awardee by BK21 PLUS program, Republic of Korea.		19	13	16	0	9	ACADEMIC PRESS INC ELSEVIER SCIENCE	SAN DIEGO	525 B ST, STE 1900, SAN DIEGO, CA 92101-4495 USA	0006-291X	1090-2104		BIOCHEM BIOPH RES CO	Biochem. Biophys. Res. Commun.	AUG 15	2014	451	1
J	Khoshkhabar, R; Yazdani, M; Alavizadeh, SH; Saberi, Z; Arabi, L; Jaafari, MR				Khoshkhabar, Rahimeh; Yazdani, Mona; Alavizadeh, Seyedeh Hoda; Saberi, Zahra; Arabi, Leila; Jaafari, Mahmoud Reza			Chemo-immunotherapy by nanoliposomal epacadostat and docetaxel combination to IDO1 inhibition and tumor microenvironment suppression	INTERNATIONAL IMMUNOPHARMACOLOGY			English	Article						Melanoma; Chemo-immunotherapy; IDO1 inhibitor; Docetaxel; Tumor microenvironment	INDOLEAMINE 2,3-DIOXYGENASE; TRYPTOPHAN CATABOLISM; ANTITUMOR EFFICACY; POOR-PROGNOSIS; OVARIAN-CANCER; IMMUNOTHERAPY; THERAPY; PATHWAY; MICE	The over-activation of tryptophan (Trp) metabolism to kynurenine (Kyn) catalyzed by Indoleamine 2,3-dioxygenase-1 (IDO1) enzyme, is one of the main metabolic pathways involved in tumor microenvironment (TME) immune escape and cancer treatment failure. The most efficient of IDO1 inhibitors is Epacadostat (EPA). Since monotherapy with single-agent IDO1 inhibitor regimen has led to an insufficient a…	[Khoshkhabar, Rahimeh; Yazdani, Mona; Alavizadeh, Seyedeh Hoda; Saberi, Zahra; Arabi, Leila; Jaafari, Mahmoud Reza] Mashhad Univ Med Sci, Pharmaceut Technol Inst, Nanotechnol Res Ctr, Mashhad, Iran; [Khoshkhabar, Rahimeh; Alavizadeh, Seyedeh Hoda; Arabi, Leila; Jaafari, Mahmoud Reza] Mashhad Univ Med Sci, Sch Pharm, Dept Pharmaceut Nanotechnol, Mashhad, Iran; [Jaafari, Mahmoud Reza] Mashhad Univ …	Mashhad University Medical Science; Mashhad University Medical Science; Mashhad University Medical Science	Alavizadeh, SH; Jaafari, MR (corresponding author), Mashhad Univ Med Sci, Pharmaceut Technol Inst, Nanotechnol Res Ctr, Mashhad, Iran.	Alavizadehh@mums.ac.ir; Jafarimr@mums.ac.ir	Yazdani, Mona/IAP-2443-2023; Arabi, Leila/H-2312-2018	Arabi, Leila/0000-0003-1623-3346	Mashhad University of Medical Sciences [961697]	Mashhad University of Medical Sciences	The data presented in this publication was part of R. Khoshkhabar's Ph.D. thesis. This work was funded by Mashhad University of Medical Sciences (Grant number: 961697) . The study performed in the Nano-technology Research Center. We would like to acknowledge Mashhad University of Medical Sciences for providing facilities and equipments for this research. We would like to thank Azam Abbasi for her…		55	0	0	2	2	ELSEVIER	AMSTERDAM	RADARWEG 29, 1043 NX AMSTERDAM, NETHERLANDS	1567-5769	1878-1705		INT IMMUNOPHARMACOL	Int. Immunopharmacol.	AUG 20	2024	137
J	Almici, E; Arshakyan, M; Carrasco, JL; Martínez, A; Ramírez, J; Enguita, AB; Monsó, E; Montero, J; Samitier, J; Alcaraz, J				Almici, Enrico; Arshakyan, Marselina; Carrasco, Josep Lluis; Martinez, Andrea; Ramirez, Josep; Enguita, Ana Belen; Monso, Eduard; Montero, Joan; Samitier, Josep; Alcaraz, Jordi			Quantitative Image Analysis of Fibrillar Collagens Reveals Novel Diagnostic and Prognostic Biomarkers and Histotype-Dependent Aberrant Mechanobiology in Lung Cancer	MODERN PATHOLOGY			English	Article						lung cancer; tumor microenvironment; collagen; mechanobiology; biomarkers; CT-FIRE	EXTRACELLULAR-MATRIX; I COLLAGEN; MICROENVIRONMENT; DIFFERENTIATION; ADENOCARCINOMA; ASSOCIATION; EXPRESSION; SIGNATURE; INVASION; SURVIVAL	Fibrillar collagens are the most abundant extracellular matrix components in non-small cell lung cancer (NSCLC). However, the potential of collagen fiber descriptors as a source of clinically relevant biomarkers in NSCLC is largely unknown. Similarly, our understanding of the aberrant collagen organization and associated tumor-promoting effects is very scarce. To address these limitations, we ide…	[Almici, Enrico; Montero, Joan; Samitier, Josep; Alcaraz, Jordi] Barcelona Inst Sci & Technol BIST, Inst Bioengn Catalonia IBEC, Barcelona, Spain; [Arshakyan, Marselina; Martinez, Andrea; Alcaraz, Jordi] Univ Barcelona, Sch Med & Hlth Sci, Dept Biomed, Unit Biophys & Bioengn, Barcelona, Spain; [Arshakyan, Marselina; Ramirez, Josep; Alcaraz, Jordi] Hosp Clin Barcelona, Thorac Oncol Unit, Barcelona…	Barcelona Institute of Science & Technology; Institut de Bioenginyeria de Catalunya; University of Barcelona; University of Barcelona; University of Barcelona; Hospital Clinic de Barcelona; University of Barcelona; University of Barcelona; Hospital Clinic de Barcelona; Instituto de Salud Carlos III; Hospital Universitario 12 de Octubre; Autonomous University of Barcelona; Parc Tauli Hospital Univ…	Samitier, J; Alcaraz, J (corresponding author), Barcelona Inst Sci & Technol BIST, Inst Bioengn Catalonia IBEC, Barcelona, Spain.;Alcaraz, J (corresponding author), Univ Barcelona, Sch Med & Hlth Sci, Dept Biomed, Unit Biophys & Bioengn, Barcelona, Spain.;Alcaraz, J (corresponding author), Hosp Clin Barcelona, Thorac Oncol Unit, Barcelona, Spain.;Alcaraz, J (corresponding author), Inst Salud Carl…	jsamitier@ibecbarcelona.eu; jalcaraz@ub.edu	Arshakyan, Marselina/AAA-1329-2019; Carrasco, Josep/D-3660-2011; Montero, Joan/HOF-2764-2023; Alcaraz, Jordi/F-5513-2016	Alcaraz, Jordi/0000-0001-7898-1599; Montero, Joan/0000-0002-9192-4836	Agencia Estatal de Investigacion (AEI/FEDER); Ramon y Cajal Programme, Ministerio de Economia y Competitividad [SAF2016-79527-R, PID2019-110944RB-I00, RTI2018-094533-A-I00]; Networking Biomedical Research Center CIBER-BBNdan initiative - VI National R&D&i Plan 2008-2011 [RYC-2015-18357]; Consolider Program; Iniciativa Ingenio 2010; Instituto de Salud Carlos III; European Regional Development Fund…	Agencia Estatal de Investigacion (AEI/FEDER); Ramon y Cajal Programme, Ministerio de Economia y Competitividad(Spanish Government); Networking Biomedical Research Center CIBER-BBNdan initiative - VI National R&D&i Plan 2008-2011; Consolider Program(Spanish Government); Iniciativa Ingenio 2010(Spanish Government); Instituto de Salud Carlos III(Instituto de Salud Carlos IIISpanish Government); Euro…	This work was supported by grants from the Agencia Estatal de Investigacion (AEI/FEDER) (SAF2016-79527-R and PID2019-110944RB-I00 to JA; RTI2018-094533-A-I00 to JM), Ramon y Cajal Programme, Ministerio de Economia y Competitividad (RYC-2015-18357 to JM), Networking Biomedical Research Center CIBER-BBNdan initiative funded by the VI National R&D&i Plan 2008-2011 (to JS and JM), Iniciativa Ingenio …		75	6	6	1	8	ELSEVIER SCIENCE INC	NEW YORK	STE 800, 230 PARK AVE, NEW YORK, NY 10169 USA	0893-3952	1530-0285		MODERN PATHOL	Mod. Pathol.	JUL	2023	36	7
J	Almeida, RD; Ramos, AMD; Luna, CF; Pedrosa, F; Donadi, EA; Lucena-Silva, N				Almeida, Renata dos Santos; de Luna Ramos, Alessandra Maria; Luna, Carlos Feitosa; Pedrosa, Francisco; Donadi, Eduardo Antonio; Lucena-Silva, Norma			Cytokines and soluble HLA-G levels in bone marrow stroma and their association with the survival rate of patients exhibiting childhood T-cell acute lymphoblastic leukemia	CYTOKINE			English	Article						T-cell Acute Lymphoblastic Leukemia; Bone marrow; IL-10; IFN-gamma; Prognosis	ACUTE MYELOID-LEUKEMIA; INTERFERON-GAMMA; G EXPRESSION; IMMUNE ESCAPE; TH17 CELLS; CANCER; MHC; DIAGNOSIS; BIOLOGY; INTERLEUKIN-17	Leukemic cells can induce defective expression of soluble factors and change marrow cytokine profile, leading to aberrant cell signaling, cell fixation and cell proliferation in bone marrow. T-cell acute lymphoblastic leukemia (T-ALL) is an aggressive disorder which accounts for 15% of pediatric ALL. To evaluate the contribution of immunological factors On T-ALL survival, we measured Thl, Th2, Th…	[Almeida, Renata dos Santos; Lucena-Silva, Norma] Fundacao Oswaldo Cruz, Aggeu Magalhaes Res Ctr, Dept Immunol, Immunogenet Lab, Ave Prof Moraes Rego S-N,Cidade Univ, BR-50740465 Recife, PE, Brazil; [de Luna Ramos, Alessandra Maria; Pedrosa, Francisco; Lucena-Silva, Norma] IMIP Hosp, Pediat Oncol Serv, Recife, PE, Brazil; [Luna, Carlos Feitosa] Fundacao Oswaldo Cruz, Aggeu Magalhaes Res Ctr, Dept…	Fundacao Oswaldo Cruz; Fundacao Oswaldo Cruz; Universidade de Sao Paulo	Lucena-Silva, N (corresponding author), Fundacao Oswaldo Cruz, Aggeu Magalhaes Res Ctr, Dept Immunol, Immunogenet Lab, Ave Prof Moraes Rego S-N,Cidade Univ, BR-50740465 Recife, PE, Brazil.	norma.lucena@hotmail.com	Lucena-Silva, Norma/AAH-9437-2019; donadi, eduardo/H-7080-2013	dos Santos Almeida, Renata/0000-0002-2302-246X; donadi, eduardo/0000-0002-9457-9601	FACEPE [APQ-0040-4.00/13]; CAPES [PROCAD-177382/2013]; CNPq [CNPq 310364/2015-9]; Fundacao Oswaldo Cruz (FIOCRUZ)	FACEPE(Fundacao de Amparo a Ciencia e Tecnologia do Estado de Pernambuco (FACEPE)); CAPES(Coordenacao de Aperfeicoamento de Pessoal de Nivel Superior (CAPES)); CNPq(Conselho Nacional de Desenvolvimento Cientifico e Tecnologico (CNPQ)); Fundacao Oswaldo Cruz (FIOCRUZ)	The authors thank the financial support from Brazilian agencies: FACEPE (APQ-0040-4.00/13), and CAPES (PROCAD-177382/2013 grant). Dra. Lucena-Silva is the recipient of a fellowship from CNPq (CNPq 310364/2015-9) and Renata S. Almeida from Fundacao Oswaldo Cruz (FIOCRUZ).		61	9	10	0	4	ACADEMIC PRESS LTD- ELSEVIER SCIENCE LTD	LONDON	24-28 OVAL RD, LONDON NW1 7DX, ENGLAND	1043-4666	1096-0023		CYTOKINE	Cytokine	FEB	2018	102
J	Guo, ZH; Li, ZY; Chen, M; Qi, XJ; Sun, Z; Wu, SQ; Hou, XA; Qiu, ML; Cao, Y				Guo, Zehuai; Li, Zeyun; Chen, Ming; Qi, Xiangjun; Sun, Zhe; Wu, Siqi; Hou, Xuenan; Qiu, Mengli; Cao, Yang			Multi-omics analysis reveals the prognostic and tumor micro-environmental value of lumican in multiple cancer types	FRONTIERS IN MOLECULAR BIOSCIENCES			English	Article						lumican; pan-cancer; tumor microenvironment; cancer-associated fibroblasts; immunotherapy; multi-omics	LEUCINE-RICH PROTEOGLYCANS; COLORECTAL-CANCER; GASTRIC-CANCER; EXPRESSION; PROGRESSION; MARKERS; CELLS	Background: Lumican (LUM), a proteoglycan of the extracellular matrix, has been reported to be involved in the regulation of immune escape processes, but the data supporting this phenomenon are not sufficient. In this study, we aimed to explore the links among LUM expression, survival, tumor microenvironment (TME), and immunotherapy in 33 cancer types.Methods: Data from several databases, such as…	[Guo, Zehuai] Shantou Univ, Coll Med, Canc Hosp, Dept Internal Med, Shantou, Peoples R China; [Li, Zeyun] Guangzhou Huaxia Vocat Coll, Guangzhou, Peoples R China; [Chen, Ming] Guangzhou Univ Chinese Med, Shenzhen Hosp Futian, Shenzhen, Peoples R China; [Qi, Xiangjun; Sun, Zhe; Wu, Siqi; Hou, Xuenan; Qiu, Mengli] Guangzhou Univ Chinese Med, Clin Sch 1, Guangzhou, Peoples R China; [Cao, Yang] Guang…	Shantou University; Guangzhou University of Chinese Medicine; Guangzhou University of Chinese Medicine; Guangzhou University of Chinese Medicine	Cao, Y (corresponding author), Guangzhou Univ Chinese Med, Affiliated Hosp 1, Guangzhou, Peoples R China.	caoyang0342@gzucm.edu.cn	Wu, Siqi/JPA-3025-2023		National Natural Science Foundation of China [81973815, 82174456]	National Natural Science Foundation of China(National Natural Science Foundation of China (NSFC))	The study was supported by grants from the National Natural Science Foundation of China (81973815 and 82174456).		53	1	1	1	7	FRONTIERS MEDIA SA	LAUSANNE	AVENUE DU TRIBUNAL FEDERAL 34, LAUSANNE, CH-1015, SWITZERLAND		2296-889X		FRONT MOL BIOSCI	Front. Mol. Biosci.	AUG 24	2023	10
J	Lin, YZ; Wang, X; He, S; Duan, ZX; Zhang, YC; Sun, XD; Hu, YZ; Zhang, YY; Qian, ZY; Gao, X; Zhang, ZR				Lin, Yunzhu; Wang, Xiang; He, Shi; Duan, Zhongxin; Zhang, Yunchu; Sun, Xiaodong; Hu, Yuzhu; Zhang, Yuanyuan; Qian, Zhiyong; Gao, Xiang; Zhang, Zhirong			Immunostimulatory gene therapy combined with checkpoint blockade reshapes tumor microenvironment and enhances ovarian cancer immunotherapy	ACTA PHARMACEUTICA SINICA B			English	Article						IL-12 encoding gene; Checkpoint blocker; Nanoparticles; Targeted delivery; Tumor microenvironment; Immune escape; Ovarian cancer; Immunotherapy	CELL STIMULATORY FACTOR; STRUCTURAL BASIS; FOLATE RECEPTOR; INTERLEUKIN-12; IL-12; INDUCTION; EFFICACY; SYNERGY; ACID	Immune evasion has made ovarian cancer notorious for its refractory features, making the development of immunotherapy highly appealing to ovarian cancer treatment. The immune-stimulating cytokine IL-12 exhibits excellent antitumor activities. However, IL-12 can induce IFN-g release and subsequently upregulate PDL-1 expression on tumor cells. Therefore, the tumor-targeting folate-modified delivery…	[Lin, Yunzhu; Zhang, Yuanyuan; Zhang, Zhirong] Sichuan Univ, West China Sch Pharm, Key Lab Drug Targeting & Drug Delivery Syst, Minist Educ, Chengdu 610041, Peoples R China; [Lin, Yunzhu] Sichuan Univ, West China Univ Hosp 2, Evidence based Pharm Ctr, Dept Pharm,Key Lab Birth Defects & Related Dis Wom, Chengdu 610041, Peoples R China; [Wang, Xiang; He, Shi; Duan, Zhongxin; Zhang, Yunchu; Qian, Zh…	Sichuan University; Sichuan University; Sichuan University; Sichuan University; Sichuan University; Sichuan University	Zhang, YY (corresponding author), Sichuan Univ, West China Sch Pharm, Key Lab Drug Targeting & Drug Delivery Syst, Minist Educ, Chengdu 610041, Peoples R China.;Gao, X (corresponding author), Sichuan Univ, West China Hosp, Canc Ctr, Collaborat Innovat Ctr Biotherapy, Chengdu 610041, Peoples R China.;Gao, X (corresponding author), Sichuan Univ, West China Hosp, Inst Neurosurg, Canc Ctr,State Key L…	huyuzhu023@foxmail.com; zhangyy@scu.edu.cn; xianggao@scu.edu.cn	张, 蕴初/JYP-7884-2024; Sun, Xiaodong/GXH-1398-2022; Zhongxin, Duan/JBJ-4586-2023; lin, yunzhu/HII-3363-2022; Qian, Zhiyong/AAM-7984-2020	Zhang, Yuan-Yuan/0000-0002-9263-6262; Wang, Xiang/0000-0001-8131-798X	National Natural Science Foundation of China (China) [32222046, 82172630, 82170844, 82270613]; Sichuan Science and Technology Program (China) [2022YFH0045, 2022YFH0102]; The 1.3.5 Project for Disciplines of Excellence, West China Hospital, Sichuan University (China) [ZYJC21022]	National Natural Science Foundation of China (China)(National Natural Science Foundation of China (NSFC)); Sichuan Science and Technology Program (China); The 1.3.5 Project for Disciplines of Excellence, West China Hospital, Sichuan University (China)	This work was supported by the National Natural Science Foundation of China (Nos. 32222046, 82172630, 82170844 and 82270613, China), the Sichuan Science and Technology Program (Nos. 2022YFH0045 and 2022YFH0102, China) and the 1.3.5 Project for Disciplines of Excellence, West China Hospital, Sichuan University (No. ZYJC21022, China).		54	2	2	7	16	INST MATERIA MEDICA, CHINESE ACAD MEDICAL SCIENCES	BEIJING	C/O EDITORIAL BOARD OF ACTA PHARMACEUTICA SINICA, 1 XIANNONGTAN ST, BEIJING, 100050, PEOPLES R CHINA	2211-3835	2211-3843		ACTA PHARM SIN B	Acta Pharm. Sin. B	FEB	2024	14	2
J	Hou, J; Wen, XY; Lu, ZQ; Wu, GQ; Yang, G; Tang, C; Qu, GY; Xu, Y				Hou, Jian; Wen, Xiangyang; Lu, Zhenquan; Wu, Guoqing; Yang, Guang; Tang, Cheng; Qu, Genyi; Xu, Yong			A novel T-cell proliferation-associated regulator signature pre-operatively predicted the prognostic of bladder cancer	FRONTIERS IN IMMUNOLOGY			English	Article						bladder cancer; single cell sequencing; T-cell proliferation regulator; predictive gene signature; prognostic	LUNG-CANCER; CXCL12; HYPERMETHYLATION; IMMUNOTHERAPY; CHEMOTHERAPY; INHIBITION; RECURRENCE; EXPRESSION; ADJUVANT; PROTEIN	BackgroundBladder cancer (BCa) is a remarkably malignant and heterogeneous neoplastic disease, and its prognosis prediction is still challenging. Even with the mounting researches on the mechanisms of tumor immunotherapy, the prognostic value of T-cell proliferation regulators in bladder cancer remains elusive. MethodsHerein, we collected mRNA expression profiles and relevant clinical information…	[Hou, Jian; Yang, Guang; Tang, Cheng; Qu, Genyi; Xu, Yong] Zhuzhou Cent Hosp, Dept Urol, Zhuzhou, Peoples R China; [Hou, Jian; Wen, Xiangyang; Lu, Zhenquan; Wu, Guoqing] Univ Hongkong, Dept Surg, Div Urol, Shenzhen Hosipital, Shenzhen, Peoples R China		Qu, GY (corresponding author), Zhuzhou Cent Hosp, Dept Urol, Zhuzhou, Peoples R China.	qugenyi@fjmu.edu.cn	tang, cheng/KLD-8823-2024	wen, xiangyang/0000-0001-7848-7742	Hunan Natural Science Foundation [2021JJ41094]	Hunan Natural Science Foundation(Natural Science Foundation of Hunan Province)	This work was supported in part by grants from Hunan Natural Science Foundation (#2021JJ41094).		69	6	6	1	8	FRONTIERS MEDIA SA	LAUSANNE	AVENUE DU TRIBUNAL FEDERAL 34, LAUSANNE, CH-1015, SWITZERLAND	1664-3224			FRONT IMMUNOL	Front. Immunol.	SEP 23	2022	13
J	Huang, YH; Liu, H; Liu, XA; Li, N; Bai, H; Guo, CY; Xu, T; Zhu, L; Liu, C; Xiao, J				Huang, Yuhong; Liu, Han; Liu, Xuena; Li, Nan; Bai, Han; Guo, Chenyang; Xu, Tian; Zhu, Lei; Liu, Chao; Xiao, Jing			The Chemokines Initiating and Maintaining Immune Hot Phenotype Are Prognostic in ICB of HNSCC	FRONTIERS IN GENETICS			English	Article						squamous cell carcinoma of head and neck (HNSCC); tumor-associated monocyte; macrophage (TAMM); immune checkpoint blockade (ICB); tumor micro-environment (TME); CXCL; CCL5; PD-1; PD-L1	SQUAMOUS-CELL CARCINOMA; DENDRITIC CELLS; MACROPHAGES; CANCER; HEAD; SAFETY; NOMENCLATURE; MICROGLIA; MONOCYTES; BLOCKADE	Background: The immune checkpoint blockade (ICB) with anti-programmed cell death protein 1(PD-1) on HNSCC is not as effective as on other tumors. In this study, we try to find out the key factors in the heterogeneous tumor-associated monocyte/macrophage (TAMM) that could regulate immune responses and predict the validity of ICB on HNSCC.Experimental Design: To explore the correlation of the TAMM …	[Huang, Yuhong; Liu, Han; Li, Nan; Bai, Han; Guo, Chenyang; Xu, Tian; Zhu, Lei; Liu, Chao; Xiao, Jing] Dalian Med Univ, Sch Stomatol, Dept Oral Pathol, Dalian, Peoples R China; [Liu, Han; Li, Nan; Zhu, Lei; Liu, Chao; Xiao, Jing] Dalian Med Univ, Sch Stomatol, Dalian Key Lab Basic Res Oral Med, Dalian, Peoples R China; [Liu, Xuena] Dalian Med Univ, Dept Nucl Med, 2nd Hosp Affiliated, Dalian, Peop…	Dalian Medical University; Dalian Medical University; Dalian Medical University	Liu, C; Xiao, J (corresponding author), Dalian Med Univ, Sch Stomatol, Dept Oral Pathol, Dalian, Peoples R China.;Liu, C; Xiao, J (corresponding author), Dalian Med Univ, Sch Stomatol, Dalian Key Lab Basic Res Oral Med, Dalian, Peoples R China.	cliu@dmu.edu.cn; xiaoj@dmu.edu.cn							60	3	3	2	8	FRONTIERS MEDIA SA	LAUSANNE	AVENUE DU TRIBUNAL FEDERAL 34, LAUSANNE, CH-1015, SWITZERLAND		1664-8021		FRONT GENET	Front. Genet.	MAY 27	2022	13
J	Wu, T; Wu, CX; Zhao, XY; Wang, GS; Ning, W; Tao, ZY; Chen, FX; Liu, XS				Wu, Tao; Wu, Chenxu; Zhao, Xiangyu; Wang, Guangshuai; Ning, Wei; Tao, Ziyu; Chen, Fuxiang; Liu, Xue-Song			Extrachromosomal DNA formation enables tumor immune escape potentially through regulating antigen presentation gene expression	SCIENTIFIC REPORTS			English	Article							CHROMATIN	Extrachromosomal DNA (ecDNA) is a type of circular and tumor specific genetic element. EcDNA has been reported to display open chromatin structure, facilitate oncogene amplification and genetic material unequal segregation, and is associated with poor cancer patients' prognosis. The ability of immune evasion is a typical feature for cancer progression, however the tumor intrinsic factors that det…	[Wu, Tao; Wu, Chenxu; Zhao, Xiangyu; Wang, Guangshuai; Ning, Wei; Tao, Ziyu; Liu, Xue-Song] ShanghaiTech Univ, Sch Life Sci & Technol, Shanghai 201203, Peoples R China; [Wu, Tao; Wu, Chenxu] Chinese Acad Sci, Shanghai Inst Biochem & Cell Biol, Shanghai, Peoples R China; [Wu, Tao; Wu, Chenxu] Univ Chinese Acad Sci, Beijing, Peoples R China; [Chen, Fuxiang] Shanghai Jiao Tong Univ, Sch Med, Peoples…	ShanghaiTech University; Chinese Academy of Sciences; Center for Excellence in Molecular Cell Science, CAS; Chinese Academy of Sciences; University of Chinese Academy of Sciences, CAS; Shanghai Jiao Tong University; ShanghaiTech University	Liu, XS (corresponding author), ShanghaiTech Univ, Sch Life Sci & Technol, Shanghai 201203, Peoples R China.;Liu, XS (corresponding author), ShanghaiTech Univ, Sch Life Sci & Technol, 230 Haike Rd, Shanghai 201210, Peoples R China.	liuxs@shanghaitech.edu.cn	Xiangyu, Zhao/GWU-7288-2022; Liu, Xue-Song/ADF-2183-2022; wu, tao/IUO-0702-2023	Wu, Tao/0000-0002-8999-9628; Tao, Ziyu/0000-0003-3272-1227	Shanghai Science and Technology Commission [21ZR1442400]; National Natural Science Foundation of China [31771373]; ShanghaiTech University	Shanghai Science and Technology Commission(Shanghai Science & Technology CommitteeScience & Technology Commission of Shanghai Municipality (STCSM)); National Natural Science Foundation of China(National Natural Science Foundation of China (NSFC)); ShanghaiTech University	We thank ShanghaiTech University High Performance Computing Public Service Platform for computing services. We thank Raymond Shuter for editing the text. We thank multi-omics facility, molecular and cell biology core facility of ShanghaiTech University for technical help. This work was supported by Shanghai Science and Technology Commission (21ZR1442400), the National Natural Science Foundation o…		39	14	15	3	16	NATURE PORTFOLIO	BERLIN	HEIDELBERGER PLATZ 3, BERLIN, 14197, GERMANY	2045-2322			SCI REP-UK	Sci Rep	MAR 4	2022	12	1
J	Onwudiwe, K; Najera, J; Siri, S; Datta, M				Onwudiwe, Killian; Najera, Julian; Siri, Saeed; Datta, Meenal			Do Tumor Mechanical Stresses Promote Cancer Immune Escape?	CELLS			English	Article						solid tumors; autophagy; epithelial-mesenchymal transition; immune evasion; fluid shear stress; solid stress; interstitial fluid pressure; immunotherapy	TO-MESENCHYMAL TRANSITION; HYPOXIA-INDUCED AUTOPHAGY; TGF-BETA; SOLID STRESS; ACTIVATION; EXPRESSION; CELLS; INHIBITION; INDUCTION; EMT	Immune evasion-a well-established cancer hallmark-is a major barrier to immunotherapy efficacy. While the molecular mechanisms and biological consequences underpinning immune evasion are largely known, the role of tissue mechanical stresses in these processes warrants further investigation. The tumor microenvironment (TME) features physical abnormalities (notably, increased fluid and solid pressu…	[Onwudiwe, Killian; Najera, Julian; Siri, Saeed; Datta, Meenal] Univ Notre Dame, Dept Aerosp & Mech Engn, Notre Dame, IN 46556 USA	University of Notre Dame	Datta, M (corresponding author), Univ Notre Dame, Dept Aerosp & Mech Engn, Notre Dame, IN 46556 USA.	mdatta@nd.edu	Siri, Saeed/Q-9006-2019	Datta, Meenal/0000-0001-5727-8992; Najera, Julian/0000-0002-5370-9924; Siri, Saeed/0000-0002-4185-0680					95	6	7	1	20	MDPI	BASEL	ST ALBAN-ANLAGE 66, CH-4052 BASEL, SWITZERLAND		2073-4409		CELLS-BASEL	Cells	DEC	2022	11	23
J	Navarro-Ocón, A; Blaya-Cánovas, JL; López-Tejada, A; Blancas, I; Sánchez-Martín, RM; Garrido, MJ; Griñán-Lisón, C; Calahorra, J; Cara, FE; Ruiz-Cabello, F; Marchal, JA; Aptsiauri, N; Granados-Principal, S				Navarro-Ocon, Alba; Blaya-Canovas, Jose L.; Lopez-Tejada, Araceli; Blancas, Isabel; Sanchez-Martin, Rosario M.; Garrido, Maria J.; Grinan-Lison, Carmen; Calahorra, Jesus; Cara, Francisca E.; Ruiz-Cabello, Francisco; Marchal, Juan A.; Aptsiauri, Natalia; Granados-Principal, Sergio			Nanomedicine as a Promising Tool to Overcome Immune Escape in Breast Cancer	PHARMACEUTICS			English	Article						breast cancer; nanomedicine; immune escape; cancer immunotherapy; cancer treatment	BIOGENIC SELENIUM NANOPARTICLES; TUMOR-ASSOCIATED MACROPHAGES; REGULATORY T-CELLS; MICE TUBO MODEL; CHECKPOINT BLOCKADE; MULTIFUNCTIONAL NANOPARTICLES; ENHANCED PERMEABILITY; POTENTIAL MECHANISM; ANTITUMOR IMMUNITY; GOLD NANOPARTICLES	Breast cancer is the most common type of malignancy and leading cause of cancer death among women worldwide. Despite the current revolutionary advances in the field of cancer immunotherapy, clinical response in breast cancer is frequently below expectations, in part due to various mechanisms of cancer immune escape that produce tumor variants that are resistant to treatment. Thus, a further under…	[Navarro-Ocon, Alba; Blaya-Canovas, Jose L.; Lopez-Tejada, Araceli; Sanchez-Martin, Rosario M.; Grinan-Lison, Carmen; Calahorra, Jesus; Cara, Francisca E.; Granados-Principal, Sergio] Univ Granada, Ctr Genom & Oncol Res, GENYO, Pfizer,Andalusian Reg Govt, Granada 18016, Spain; [Navarro-Ocon, Alba; Blaya-Canovas, Jose L.; Lopez-Tejada, Araceli; Blancas, Isabel; Sanchez-Martin, Rosario M.; Grinan-L…	Pfizer; University of Granada; Instituto de Investigacion Biosanitaria IBS Granada; Complejo Hospitalario de Jaen; University of Granada; Hospital Universitario San Cecilio; University of Navarra; University of Granada; University of Granada	Granados-Principal, S (corresponding author), Univ Granada, Ctr Genom & Oncol Res, GENYO, Pfizer,Andalusian Reg Govt, Granada 18016, Spain.;Aptsiauri, N; Granados-Principal, S (corresponding author), Inst Invest Biosanitaria Ibs GRANADA, Granada 18012, Spain.;Granados-Principal, S (corresponding author), Univ Granada, Sch Pharm, Dept Biochem & Mol Biol 2, Granada 18011, Spain.;Aptsiauri, N (corre…	albanaoc@correo.ugr.es; jose.blaya@genyo.es; araceli.lopez@genyo.es; iblancas@ugr.es; rosario.sanchez@genyo.es; mgarrido@unay.es; carmen.grinan@genyo.es; jesus.calahorra@genyo.es; francisca.cara@genyo.es; fruizc@ugr.es; jmarchal@ugr.es; naptsiauri@ugr.es; sergiogp@ugr.es	Ruiz-Cabello, Francisco/ABG-8828-2020; Blancas, Isabel/H-4130-2012; Sanchez-Martin, Rosario/AAC-2248-2020; Aptsiauri, Natalia/D-2433-2018; García-Moreno, Jesús/AAN-2835-2020; Sanchez-Martin, Rosario M./F-3423-2010; Granados-Principal, Sergio/B-4987-2014; GRINAN, CARMEN/ABF-9227-2020; Marchal, Juan Antonio/M-4305-2014; Garrido, Maria J/J-1802-2017	Sanchez-Martin, Rosario M./0000-0001-8912-9799; Granados-Principal, Sergio/0000-0001-8773-9489; Cara, Francisca/0000-0002-5488-4994; Calahorra, Jesus/0000-0002-6399-751X; Aptsiauri, Natalia/0000-0001-8419-2959; GRINAN, CARMEN/0000-0003-3853-6292; Marchal, Juan Antonio/0000-0002-4996-8261; Garrido, Maria J/0000-0003-3559-4710; Ruiz-Cabello, Francisco/0000-0002-2247-3293	Instituto de Salud Carlos III [CP14/00197, CP19/00029, PI15/00336, PI19/01533]; European Regional Development Fund (European Union); Ministerio de Ciencia e Innovacion [PID2020-115087GB-100, RTI2018.101309B-C22]; Junta de Andalucia [B-CTS-410-UGR-20]; Sistema Nacional de Garantia Juvenil (Fondo Social Europeo); Fundacion Cientifica Asociacion Espanola Contra el Cancer, Junta Provincial de Jaen (A…	Instituto de Salud Carlos III(Instituto de Salud Carlos IIISpanish Government); European Regional Development Fund (European Union)(European Union (EU)); Ministerio de Ciencia e Innovacion(Instituto de Salud Carlos IIISpanish Government); Junta de Andalucia(Junta de Andalucia); Sistema Nacional de Garantia Juvenil (Fondo Social Europeo); Fundacion Cientifica Asociacion Espanola Contra el Cancer, …	S.G.-P. was supported by Instituto de Salud Carlos III (CP14/00197, CP19/00029) and the European Regional Development Fund (European Union). This work was funded by Instituto de Salud Carlos III (PI15/00336, PI19/01533), Ministerio de Ciencia e Innovacion (PID2020-115087GB-100, RTI2018.101309B-C22) and Junta de Andalucia (B-CTS-410-UGR-20). A.N.-O. was supported by Sistema Nacional de Garantia Ju…		161	6	7	1	35	MDPI	BASEL	ST ALBAN-ANLAGE 66, CH-4052 BASEL, SWITZERLAND		1999-4923		PHARMACEUTICS	Pharmaceutics	MAR	2022	14	3
J	Miranda, A; Funes, JM; Sánchez, N; Limia, CM; Mesa, M; Quezada, SA; Pérez, R; de León, J				Miranda, Alex; Funes, Juan M.; Sanchez, Nilda; Limia, Celia M.; Mesa, Monica; Quezada, Sergio A.; Perez, Rolando; de Leon, Joel			Oncogenic Transformation Can Orchestrate Immune Evasion and Inflammation in Human Mesenchymal Stem Cells Independently of Extrinsic Immune-Selective Pressure	CANCER RESEARCH			English	Article							INTERFERON-GAMMA; CANCER; INTERLEUKIN-1; PROLIFERATION; SUPPRESSION; MECHANISMS	Immune escape is a hallmark of cancer, but whether it relies upon extrinsic immune-selective pressure or is inherently orchestrated by oncogenic pathways is unresolved. To address this question, we took advantage of an in vitro model of sequentially transformed human mesenchymal stem cells (hMSC). Neoplastic transformation in this model increased the natural immune-evasive properties of hMSC, bot…	[Miranda, Alex; Sanchez, Nilda; Limia, Celia M.; Mesa, Monica; Perez, Rolando; de Leon, Joel] Ctr Mol Immunol, Tumor Immunol Direct, Havana 11600, Cuba; [Funes, Juan M.; Quezada, Sergio A.] UCL, Inst Canc, London, England; [Limia, Celia M.] Inst Trop Med, Havana, Cuba	University of London; University College London	de León, J (corresponding author), Ctr Mol Immunol, 216 St & 15th Ave, Havana 11600, Cuba.	joel.leon@infomed.sld.cu	Sanchez, Nilda/H-5872-2012; Quezada, Sergio/ABF-6466-2020	Miranda Rodriguez, Alex/0000-0002-3086-5326; Mesa Perez, Monica/0000-0001-5270-4083; Quezada, Sergio/0000-0002-9763-1700; Sanchez Castellanos, Nilda del Carmen/0009-0000-0486-7179	CIM; BIF; EMBO	CIM; BIF; EMBO(European Molecular Biology Organization (EMBO))	This work was financially supported by CIM, complemented with BIF and EMBO travel grants.		39	5	6	0	3	AMER ASSOC CANCER RESEARCH	PHILADELPHIA	615 CHESTNUT ST, 17TH FLOOR, PHILADELPHIA, PA 19106-4404 USA	0008-5472	1538-7445		CANCER RES	Cancer Res.	AUG 1	2015	75	15
J	Chu, XJ; Zhang, ZM				Chu, Xiaojing; Zhang, Zemin			Single-cell atlas defines distinct immune escape mechanisms in colorectal cancer	NATURE CANCER			English	Article								An integrative single-cell analysis of the human colorectum reveals tumor-associated cellular alterations and regulatory pathways. Patient stratification based on cellular composition of the tumor microenvironment suggests distinct immune evasion mechanisms in colorectal cancer.	[Chu, Xiaojing] Changping Lab, Beijing, Peoples R China; Peking Univ, BIOPIC, Beijing, Peoples R China	Changping Laboratory; Peking University	Chu, XJ (corresponding author), Changping Lab, Beijing, Peoples R China.								4	0	0	1	1	NATURE PORTFOLIO	BERLIN	HEIDELBERGER PLATZ 3, BERLIN, 14197, GERMANY		2662-1347		NAT CANCER	Nat. Cancer	SEP	2024	5	9
J	Yao, XL; Tu, Y; Xu, YL; Guo, YY; Yao, F; Zhang, XH				Yao, Xiaoli; Tu, Yi; Xu, Yulin; Guo, Yueyue; Yao, Feng; Zhang, Xinghua			Endoplasmic reticulum stress-induced exosomal miR-27a-3p promotes immune escape in breast cancer via regulating PD-L1 expression in macrophages	JOURNAL OF CELLULAR AND MOLECULAR MEDICINE			English	Article						breast cancer; endoplasmic reticulum; exosomes; macrophages; MicroRNA-27a-3p; programmed cell death-Ligand 1; tumour immune evasion of breast cancer cells	UNFOLDED PROTEIN RESPONSE; LUNG ADENOCARCINOMA; TUMOR PROGRESSION; CELLS; EVASION; ACTIVATION; MICRORNAS; APOPTOSIS; MIGRATION; MAGI2	Immune escape of breast cancer cells contributes to breast cancer pathogenesis. Tumour microenvironment stresses that disrupt protein homeostasis can produce endoplasmic reticulum (ER) stress. The miRNA-mediated translational repression of mRNAs has been extensively studied in regulating immune escape and ER stress in human cancers. In this study, we identified a novel microRNA (miR)-27a-3p and i…	[Yao, Xiaoli; Tu, Yi; Xu, Yulin; Guo, Yueyue; Yao, Feng] Wuhan Univ, Renmin Hosp, Dept Breast & Thyroid Surg, Wuhan, Peoples R China; [Zhang, Xinghua] Wuhan Univ, Renmin Hosp, Dept Thorac Surg, 238 Jiefang Rd, Wuhan 430060, Hubei, Peoples R China	Wuhan University; Wuhan University	Zhang, XH (corresponding author), Wuhan Univ, Renmin Hosp, Dept Thorac Surg, 238 Jiefang Rd, Wuhan 430060, Hubei, Peoples R China.	zxh975@sina.com			Innovative Seed Foundation Cultivation Project of Medical Department in Wuhan University [TFZZ2018032]	Innovative Seed Foundation Cultivation Project of Medical Department in Wuhan University	This study was supported by the Innovative Seed Foundation Cultivation Project of Medical Department in Wuhan University (TFZZ2018032).		37	104	109	2	34	WILEY	HOBOKEN	111 RIVER ST, HOBOKEN 07030-5774, NJ USA	1582-1838	1582-4934		J CELL MOL MED	J. Cell. Mol. Med.	SEP	2020	24	17
J	Gourmet, L; Sottoriva, A; Walker-Samuel, S; Secrier, M; Zapata, L				Gourmet, Lucie; Sottoriva, Andrea; Walker-Samuel, Simon; Secrier, Maria; Zapata, Luis			Immune evasion impacts the landscape of driver genes during cancer evolution	GENOME BIOLOGY			English	Article						Cancer Hallmarks; Cancer Evolution; Immunogenomics; immune evasion; natural selection	SELECTION	BackgroundCarcinogenesis is driven by interactions between genetic mutations and the local tumor microenvironment. Recent research has identified hundreds of cancer driver genes; however, these studies often include a mixture of different molecular subtypes and ecological niches and ignore the impact of the immune system.ResultsIn this study, we compare the landscape of driver genes in tumors tha…	[Gourmet, Lucie; Secrier, Maria] UCL, UCL Genet Inst, Dept Genet Evolut & Environm, London, England; [Gourmet, Lucie; Walker-Samuel, Simon] UCL, UCL Ctr Computat Med, London, England; [Sottoriva, Andrea; Zapata, Luis] Inst Canc Res, Ctr Evolut & Canc, London, England; [Sottoriva, Andrea] Human Technopole, Computat Biol Res Ctr, Milan, Italy	University of London; University College London; University of London; University College London; University of London; Institute of Cancer Research - UK; Royal Marsden NHS Foundation Trust; Human Technopole	Zapata, L (corresponding author), Inst Canc Res, Ctr Evolut & Canc, London, England.	luis.zapata@icr.ac.uk	Zapata, Luis/M-6751-2015	Zapata, Luis/0000-0002-1386-2019	ICR; Wellcome Trust [202778/B/16/Z]; Cancer Research UK [A22909]; National Institute of Health [NCI U54 CA217376]; Wellcome Trust award [105104/Z/14/Z]; Wellcome Trust [202778/B/16/Z] Funding Source: Wellcome Trust	ICR; Wellcome Trust(Wellcome Trust); Cancer Research UK(Cancer Research UK); National Institute of Health(United States Department of Health & Human ServicesNational Institutes of Health (NIH) - USA); Wellcome Trust award(Wellcome Trust); Wellcome Trust(Wellcome Trust)	LZ is supported by the ICR as a research fellow. A.S. is supported by the Wellcome Trust (202778/B/16/Z) and Cancer Research UK (A22909). We also recognize funding by the National Institute of Health (NCI U54 CA217376 to A.S.). This work was also supported by a Wellcome Trust award to the Centre for Evolution and Cancer at the ICR (105104/Z/14/Z).		32	0	0	2	2	BMC	LONDON	CAMPUS, 4 CRINAN ST, LONDON N1 9XW, ENGLAND	1474-760X			GENOME BIOL	Genome Biol.	JUN 26	2024	25	1
J	Niu, NN; Shen, XQ; Zhang, L; Chen, YY; Lu, P; Yang, WJ; Liu, MZ; Shi, JJ; Xu, DP; Tang, YY; Yang, XT; Weng, YW; Zhao, XX; Wu, LM; Sun, YW; Xue, J				Niu, Ningning; Shen, Xuqing; Zhang, Li; Chen, Yueyue; Lu, Ping; Yang, Wenjuan; Liu, Mingzhu; Shi, Juanjuan; Xu, Dapeng; Tang, Yingying; Yang, Xiaotong; Weng, Yawen; Zhao, Xinxin; Wu, Lian-Ming; Sun, Yongwei; Xue, Jing			Tumor Cell-Intrinsic SETD2 Deficiency Reprograms Neutrophils to Foster Immune Escape in Pancreatic Tumorigenesis	ADVANCED SCIENCE			English	Article						immune evasion; neutrophil; pancreatic tumorigenesis; SETD2	MACROPHAGES; SUPPRESSION; EXPRESSION; DISEASE; EZH2	Genetic and epigenetic alterations play central roles in shaping the immunosuppressive tumor microenvironment (TME) to evade immune surveillance. The previous study shows that SETD2-H3K36me3 loss promotes KRAS-induced pancreatic tumorigenesis. However, little is known about its role in remodeling the TME and immune evasion. Here, it is shown that SETD2 deficiency can reprogram neutrophils to an i…	[Niu, Ningning; Shen, Xuqing; Zhang, Li; Chen, Yueyue; Lu, Ping; Yang, Wenjuan; Liu, Mingzhu; Shi, Juanjuan; Tang, Yingying; Yang, Xiaotong; Weng, Yawen; Xue, Jing] Shanghai Jiao Tong Univ Sch Med, Ren Ji Hosp,Sch Med, Shanghai Canc Inst, Stem Cell Res Ctr,State Key Lab Oncogenes & Relate, 160 Pujian Rd, Shanghai 200127, Peoples R China; [Xu, Dapeng; Sun, Yongwei] Shanghai Jiao Tong Univ, Ren Ji …	Shanghai Jiao Tong University; Shanghai Jiao Tong University; Shanghai Jiao Tong University	Niu, NN; Xue, J (corresponding author), Shanghai Jiao Tong Univ Sch Med, Ren Ji Hosp,Sch Med, Shanghai Canc Inst, Stem Cell Res Ctr,State Key Lab Oncogenes & Relate, 160 Pujian Rd, Shanghai 200127, Peoples R China.	niuningning@shsmu.edu.cn; jingxue@sjtu.edu.cn	Ningning, Niu/JYP-2022-2024; zhao, xinxin/AAD-4053-2019; MINGZHU, LIU/AHH-2010-2022		National Natural Science Foundation of China [81970553, 81770628, 82022049, 82073105, 81802307]; Shanghai Rising-Star Program [19QA1408300]; Science and Technology Commission of Shanghai Municipality [20ZR1432900]; Shanghai Municipal Education Commission-Gaofeng Clinical Medicine Grant Support [20161312]; State Key Laboratory of Oncogenes and Related Genes [KF2113]; Innovative Research Team of Hi…	National Natural Science Foundation of China(National Natural Science Foundation of China (NSFC)); Shanghai Rising-Star Program; Science and Technology Commission of Shanghai Municipality(Science & Technology Commission of Shanghai Municipality (STCSM)); Shanghai Municipal Education Commission-Gaofeng Clinical Medicine Grant Support; State Key Laboratory of Oncogenes and Related Genes; Innovative…	This work was supported by the National Natural Science Foundation of China (No. 81970553, No. 81770628, No. 82022049, J.X.; No. 82073105, N.N.; No. 81802307, P.L.), Shanghai Rising-Star Program (19QA1408300, N.N.); the Science and Technology Commission of Shanghai Municipality (20ZR1432900, N.N.), Shanghai Municipal Education Commission-Gaofeng Clinical Medicine Grant Support (No. 20161312, J.X.…		42	22	22	5	22	WILEY	HOBOKEN	111 RIVER ST, HOBOKEN 07030-5774, NJ USA		2198-3844		ADV SCI	Adv. Sci.	JAN	2023	10	2
J	Mena-Osuna, R; Mantrana, A; Guil-Luna, S; Sánchez-Montero, MT; Navarrete-Sirvent, C; Morales-Ruiz, T; Rivas-Crespo, A; Toledano-Fonseca, M; García-Ortíz, MV; García-Jurado, G; Gómez-España, MA; González-Fernández, R; Villar, C; Medina-Fernandez, FJ; Villalba, JM; Aranda, E; Rodríguez-Ariza, A				Mena-Osuna, Rafael; Mantrana, Ana; Guil-Luna, Silvia; Sanchez-Montero, Maria Teresa; Navarrete-Sirvent, Carmen; Morales-Ruiz, Teresa; Rivas-Crespo, Aurora; Toledano-Fonseca, Marta; Garcia-Ortiz, Maria Victoria; Garcia-Jurado, Gema; Gomez-Espana, Maria Auxiliadora; Gonzalez-Fernandez, Rafael; Villar, Carlos; Medina-Fernandez, Francisco Javier; Villalba, Jose Manuel; Aranda, Enrique; Rodriguez-Ariz…			Metabolic shift underlies tumor progression and immune evasion in S-nitrosoglutathione reductase-deficient cancer	JOURNAL OF PATHOLOGY			English	Article						colorectal cancer; glycolysis; GSNOR; immune evasion; immunotherapy; metabolism; mitochondria; nitric oxide; oxidative phosphorylation	CONSENSUS MOLECULAR SUBTYPES; NITROSYLATION; HALLMARKS; DRIVER; CELLS; DRP1	S-nitrosoglutathione reductase (GSNOR) is a denitrosylase enzyme that has been suggested to play a tumor suppressor role, although the mechanisms responsible are still largely unclear. In this study, we show that GSNOR deficiency in tumors is associated with poor prognostic histopathological features and poor survival in patients with colorectal cancer (CRC). GSNOR-low tumors were characterized b…	[Mena-Osuna, Rafael; Mantrana, Ana; Guil-Luna, Silvia; Sanchez-Montero, Maria Teresa; Navarrete-Sirvent, Carmen; Morales-Ruiz, Teresa; Rivas-Crespo, Aurora; Toledano-Fonseca, Marta; Garcia-Ortiz, Maria Victoria; Garcia-Jurado, Gema; Gonzalez-Fernandez, Rafael; Aranda, Enrique; Rodriguez-Ariza, Antonio] Maimonides Biomed Res Inst Cordoba IMIBIC, Cordoba, Spain; [Guil-Luna, Silvia; Toledano-Fonseca…	Universidad de Cordoba; Universidad de Cordoba; Universidad de Cordoba	Guil-Luna, S; Rodríguez-Ariza, A (corresponding author), Inst Maimonides Invest Biomed Cordoba IMIBIC, Avda Menendez Pidal S-N, E-14004 Cordoba, Spain.	v22gulus@uco.es; antonio.rodriguez.exts@juntadeandalucia.es	España, Mª/AAA-4559-2019; Rodriguez-Ariza, Antonio/JAO-0548-2023; , Silvia/AAI-2005-2019; Osuna, Rafael/AAB-6290-2019; Morales-Ruiz, Teresa/L-4842-2014; Rodriguez-Ariza, Antonio/U-4854-2017; Garcia Ortiz, Maria Victoria/L-1623-2014	Morales-Ruiz, Teresa/0000-0002-6357-6977; Mena Osuna, Rafael/0000-0002-8303-3451; Gema, Garcia-Jurado/0000-0003-0883-1231; Rodriguez-Ariza, Antonio/0000-0001-5304-5745; Garcia Ortiz, Maria Victoria/0000-0001-6527-4908; Aranda Aguilar, Enrique/0000-0002-5471-2842; Guil Luna, Silvia/0000-0001-7542-3903	Spanish Association Against Cancer (Fundacion Cientifica Asociacion Espanola Contra el Cancer [AECC]); University of Cordoba [1381156-R]; Junta de Andalucia; Consejeria de Universidad, Investigacion e Innovacion, Junta de Andalucia, Spain [P20-00967]; Ministerio de Ciencia e Innovacion, Agencia Estatal de Investigacion, Spain [PID2019-105256RB-I00/AEI]	Spanish Association Against Cancer (Fundacion Cientifica Asociacion Espanola Contra el Cancer [AECC]); University of Cordoba; Junta de Andalucia(Junta de Andalucia); Consejeria de Universidad, Investigacion e Innovacion, Junta de Andalucia, Spain(Junta de Andalucia); Ministerio de Ciencia e Innovacion, Agencia Estatal de Investigacion, Spain	We would like to acknowledge the patients and their families for their participation in this study. We also acknowledge the technical support of Esther Peralbo, Alvaro Jimenez, and Eduardo Chicano from the Cytometry, Genomics and Proteomics Units at the IMIBIC. AM was supported by a fellowship from the Spanish Association Against Cancer (Fundacion Cientifica Asociacion Espanola Contra el Cancer […		38	1	1	1	3	WILEY	HOBOKEN	111 RIVER ST, HOBOKEN 07030-5774, NJ USA	0022-3417	1096-9896		J PATHOL	J. Pathol.	JUL	2023	260	3
S	Sharma, S; Kadam, P; Dubinett, S		Birbrair, A		Sharma, Sherven; Kadam, Pournima; Dubinett, Steven			CCL21 Programs Immune Activity in Tumor Microenvironment	TUMOR MICROENVIRONMENT: THE ROLE OF CHEMOKINES, PT A	Advances in Experimental Medicine and Biology		English	Article; Book Chapter						CCL21; Tumor microenvironment; T cells; Dendritic cells; Antigen-presenting cells; Activated T cells; Immune activity; Programmed cell death protein 1 (PD-1); Immune checkpoint blockade; Immune suppression; Immunotherapy	LYMPHOID-TISSUE CHEMOKINE; MODIFIED DENDRITIC CELLS; MESENCHYMAL STEM-CELLS; LUNG-CANCER; T-CELLS; ANTI-PD-L1 ANTIBODY; ANTITUMOR RESPONSES; CARCINOMA; DELIVERY; BURDEN	CCL21 promotes immune activity in the tumor microenvironment (TME) by colocalizing dendritic cells (DC) and T cells programing ectopic lymph node architectural structures that correlate with cancer prognosis. Innovative strategies to deliver CCL21 in cancer patients will reactivate the down-regulated immune activity in the TME. Immune escape mechanisms are upregulated in the TME that promote tumo…	[Sharma, Sherven; Dubinett, Steven] Univ Calif Los Angeles, David Geffen Sch Med, UCLA Lung Canc Res Program, Dept Med, Los Angeles, CA 90095 USA; [Sharma, Sherven; Kadam, Pournima; Dubinett, Steven] Vet Affairs Greater Los Angeles Healthcare Syst, Mol Gene Med Lab, Los Angeles, CA 90073 USA; [Sharma, Sherven; Dubinett, Steven] Univ Calif Los Angeles, David Geffen Sch Med, Jonsson Comprehens Canc…	University of California System; University of California Los Angeles; University of California Los Angeles Medical Center; David Geffen School of Medicine at UCLA; US Department of Veterans Affairs; Veterans Health Administration (VHA); VA Greater Los Angeles Healthcare System; UCLA Jonsson Comprehensive Cancer Center; University of California System; University of California Los Angeles; Univer…	Sharma, S (corresponding author), Univ Calif Los Angeles, David Geffen Sch Med, UCLA Lung Canc Res Program, Dept Med, Los Angeles, CA 90095 USA.;Sharma, S (corresponding author), Vet Affairs Greater Los Angeles Healthcare Syst, Mol Gene Med Lab, Los Angeles, CA 90073 USA.;Sharma, S (corresponding author), Univ Calif Los Angeles, David Geffen Sch Med, Jonsson Comprehens Canc Ctr, Los Angeles, CA 9…	SSharma@mednet.ucla.edu							46	17	17	3	10	SPRINGER INTERNATIONAL PUBLISHING AG	CHAM	GEWERBESTRASSE 11, CHAM, CH-6330, SWITZERLAND	0065-2598	2214-8019	978-3-030-36667-4; 978-3-030-36666-7	ADV EXP MED BIOL	Adv.Exp.Med.Biol.		2020	1231
J	Laurent, C; Charmpi, K; Gravelle, P; Tosolini, M; Franchet, C; Ysebaert, L; Brousset, P; Bidaut, A; Ycart, B; Fournié, JJ				Laurent, Camille; Charmpi, Konstantina; Gravelle, Pauline; Tosolini, Marie; Franchet, Camille; Ysebaert, Loic; Brousset, Pierre; Bidaut, Alexandre; Ycart, Bernard; Fournie, Jean-Jacques			Several immune escape patterns in non-Hodgkin's lymphomas	ONCOIMMUNOLOGY			English	Article						immune escape; lymphoma; PD-1/PD-L1 axis; TMA; transcriptomes	B-CELL LYMPHOMA; DEATH LIGAND 1; FOLLICULAR LYMPHOMA; T-CELLS; KAPPA-B; EXPRESSION; BLOCKADE; PD-1; SURVIVAL; CANCER	Follicular Lymphomas (FL) and diffuse large B cell lymphomas (DLBCL) must evolve some immune escape strategy to develop from lymphoid organs, but their immune evasion pathways remain poorly characterized. We investigated this issue by transcriptome data mining and immunohistochemistry (IHC) of FL and DLBCL lymphoma biopsies. A set of genes involved in cancer immune-evasion pathways (Immune Escape…	[Laurent, Camille; Gravelle, Pauline; Franchet, Camille; Ysebaert, Loic; Brousset, Pierre] Inst Univ Canc Oncopole Toulouse, Toulouse, France; [Laurent, Camille; Gravelle, Pauline; Tosolini, Marie; Ysebaert, Loic; Brousset, Pierre; Fournie, Jean-Jacques] Ctr Rech Cancerol Toulouse, INSERM UMR1037, Toulouse, France; [Laurent, Camille; Gravelle, Pauline; Tosolini, Marie; Ysebaert, Loic; Brousset, P…	Institut National de la Sante et de la Recherche Medicale (Inserm); Universite de Toulouse; Universite Toulouse III - Paul Sabatier; Universite de Toulouse; Universite Toulouse III - Paul Sabatier; Centre National de la Recherche Scientifique (CNRS); CNRS - National Institute for Biology (INSB); Centre National de la Recherche Scientifique (CNRS); CNRS - National Institute for Mathematical Scienc…	Laurent, C (corresponding author), Inst Univ Canc Oncopole Toulouse, Toulouse, France.	laurent.c@chu-toulouse.fr	Laurent, Camille/G-2797-2017; Franchet, Camille/D-4766-2016; Fournie, Jean-Jacques/J-7805-2013; Ysebaert, Loic/H-1554-2016; Tosolini, Marie/A-6653-2009; GRAVELLE, PAULINE/D-1405-2015	GRAVELLE, PAULINE/0000-0002-0462-5652; laurent, camille/0000-0002-5375-7512; Tosolini, Marie/0000-0001-5278-5952	Institut National de la Sante et de la Recherche Medicale (INSERM); Universite Toulouse III: Paul Sabatier; Center National de la Recherche Scientifique (CNRS); Laboratoire d'Excellence Toulouse Cancer (TOUCAN) [ANR11-LABX]; Program Hospitalo-Universitaire en Cancerologie CAPTOR [ANR11-PHUC0001]; Institut Carnot Lymphome (CALYM)	Institut National de la Sante et de la Recherche Medicale (INSERM)(Institut National de la Sante et de la Recherche Medicale (Inserm)); Universite Toulouse III: Paul Sabatier; Center National de la Recherche Scientifique (CNRS)(Centre National de la Recherche Scientifique (CNRS)); Laboratoire d'Excellence Toulouse Cancer (TOUCAN); Program Hospitalo-Universitaire en Cancerologie CAPTOR; Institut C…	This work was supported in part by institutional grants from the Institut National de la Sante et de la Recherche Medicale (INSERM), the Universite Toulouse III: Paul Sabatier, the Center National de la Recherche Scientifique (CNRS), the Laboratoire d'Excellence Toulouse Cancer (TOUCAN) (contract ANR11-LABX), the Program Hospitalo-Universitaire en Cancerologie CAPTOR (contract ANR11-PHUC0001)) an…		59	82	85	0	14	TAYLOR & FRANCIS INC	PHILADELPHIA	530 WALNUT STREET, STE 850, PHILADELPHIA, PA 19106 USA	2162-402X			ONCOIMMUNOLOGY	OncoImmunology		2015	4	8
J	Ding, XF; Hou, JB; Hu, XS; Peng, W; Li, YS; Zhao, GC; Cui, HJ; Wu, ZH; Liang, P				Ding, Xiangfei; Hou, Jianbing; Hu, Xiaosong; Peng, Wen; Li, Yongsen; Zhao, Gaichao; Cui, Hongjuan; Wu, Zonghui; Liang, Ping			CoCl2-induced glioma hypoxia environment enhances CD47-SIRPα to promote tumor immune evasion	MEDCOMM-ONCOLOGY			English	Article						glioma; hypoxia; microglia; protein transport; tumor escape; tumor microenvironment	MACROPHAGES; MICROGLIA; TARGETS; RCC1	Elevated levels of tumor-associated macrophages and microglia in the immune microenvironment of malignant gliomas promote tumor growth and progression. Although immune evasion has been implicated in these processes, the mechanisms underlying the regulation of CD47-SIRP alpha-mediated immune evasion under hypoxic conditions remain unclear. Therefore, this study aimed to explore the mechanisms thro…	[Ding, Xiangfei; Hou, Jianbing; Hu, Xiaosong; Peng, Wen; Li, Yongsen; Zhao, Gaichao; Cui, Hongjuan; Wu, Zonghui] Southwest Univ, Med Res Inst, State Key Lab Resource Insects, Chongqing, Peoples R China; [Liang, Ping] Chongqing Med Univ, Dept Neurosurg, Childrens Hosp, Chongqing 400014, Peoples R China	Southwest University - China; Chongqing Medical University	Liang, P (corresponding author), Chongqing Med Univ, Dept Neurosurg, Childrens Hosp, Chongqing 400014, Peoples R China.;Wu, ZH (corresponding author), SW Univ, Southwestern Univ Hosp, Chongqing 400716, Peoples R China.;Wu, ZH (corresponding author), SW Univ, Inst Sports Rehabil, Chongqing 400716, Peoples R China.	wuzh@swu.edu.cn; liangping868@sina.com							52	0	0	0	0	WILEY	HOBOKEN	111 RIVER ST, HOBOKEN 07030-5774, NJ USA	2769-6448			MEDCOMM-ONCOL	MedComm-Oncol.	SEP	2024	3	3
J	Sarabia-Sánchez, MA; Tinajero-Rodríguez, JM; Ortiz-Sánchez, E; Alvarado-Ortiz, E				Sarabia-Sanchez, Miguel Angel; Tinajero-Rodriguez, Jose Manuel; Ortiz-Sanchez, Elizabeth; Alvarado-Ortiz, Eduardo			Cancer Stem Cell markers: Symphonic masters of chemoresistance and immune evasion	LIFE SCIENCES			English	Article						Cancer stem cell; CD44; CD133; CD54; LGR5; Immune evasion; Chemoresistance	INTERCELLULAR-ADHESION MOLECULE-1; EPITHELIAL-MESENCHYMAL TRANSITION; CYTOTOXIC T-LYMPHOCYTES; CLASS-II EXPRESSION; INITIATING CELLS; BREAST-CANCER; TUMOR MICROENVIRONMENT; ICAM-1 EXPRESSION; STRUCTURAL BASIS; WNT RECEPTORS	Cancer Stem Cells (CSCs) are highly tumorigenic, chemoresistant, and immune evasive. They emerge as a central driver that gives rise to the bulk of tumoral mass, modifies the tumor microenvironment (TME), and exploits it, leading to poor clinical outcomes for patients with cancer. The existence of CSCs thus accounts for the failure of conventional therapies and immune surveillance. Identifying CS…	[Sarabia-Sanchez, Miguel Angel; Tinajero-Rodriguez, Jose Manuel; Ortiz-Sanchez, Elizabeth] Inst Nacl Cancerol, Subdirecc Invest Bas, Secretaria Salud, Ciudad De Mexico, Mexico; [Alvarado-Ortiz, Eduardo] Univ Nacl Autonoma Mexico, Programa Posgrad Ciencias Biol, Ciudad De Mexico, Mexico; [Tinajero-Rodriguez, Jose Manuel] Tecnol Nacl Mexico, Tecnol Estudios Super Huixquilucan, Mexico City, DF, Mexi…	Instituto Nacional de Cancerologia (INCAN); Universidad Nacional Autonoma de Mexico; Universidad Nacional Autonoma de Mexico	Alvarado-Ortiz, E (corresponding author), Univ Nacl Autonoma Mexico, Fac Med, Dept Bioquim, Ciudad De Mexico, Mexico.	eduardo.alvarado@comunidad.unam.mx		Ortiz-Sanchez, Elizabeth/0000-0001-9855-9491; Sanchez, Miguel Angel/0000-0003-4004-8423	CONAHCyT [A1-S-40601]; Instituto Nacional de Cancerologia	CONAHCyT; Instituto Nacional de Cancerologia	This work was mainly supported by Grant A1-S-40601 of CONAHCyT and Instituto Nacional de Cancerologia.		208	0	0	0	0	PERGAMON-ELSEVIER SCIENCE LTD	OXFORD	THE BOULEVARD, LANGFORD LANE, KIDLINGTON, OXFORD OX5 1GB, ENGLAND	0024-3205	1879-0631		LIFE SCI	Life Sci.	OCT 15	2024	355
J	López-Gil, JC; García-Silva, S; Ruiz-Cañas, L; Navarro, D; Palencia-Campos, A; Giráldez-Trujillo, A; Earl, J; Dorado, J; Gómez-López, G; Monfort-Vengut, A; Alcalá, S; Gaida, MM; García-Mulero, S; Cabezas-Sáinz, P; Batres-Ramos, S; Barreto, E; Sánchez-Tomero, P; Vallespinós, M; Ambler, L; Lin, ML; Aicher, A; de Paredes, AGG; de la Pinta, C; Sanjuanbenito, A; Ruz-Caracuel, I; Rodríguez-Garrote, M; …				Lopez-Gil, Juan Carlos; Garcia-Silva, Susana; Ruiz-Canas, Laura; Navarro, Diego; Palencia-Campos, Adrian; Giraldez-Trujillo, Antonio; Earl, Julie; Dorado, Jorge; Gomez-Lopez, Gonzalo; Monfort-Vengut, Ana; Alcala, Sonia; Gaida, Matthias M.; Garcia-Mulero, Sandra; Cabezas-Sainz, Pablo; Batres-Ramos, Sandra; Barreto, Emma; Sanchez-Tomero, Patricia; Vallespinos, Mireia; Ambler, Leah; Lin, Meng-Lay; A…			The Peptidoglycan Recognition Protein 1 confers immune evasive properties on pancreatic cancer stem cells	GUT			English	Article						PANCREATIC CANCER; STEM CELLS; IMMUNE RESPONSE; CANCER IMMUNOBIOLOGY	DUCTAL ADENOCARCINOMA; TUMOR; IDENTIFICATION; EXPRESSION; INHIBITION; INITIATION; EXPANSION; PGLYRP1; MODEL	Objective Pancreatic ductal adenocarcinoma (PDAC) has limited therapeutic options, particularly with immune checkpoint inhibitors. Highly chemoresistant 'stem-like' cells, known as cancer stem cells (CSCs), are implicated in PDAC aggressiveness. Thus, comprehending how this subset of cells evades the immune system is crucial for advancing novel therapies. Design We used the KPC mouse model (LSL-K…	[Sainz Jr, Bruno] Inst Invest Biomed IIBm Sols Morreale CSIC UAM, Canc Stem Cells & Fibroinflammatory Microenvironm, Madrid, Spain; [Garcia-Silva, Susana] Spanish Natl Canc Res Ctr CNIO, Microenvironm & Metastasis Grp, Madrid, Spain; [Heeschen, Christopher] Candiolo Canc Inst, Pancreat Canc Heterogene, Candiolo, Italy; [Lopez-Gil, Juan Carlos; Ruiz-Canas, Laura; Navarro, Diego; Palencia-Campos, A…	Centro Nacional de Investigaciones Oncologicas (CNIO); IRCCS Fondazione del Piemonte per l'Oncologia; Autonomous University of Madrid; Centro Nacional de Investigaciones Oncologicas (CNIO); Hospital Universitario 12 de Octubre; Instituto de Salud Carlos III; CIBER - Centro de Investigacion Biomedica en Red; CIBERONC; Centro Nacional de Investigaciones Oncologicas (CNIO); Centro Nacional de Invest…	Sainz, B Jr (corresponding author), Inst Invest Biomed IIBm Sols Morreale CSIC UAM, Canc Stem Cells & Fibroinflammatory Microenvironm, Madrid, Spain.;García-Silva, S (corresponding author), Spanish Natl Canc Res Ctr CNIO, Microenvironm & Metastasis Grp, Madrid, Spain.;Heeschen, C (corresponding author), Candiolo Canc Inst, Pancreat Canc Heterogene, Candiolo, Italy.	christopher.heeschen@icloud.com	de Carcer, Guillermo/B-7105-2011; Aicher, Alexandra/GZK-8031-2022; Garcia-Silva, Susana/AAW-8528-2021; Ruz-Caracuel, Ignacio/JXX-1468-2024; Sanchez-Arevalo Lobo, Victor Javier/H-1069-2011; Sainz Anding, Bruno/ABH-5365-2020; Gomez Lopez, Gonzalo/D-9123-2016	Sanchez-Arevalo Lobo, Victor Javier/0000-0002-4561-1505; Monfort-Vengut, Ana/0000-0003-0096-1867; Sainz Anding, Bruno/0000-0003-4829-7651; Gomez Lopez, Gonzalo/0000-0002-4146-0551; Lopez Gil, Juan Carlos/0000-0003-4988-8648; de Carcer, Guillermo/0000-0002-3220-1785; Ruz-Caracuel, Ignacio/0000-0002-2298-4683; Garcia-Silva, Susana/0000-0003-1065-0245; Earl, Julie/0000-0001-9360-4716; Aicher, Alexan…	La Caixa Foundation [LCF/BQ/DR21/11880011, 10210]; EMBO Scientific Exchange Fellowship [FJC2020-044220-I]; Juan de la Cierva Formacion [RYC-2012-12104]; Fero Foundation Grant; Ramon y Cajal Merit Award from Ministerio de Economia y Competitividad, Spain [GC16173694BARB]; Beca Carmen Delgado/Miguel Perez-Mateo from AESPANC-ACANPAN Spain; Conquer Cancer Now Grant from the Concern Foundation; Fundac…	La Caixa Foundation(La Caixa Foundation); EMBO Scientific Exchange Fellowship; Juan de la Cierva Formacion; Fero Foundation Grant; Ramon y Cajal Merit Award from Ministerio de Economia y Competitividad, Spain; Beca Carmen Delgado/Miguel Perez-Mateo from AESPANC-ACANPAN Spain; Conquer Cancer Now Grant from the Concern Foundation; Fundacion Asociacion Espanola Contra el Cancer (AECC); FIS(Instituto…	JCL-G received support from a 'La Caixa' Foundation (ID 100010434) fellowship (LCF/BQ/DR21/11880011) and an EMBO Scientific Exchange Fellowship (ID 10210). AP-C was a recipient of a Juan de la Cierva Formacion 2020 (FJC2020-044220-I) grant. This study was supported by a Fero Foundation Grant (BSJr.) and Ramon y Cajal Merit Award (RYC-2012-12104) from the Ministerio de Economia y Competitividad, S…		69	2	2	8	8	BMJ PUBLISHING GROUP	LONDON	BRITISH MED ASSOC HOUSE, TAVISTOCK SQUARE, LONDON WC1H 9JR, ENGLAND	0017-5749	1468-3288		GUT	Gut	SEP	2024	73	9
J	Chen, XH; Liu, YZ; Wang, Y; Wang, CL; Chen, XW; Xiong, Y; Liu, LL; Yuan, X; Tang, HL; Shu, C; Zhang, J; Guo, AM; Chen, HL; Yang, J				Chen, Xuehan; Liu, Yanzhuo; Wang, Yang; Wang, Chenlong; Chen, Xuewei; Xiong, Yu; Liu, Lilong; Yuan, Xi; Tang, Honglin; Shu, Chong; Zhang, Jing; Guo, Austin M.; Chen, Honglei; Yang, Jing			CYP4F2-Catalyzed Metabolism of Arachidonic Acid Promotes Stromal Cell-Mediated Immunosuppression in Non-Small Cell Lung Cancer	CANCER RESEARCH			English	Article							TUMOR MICROENVIRONMENT; FIBROBLASTS; FIBROSIS; INHIBITION; EXPRESSION; SYNERGIZES; SURVIVAL; ANTIBODY; PD-L1; STAT3	Fatty acid synthesis facilitates tumor cell immune escape and major co-hydroxylases that convert arachidonic acid (AA) into 20-hydroxyeicosatetraenoic acid (20-HETE), are implicated in inflammation and cancer. However, the role of CYP4 co-hydroxylases in derived from the CYP4F2 isoenzyme governs immune evasion in non- Mechanistically, CYP4F2 induced expression of immune checkpoint PD-L1 and produ…	[Wang, Chenlong] Wuhan Univ, Sch Basic Med Sci, Dept Pharmacol, Wuhan, Peoples R China; [Chen, Xuehan] Wuhan Univ, Sch Basic Med Sci, Hubei Prov Key Lab Allergy & Immune related Dis, Wuhan, Peoples R China; [Chen, Xuewei] Wuhan Univ, Dept Pharm, Zhongnan Hosp, Wuhan, Peoples R China; [Xiong, Yu] Wuhan Univ, Dept Lab Med, Zhongnan Hosp, Wuhan, Peoples R China; [Zhang, Jing] Wuhan Univ, Dept Radiat…	Wuhan University; Wuhan University; Wuhan University; Wuhan University; Wuhan University; Wuhan University; New York Medical College; Wuhan University; Wuhan University	Yang, J (corresponding author), Wuhan Univ, Sch Basic Med Sci, Dept Pathol, Wuhan, Peoples R China.;Yang, J (corresponding author), Wuhan Univ, Dept Pharmacol, Wuhan 430071, Peoples R China.	jing_yang@whu.edu.cn	Chen, Xuewei/AAN-4837-2020; Chen, Honglei/ABG-8632-2021; Liu, Yanzhuo/AAA-3305-2019		National Natural Science Foundation of China [82073399, 81872443, 81272464, 81173089, 82102934, 82104313]; Medical Science Advancement Program (Basic Medical Science) of Wuhan University [TFJC 2018003]	National Natural Science Foundation of China(National Natural Science Foundation of China (NSFC)); Medical Science Advancement Program (Basic Medical Science) of Wuhan University	WIT002 [20-hydroxyeicosa-6 (Z), 15 (Z) -dienoic acid] was gifted by Dr. John R. Falck (University of Texas Southwestern Medical Center). The authors thank Dr. Kaiwei Liang and Dr. Pu Chen (Wuhan University) for their technical assistance. This work was supported by the National Natural Science Foundation of China under grants (82073399, 81872443, 81272464, 81173089 to J. Yang; 82102934 to Y. Wang…		53	15	16	4	27	AMER ASSOC CANCER RESEARCH	PHILADELPHIA	615 CHESTNUT ST, 17TH FLOOR, PHILADELPHIA, PA 19106-4404 USA	0008-5472	1538-7445		CANCER RES	Cancer Res.	NOV 1	2022	82	21
J	Miao, ZY; Li, JF; Wang, Y; Shi, MQ; Gu, X; Zhang, XQ; Wei, F; Tang, XY; Zheng, LF; Xing, YY				Miao, Zhenyan; Li, Jifei; Wang, Yu; Shi, Mingqin; Gu, Xiao; Zhang, Xuanqi; Wei, Fang; Tang, Xinying; Zheng, Lufeng; Xing, Yingying			Hsa_circ_0136666 stimulates gastric cancer progression and tumor immune escape by regulating the miR-375/PRKDC Axis and PD-L1 phosphorylation	MOLECULAR CANCER			English	Article						Circular RNA; miR-375; PD-L1; Immune escape; Gastric cancer		BackgroundTargeted drugs are not quite effective for prolonging the survival of patients with gastric cancer due to off-target effects as well as tumor immune escape mechanisms. Circular RNAs widely exist in tumor regions as biomarkers and can be developed as effective drug targets.MethodsWestern blot, QRT-PCR, fluorescence in situ hybridization, and flow cytometry were used to investigate the fu…	[Miao, Zhenyan; Li, Jifei; Shi, Mingqin; Gu, Xiao; Zhang, Xuanqi; Wei, Fang; Zheng, Lufeng; Xing, Yingying] China Pharmaceut Univ, Sch Life Sci & Technol, Nanjing 210009, Peoples R China; [Miao, Zhenyan; Li, Jifei; Shi, Mingqin; Gu, Xiao; Zhang, Xuanqi; Wei, Fang; Zheng, Lufeng; Xing, Yingying] China Pharmaceut Univ, Jiangsu Key Lab Carcinogenesis & Intervent, Nanjing 210009, Peoples R China; [Wa…	China Pharmaceutical University; China Pharmaceutical University; China Pharmaceutical University; China Pharmaceutical University	Zheng, LF; Xing, YY (corresponding author), China Pharmaceut Univ, Sch Life Sci & Technol, Nanjing 210009, Peoples R China.;Zheng, LF; Xing, YY (corresponding author), China Pharmaceut Univ, Jiangsu Key Lab Carcinogenesis & Intervent, Nanjing 210009, Peoples R China.;Tang, XY (corresponding author), China Pharmaceut Univ, State Key Lab Nat Med, Nanjing 210009, Peoples R China.;Tang, XY (correspon…	xinyingtang@cpu.edu.cn; zhlf@cpu.edu.cn; cpuskyxyy@126.com	Zheng, Lufeng/ABJ-3416-2022		Priority Academic Program Development (PAPD) of Jiangsu Higher Education Institutions	Priority Academic Program Development (PAPD) of Jiangsu Higher Education Institutions	This research was supported by The Priority Academic Program Development (PAPD) of Jiangsu Higher Education Institutions.		33	16	18	7	19	BMC	LONDON	CAMPUS, 4 CRINAN ST, LONDON N1 9XW, ENGLAND		1476-4598		MOL CANCER	Mol. Cancer	DEC 13	2023	22	1
J	Li, YL; Jiang, L; Chen, Y; Li, YY; Yuan, JJ; Lu, JL; Zhang, ZZ; Liu, SD; Feng, XJ; Xiong, JX; Jiang, Y; Zhang, XT; Li, J; Shen, L				Li, Yilin; Jiang, Lei; Chen, Yang; Li, Yanyan; Yuan, Jiajia; Lu, Jialin; Zhang, Zizhen; Liu, Shengde; Feng, Xujiao; Xiong, Jiaxin; Jiang, Yan; Zhang, Xiaotian; Li, Jian; Shen, Lin			Specific lineage transition of tumor-associated macrophages elicits immune evasion of ascitic tumor cells in gastric cancer with peritoneal metastasis	GASTRIC CANCER			English	Article						Tumor-associated macrophages; Immune evasion; Ascitic tumor; Gastric cancer; Peritoneal metastasis	EPITHELIAL-MESENCHYMAL TRANSITION	BackgroundGastric cancer with peritoneal metastasis (PM-GC), recognized as one of the deadliest cancers. However, whether and how the tumor cell-extrinsic tumor microenvironment (TME) is involved in the therapeutic failure remains unknown. Thus, this study systematically assessed the immunosuppressive tumor microenvironment in ascites from patients with PM-GC, and its contribution to disseminatio…	[Li, Yilin; Jiang, Lei; Chen, Yang; Li, Yanyan; Yuan, Jiajia; Lu, Jialin; Zhang, Zizhen; Liu, Shengde; Feng, Xujiao; Zhang, Xiaotian; Li, Jian; Shen, Lin] Peking Univ Canc Hosp & Inst, Dept Gastrointestinal Oncol, State Key Lab Holist Integrat Management Gastroint, Beijing Key Lab Carcinogenesis & Translat Res, Beijing 100142, Peoples R China; [Xiong, Jiaxin; Jiang, Yan] Singleron Biotechnol, Nan…		Shen, L (corresponding author), Peking Univ Canc Hosp & Inst, Dept Gastrointestinal Oncol, State Key Lab Holist Integrat Management Gastroint, Beijing Key Lab Carcinogenesis & Translat Res, Beijing 100142, Peoples R China.	shenlin@bjmu.edu.cn	Zhang, Zixuan/JSL-3603-2023; Li, Yilin/JAX-4536-2023; Shen, Lin/JPX-7656-2023		Natural Science Foundation of Beijing Municipality [Z200015, 7222021]; Beijing Natural Science Foundation [91959205, 82203881]; National Natural Science Foundation of China [2020-1-1022]; Capital Foundation of Medical Development [320.6750.2021-02-15]; Wu Jieping Medical Foundation	Natural Science Foundation of Beijing Municipality(Beijing Natural Science Foundation); Beijing Natural Science Foundation(Beijing Natural Science Foundation); National Natural Science Foundation of China(National Natural Science Foundation of China (NSFC)); Capital Foundation of Medical Development; Wu Jieping Medical Foundation	This work was supported by Beijing Natural Science Foundation (7232016 to Y.L.); the National Natural Science Foundation of China (91959205 to L.S., 82203881 to Y.C.); Beijing Natural Science Foundation (Z200015 to XT.Z., 7222021 to Y.C.); The Capital Foundation of Medical Development (2020-1-1022 to XT.Z.); Wu Jieping Medical Foundation (320.6750.2021-02-15 to Y.C.)		54	1	1	3	3	SPRINGER	NEW YORK	ONE NEW YORK PLAZA, SUITE 4600, NEW YORK, NY, UNITED STATES	1436-3291	1436-3305		GASTRIC CANCER	Gastric Cancer	MAY	2024	27	3
J	McGranahan, N; Rosenthal, R; Hiley, CT; Rowan, AJ; Watkins, TBK; Wilson, GA; Birkbak, NJ; Veeriah, S; Van Loo, P; Herrero, J; Swanton, C				McGranahan, Nicholas; Rosenthal, Rachel; Hiley, Crispin T.; Rowan, Andrew J.; Watkins, Thomas B. K.; Wilson, Gareth A.; Birkbak, Nicolai J.; Veeriah, Selvaraju; Van Loo, Peter; Herrero, Javier; Swanton, Charles		TRACERx Consortium	Allele-Specific HLA Loss and Immune Escape in Lung Cancer Evolution	CELL			English	Article							COPY NUMBER; PD-1 BLOCKADE; MUTATIONAL PROCESSES; CTLA-4 BLOCKADE; DOWN-REGULATION; CELLS; NEOANTIGENS; SENSITIVITY; RESISTANCE; DISCOVERY	Immune evasion is a hallmark of cancer. Losing the ability to present neoantigens through human leukocyte antigen (HLA) loss may facilitate immune evasion. However, the polymorphic nature of the locus has precluded accurate HLA copy-number analysis. Here, we present loss of heterozygosity in human leukocyte antigen (LOHHLA), a computational tool to determine HLA allele-specific copy number from s…	[McGranahan, Nicholas; Rosenthal, Rachel; Hiley, Crispin T.; Wilson, Gareth A.; Birkbak, Nicolai J.; Veeriah, Selvaraju; Swanton, Charles] UCL, Canc Res UK Lung Canc Ctr Excellence, Canc Inst, Paul OGorman Bldg,72 Huntley St, London WC1E 6BT, England; [Hiley, Crispin T.] Kings Coll London, Div Canc Studies, Guys Campus, London SE1 1UL, England; [Rowan, Andrew J.; Watkins, Thomas B. K.; Wilson, Ga…	University of London; University College London; Cancer Research UK; University of London; King's College London; Francis Crick Institute; Francis Crick Institute; KU Leuven; University of London; University College London	McGranahan, N; Swanton, C (corresponding author), UCL, Canc Res UK Lung Canc Ctr Excellence, Canc Inst, Paul OGorman Bldg,72 Huntley St, London WC1E 6BT, England.;Swanton, C (corresponding author), Francis Crick Inst, Translat Canc Therapeut Lab, 1 Midland Rd, London NW1 1AT, England.	nicholas.mcgranahan.10@ucl.ac.uk; charles.swanton@crick.ac.uk	Herrero, Javier/H-6971-2019; Swanton, Charles/AEY-0113-2022; McGranahan, Nicholas/ABD-6561-2021; Van Loo, Peter/A-3287-2012; Califano, Raffaele/C-4055-2013; Dessimoz, Christophe/D-3678-2011; Ottensmeier, Christian/E-8131-2012; Aerts, Hugo/ABF-2821-2020; Blackhall, Fiona/N-2186-2015	Laycock, Joanne Louise/0000-0003-3005-1442; Quezada, Sergio/0000-0002-9763-1700; Califano, Raffaele/0000-0003-2611-5319; Shaw, Jacqui/0000-0003-4227-503X; Oukrif, Dahmane/0000-0001-8645-158X; Le Quesne, John/0000-0003-3552-7446; Forster, Martin/0000-0003-3876-7269; Shaw, Jacqui/0000-0001-9259-2119; Dive, Caroline/0000-0002-1726-8850; Thakrar, Ricky/0000-0001-9793-2223; naidu, babu/0000-0003-1576-…	Cancer Research UK; Rosetrees; University College London Hospitals Biomedical Research Centre; European Union Seventh Framework Programme (FP7) [607722-PloidyNet]; Francis Crick Institute that receives its core funding from Cancer Research UK [FC001169, FC001202]; UK Medical Research Council [FC001169, FC001202]; Wellcome Trust [FC001169, FC001202]; CRUK Lung Cancer Centre of Excellence, Stand Up…	Cancer Research UK(Cancer Research UK); Rosetrees(Rosetrees Trust); University College London Hospitals Biomedical Research Centre; European Union Seventh Framework Programme (FP7)(European Union (EU)Marie Curie Actions); Francis Crick Institute that receives its core funding from Cancer Research UK; UK Medical Research Council(UK Research & Innovation (UKRI)Medical Research Council UK (MRC)); We…	We thank the members of the TRACERx consortium for participating in this study. The results published here are in part based upon data generated by The Cancer Genome Atlas pilot project established by the NCI and the National Human Genome Research Institute. The data were retrieved through database of Genotypes and Phenotypes (dbGaP) authorization (accession no. phs000178.v9.p8). Information abou…		48	395	460	1	44	CELL PRESS	CAMBRIDGE	50 HAMPSHIRE ST, FLOOR 5, CAMBRIDGE, MA 02139 USA	0092-8674	1097-4172		CELL	Cell	NOV 30	2017	171	6
J	Haas, L; Elewaut, A; Gerard, CL; Umkehrer, C; Leiendecker, L; Pedersen, M; Krecioch, I; Hoffmann, D; Novatchkova, M; Kuttke, M; Neumann, T; da Silva, IP; Witthock, H; Cuendet, MA; Carotta, S; Harrington, KJ; Zuber, J; Scolyer, RA; Long, GV; Wilmott, JS; Michielin, O; Vanharanta, S; Wiesner, T; Obenauf, AC				Haas, Lisa; Elewaut, Anais; Gerard, Camille L.; Umkehrer, Christian; Leiendecker, Lukas; Pedersen, Malin; Krecioch, Izabela; Hoffmann, David; Novatchkova, Maria; Kuttke, Mario; Neumann, Tobias; da Silva, Ines Pires; Witthock, Harriet; Cuendet, Michel A.; Carotta, Sebastian; Harrington, Kevin J.; Zuber, Johannes; Scolyer, Richard A.; Long, Georgina, V; Wilmott, James S.; Michielin, Olivier; Vanhar…			Acquired resistance to anti-MAPK targeted therapy confers an immune-evasive tumor microenvironment and cross-resistance to immunotherapy in melanoma	NATURE CANCER			English	Article							T-CELL; DENDRITIC CELLS; ANTITUMOR-ACTIVITY; BRAF INHIBITION; MYELOID CELLS; ACTIVATION; EVOLUTION; OUTCOMES; SEQ; COMBINATION	How targeted therapies and immunotherapies shape tumors, and thereby influence subsequent therapeutic responses, is poorly understood. In the present study, we show, in melanoma patients and mouse models, that when tumors relapse after targeted therapy with MAPK pathway inhibitors, they are cross-resistant to immunotherapies, despite the different modes of action of these therapies. We find that …	[Haas, Lisa; Elewaut, Anais; Umkehrer, Christian; Leiendecker, Lukas; Krecioch, Izabela; Novatchkova, Maria; Kuttke, Mario; Neumann, Tobias; Zuber, Johannes; Obenauf, Anna C.] Vienna Bioctr, Res Inst Mol Pathol, Vienna, Austria; [Gerard, Camille L.; Cuendet, Michel A.; Michielin, Olivier] Lausanne Univ Hosp, Dept Oncol, Lausanne, Switzerland; [Pedersen, Malin; Witthock, Harriet; Harrington, Kevin…	Vienna Biocenter (VBC); Research Institute of Molecular Pathology (IMP); University of Lausanne; Centre Hospitalier Universitaire Vaudois (CHUV); University of London; Institute of Cancer Research - UK; Royal Marsden NHS Foundation Trust; Vienna Biocenter (VBC); Institute of Molecular Biotechnology (IMBA); Melanoma Institute Australia; University of Sydney; University of Sydney; University of Syd…	Obenauf, AC (corresponding author), Vienna Bioctr, Res Inst Mol Pathol, Vienna, Austria.	anna.obenauf@imp.ac.at	da Silva, Inês/HSE-4573-2023; Michielin, Olivier/JAO-0968-2023; Harrington, Kevin/CAH-0578-2022; Wilmott, James/AGA-8227-2022; Cuendet, Michel/GWQ-5721-2022; Leiendecker, Lukas/AAV-3165-2021; Scolyer, Richard/AAE-8511-2019; Long, Georgina/C-1771-2013; Zuber, Johannes/E-7517-2011	Cuendet, Michel/0000-0002-0754-3425; Scolyer, Richard/0000-0002-8991-0013; Leiendecker, Lukas/0000-0002-6164-3953; Michielin, Olivier/0000-0003-4926-6355; Obenauf, Anna/0000-0002-9556-5914; Long, Georgina/0000-0001-8894-3545; Zuber, Johannes/0000-0001-8810-6835; Umkehrer, Christian/0000-0002-3462-2698; Neumann, Tobias/0000-0003-3908-4224; Hoffmann, David/0000-0002-0909-2509; Harrington, Kevin/000…	European Research Council [759590]; Viennese Science and Technology Fund [LS-16-063]; Medical Research Council [MC_UU_12022/7]; National Health and Medical Research Council of Australia (NHMRC) Program grant; NHMRC Fellowships; University of Sydney Medical Foundation; Melanoma Institute Australia; Ainsworth Foundation; MRC [MC_UU_12022/7] Funding Source: UKRI; European Research Council (ERC) [759…	European Research Council(European Research Council (ERC)); Viennese Science and Technology Fund; Medical Research Council(UK Research & Innovation (UKRI)Medical Research Council UK (MRC)); National Health and Medical Research Council of Australia (NHMRC) Program grant(National Health & Medical Research Council (NHMRC) of Australia); NHMRC Fellowships(National Health & Medical Research Council (N…	We thank the members of A.C.O.'s laboratory and J.Z.'s laboratory (Institute of Molecular Pathology (IMP)) for discussions, S. Rieser and M. Aichinger (IMP) for plasmid templates, the parental CT26 cell line, Lenti-X cells and mouse lines, E. Crespo-Rodriguez (ICR London) for support with set-up of the XRT experiments, J. Moon (University of Michigan) for providing OT-1 Luc Thy1.1 mice, M. Bosenb…		60	101	106	11	51	NATURE PORTFOLIO	BERLIN	HEIDELBERGER PLATZ 3, BERLIN, 14197, GERMANY		2662-1347		NAT CANCER	Nat. Cancer	JUL	2021	2	7
J	Gupta, I; Hussein, O; Sastry, KS; Bougarn, S; Gopinath, N; Chin-Smith, E; Sinha, Y; Korashy, HM; Maccalli, C				Gupta, Ishita; Hussein, Ola; Sastry, Konduru Seetharama; Bougarn, Salim; Gopinath, Neha; Chin-Smith, Evonne; Sinha, Yashi; Korashy, Hesham Mohamed; Maccalli, Cristina			Deciphering the complexities of cancer cell immune evasion: Mechanisms and therapeutic implications	ADVANCES IN CANCER BIOLOGY-METASTASIS			English	Article						Immune evasion; Epithelial-mesenchymal transition; Micro-RNAs; Cancer stem cells; Circulating tumor cells; Immunotherapy	EPITHELIAL-MESENCHYMAL TRANSITION; TUMOR-INFILTRATING LYMPHOCYTES; CD4(+) T-CELLS; MHC CLASS-I; NEUTROPHIL EXTRACELLULAR TRAPS; INDICATE POOR-PROGNOSIS; ACUTE MYELOID-LEUKEMIA; SUPPRESSOR-CELLS; STEM-CELL; PD-L1 EXPRESSION	Cancer immune evasion is one of the principal mechanisms leading to the progression and metastatization of the disease. Despite the migration and infiltration at the tumor site of immune cells, multiple factors can influence the composition of hot or immune-sensitive tumors and cold or immune-resistant tumors. Among the multiple mechanisms responsible for the make-up of the tumor microenvironment…	[Gupta, Ishita; Hussein, Ola; Bougarn, Salim; Gopinath, Neha; Chin-Smith, Evonne; Sinha, Yashi; Maccalli, Cristina] Res Dept, Lab Immune Biol Therapy, Sidra Med, Doha, Qatar; [Hussein, Ola; Korashy, Hesham Mohamed] Qatar Univ, Coll Pharm, Lab Mol Oncol, Doha, Qatar; [Sastry, Konduru Seetharama] Antidoping Inst, Ctr Metab & Inflammat, Doha, Qatar; [Maccalli, Cristina] Hamad Bin Khalifa Univ, Coll …	Sidra Medical & Research Center; Qatar University; Qatar Foundation (QF); Hamad Bin Khalifa University-Qatar; Sidra Medical & Research Center; Qatar Foundation (QF); Georgetown University in Qatar	Maccalli, C (corresponding author), Sidra Med, Lab Immune Biol Therapy, OPC, Res Dept, Al Luqta St,POB 26999, Doha, Qatar.	cmaccalli@sidra.org	hussein, ola/GQI-4091-2022; Korashy, Hesham/A-1059-2010	Hussein, Ola/0000-0001-7213-9077	QNRF [NPRP10-0129-170277, GSRA8-L-1-0506-21033]	QNRF(Qatar National Research Fund (QNRF))	This has been supported by the QNRF grants: NPRP10-0129-170277) and GSRA8-L-1-0506-21033.		592	3	4	0	2	ELSEVIER	AMSTERDAM	RADARWEG 29, 1043 NX AMSTERDAM, NETHERLANDS		2667-3940		ADV CANCER BIOL-MET	Adv. Cancer Biol.-Metastasis	OCT	2023	8
J	Yan, RH; Zhang, PG; Shen, SQ; Zeng, Y; Wang, T; Chen, ZL; Ma, WH; Feng, JR; Suo, CX; Zhang, T; Wei, HR; Jiang, ZT; Chen, R; Li, ST; Zhong, XY; Jia, WD; Sun, LC; Cang, CL; Zhang, HF; Gao, P				Yan, Ronghui; Zhang, Pinggen; Shen, Shengqi; Zeng, Yu; Wang, Ting; Chen, Zhaolin; Ma, Wenhao; Feng, Junru; Suo, Caixia; Zhang, Tong; Wei, Haoran; Jiang, Zetan; Chen, Rui; Li, Shi-ting; Zhong, Xiuying; Jia, Weidong; Sun, Linchong; Cang, Chunlei; Zhang, Huafeng; Gao, Ping			Carnosine regulation of intracellular pH homeostasis promotes lysosome-dependent tumor immunoevasion	NATURE IMMUNOLOGY			English	Article							RECEPTOR; DOMAIN; TRAFFICKING; INHIBITION; BIOGENESIS; METABOLISM; EXPRESSION; DYNAMICS; EXERCISE; AGE	Tumor cells and surrounding immune cells undergo metabolic reprogramming, leading to an acidic tumor microenvironment. However, it is unclear how tumor cells adapt to this acidic stress during tumor progression. Here we show that carnosine, a mobile buffering metabolite that accumulates under hypoxia in tumor cells, regulates intracellular pH homeostasis and drives lysosome-dependent tumor immune…	[Yan, Ronghui; Zhang, Pinggen; Wang, Ting; Chen, Zhaolin; Ma, Wenhao; Feng, Junru; Jiang, Zetan; Jia, Weidong; Zhang, Huafeng] Univ Sci & Technol China, Anhui Prov Hosp, Affiliated Hosp USTC 1, Dept Gen Surg,Anhui Key Lab Hepatopancreatobiliary, Hefei, Peoples R China; [Yan, Ronghui; Zhang, Pinggen; Zeng, Yu; Wang, Ting; Ma, Wenhao; Feng, Junru; Jiang, Zetan; Cang, Chunlei; Zhang, Huafeng] Univ S…	Chinese Academy of Sciences; University of Science & Technology of China, CAS; Chinese Academy of Sciences; University of Science & Technology of China, CAS; Chinese Academy of Sciences; University of Science & Technology of China, CAS; Guangdong Academy of Medical Sciences & Guangdong General Hospital; Southern Medical University - China	Zhang, HF (corresponding author), Univ Sci & Technol China, Anhui Prov Hosp, Affiliated Hosp USTC 1, Dept Gen Surg,Anhui Key Lab Hepatopancreatobiliary, Hefei, Peoples R China.;Zhang, HF (corresponding author), Univ Sci & Technol China, Chinese Acad Sci, Sch Basic Med Sci, Div Life Sci & Med,Key Lab Innate Immun & Chron Di, Hefei, Peoples R China.;Zhang, HF (corresponding author), Univ Sci & Tech…	hzhang22@ustc.edu.cn; pgao2@ustc.edu.cn	Yan, Ronghui/CAJ-0940-2022; Cang, Chunlei/D-9185-2019; wang, wang/KGW-2828-2024; Sun, Linchong/X-6300-2019	Sun, Linchong/0000-0001-9960-7520	National Natural Science Foundation of China (National Science Foundation of China) [81930083, 82130087, 82192893, 81821001, 82341013, 91957203, 82303217]; National Natural Science Foundation of China [2022YFA1304504]; National Key R&D Program of China [XDB39000000, DJK-LX-2022001]; Chinese Academy of Sciences; Institute of Health and Medicine and Hefei Comprehensive National Science Center [WK91…	National Natural Science Foundation of China (National Science Foundation of China)(National Natural Science Foundation of China (NSFC)); National Natural Science Foundation of China(National Natural Science Foundation of China (NSFC)); National Key R&D Program of China; Chinese Academy of Sciences(Chinese Academy of Sciences); Institute of Health and Medicine and Hefei Comprehensive National Sci…	This work is supported in part by the National Natural Science Foundation of China (81930083, 82130087, 82192893, 81821001, 82341013, 91957203 and 82303217), the National Key R&D Program of China (2022YFA1304504), the Chinese Academy of Sciences (XDB39000000), the Global Select Project (DJK-LX-2022001) of the Institute of Health and Medicine and Hefei Comprehensive National Science Center and the…		68	3	3	16	29	NATURE PORTFOLIO	BERLIN	HEIDELBERGER PLATZ 3, BERLIN, 14197, GERMANY	1529-2908	1529-2916		NAT IMMUNOL	Nat. Immunol.	MAR	2024	25	3
J	Wang, ZH; Geng, ZH; Shao, WW; Liu, EN; Zhang, JX; Tang, JS; Wang, PZ; Sun, XY; Xiao, L; Xu, WY; Zhang, YH; Cui, H; Zhang, L; Yang, X; Chang, XH; Qiu, XY				Wang, Zihan; Geng, Zihan; Shao, Wenwei; Liu, Enyang; Zhang, Jingxuan; Tang, Jingshu; Wang, Pingzhang; Sun, Xiuyuan; Xiao, Lin; Xu, Weiyan; Zhang, Youhui; Cui, Heng; Zhang, Liang; Yang, Xi; Chang, Xiaohong; Qiu, Xiaoyan			Cancer-derived sialylated IgG promotes tumor immune escape by binding to Siglecs on effector T cells	CELLULAR & MOLECULAR IMMUNOLOGY			English	Article						IgG; Cancer-derived IgG; tumor microenvironment; sialylation; tumor immune escape	IMMUNOGLOBULIN-G; ANTIINFLAMMATORY ACTIVITY; GENE TRANSCRIPTS; EXPRESSION; INHIBITION; PROLIFERATION; ACTIVATION; MIGRATION; INVASION; ANTIGEN	To date, IgG in the tumor microenvironment (TME) has been considered a product of B cells and serves as an antitumor antibody. However, in this study, using a monoclonal antibody against cancer-derived IgG (Cancer-IgG), we found that cancer cells could secrete IgG into the TME. Furthermore, Cancer-IgG, which carries an abnormal sialic acid modification in the CH1 domain, directly inhibited effect…	[Wang, Zihan; Geng, Zihan; Shao, Wenwei; Liu, Enyang; Zhang, Jingxuan; Tang, Jingshu; Wang, Pingzhang; Sun, Xiuyuan; Xu, Weiyan; Qiu, Xiaoyan] Peking Univ, Sch Basic Med Sci, Dept Immunol, Beijing 100191, Peoples R China; [Wang, Zihan; Geng, Zihan; Shao, Wenwei; Liu, Enyang; Zhang, Jingxuan; Tang, Jingshu; Sun, Xiuyuan; Xu, Weiyan; Qiu, Xiaoyan] Peking Univ, NHC Key Lab Med Immunol, Beijing 10019…	Peking University; Peking University; Chinese Academy of Medical Sciences - Peking Union Medical College; Chinese Academy of Medical Sciences - Peking Union Medical College; Peking Union Medical College; Cancer Institute & Hospital - CAMS; Chinese Academy of Medical Sciences - Peking Union Medical College; Cancer Institute & Hospital - CAMS; Peking University; Shenzhen Research Institute, City Un…	Qiu, XY (corresponding author), Peking Univ, Sch Basic Med Sci, Dept Immunol, Beijing 100191, Peoples R China.;Qiu, XY (corresponding author), Peking Univ, NHC Key Lab Med Immunol, Beijing 100191, Peoples R China.;Qiu, XY (corresponding author), Chinese Acad Med Sci, Key Lab Mol Immunol, Beijing 100191, Peoples R China.;Chang, XH (corresponding author), Peking Univ, Peoples Hosp, Gynecol Oncol Ct…	changxiaohong@pkuph.edu.cn; qiuxy@bjmu.edu.cn	Chen, Chao/JHS-6563-2023; ye, zuodong/HTQ-0047-2023; zhang, jingxuan/KVZ-3600-2024; Lin, Fan/JZT-1441-2024; zhang, jingxing/KCY-4726-2024	ZHANG, Liang/0000-0003-3100-8593; Wang, Pingzhang/0000-0003-1746-7216					51	36	37	3	24	CHIN SOCIETY IMMUNOLOGY	BEING	5 DONGDAN SANTIAO, DONGCHEN DISTRICT, BEING, 100005, PEOPLES R CHINA	1672-7681	2042-0226		CELL MOL IMMUNOL	Cell. Mol. Immunol.	NOV	2020	17	11
J	Xian, WW; Asad, M; Wu, S; Bai, ZX; Li, FJ; Lu, JF; Zu, GY; Brintnell, E; Chen, H; Mao, Y; Zhou, GM; Liao, B; Wu, JS; Wang, ED; You, LY				Xian, Weiwei; Asad, Mohammad; Wu, Shuai; Bai, Zhixin; Li, Fengjiao; Lu, Junfeng; Zu, Gaoyu; Brintnell, Erin; Chen, Hong; Mao, Ying; Zhou, Guomin; Liao, Bo; Wu, Jinsong; Wang, Edwin; You, Linya			Distinct immune escape and microenvironment between RG-like and pri-OPC-like glioma revealed by single-cell RNA-seq analysis	FRONTIERS OF MEDICINE			English	Article						single-cell RNA-seq; glioma; radial glia; primitive oligodendrocyte precursor cell; immune escape	T-CELLS; ACTIVATION; CANCER; MUTATIONS; LANDSCAPE; SURVIVAL; IDH	The association of neurogenesis and gliogenesis with glioma remains unclear. By conducting single-cell RNA-seq analyses on 26 gliomas, we reported their classification into primitive oligodendrocyte precursor cell (pri-OPC)-like and radial glia (RG)-like tumors and validated it in a public cohort and TCGA glioma. The RG-like tumors exhibited wild-type isocitrate dehydrogenase and tended to carry …	[Xian, Weiwei; Bai, Zhixin; Li, Fengjiao; Zu, Gaoyu; Zhou, Guomin; You, Linya] Fudan Univ, Sch Basic Med Sci, Dept Human Anat & Histoembryol, Shanghai 200032, Peoples R China; [Asad, Mohammad; Brintnell, Erin; Wang, Edwin] Univ Calgary, Cumming Sch Med, Calgary, AB T2N 4N1, Canada; [Wu, Shuai; Lu, Junfeng; Mao, Ying; Wu, Jinsong] Fudan Univ, Huashan Hosp, Dept Neurosurg, Glioma Surg Div, Shanghai…	Fudan University; University of Calgary; Fudan University; Fudan University; Fudan University; Hainan Normal University	You, LY (corresponding author), Fudan Univ, Sch Basic Med Sci, Dept Human Anat & Histoembryol, Shanghai 200032, Peoples R China.;Wang, ED (corresponding author), Univ Calgary, Cumming Sch Med, Calgary, AB T2N 4N1, Canada.;Wu, JS (corresponding author), Fudan Univ, Huashan Hosp, Dept Neurosurg, Glioma Surg Div, Shanghai 200040, Peoples R China.;You, LY (corresponding author), Fudan Univ, Shanghai …	wujinsong@huashan.org.cn; edwin.wang@ucalgary.ca; lyyou@fudan.edu.cn	Sheng, Bo/J-5527-2013; Asad, Mohammad/AAE-4367-2020		We thank Melanie Hayden Gephart and Gong-Hong Wei for their help in providing critical comments on the manuscript. Linya You was supported by talent startup funding from Fudan University (Nos. JIF101017, SXF101012, and JIF101047) and Science Innovation 203 [JIF101017, SXF101012, JIF101047, 2021ZD0201100, 2021ZD0201104]; Fudan University; Ministry of Science and Technology (MOST), China [2018SHZDZ…	We thank Melanie Hayden Gephart and Gong-Hong Wei for their help in providing critical comments on the manuscript. Linya You was supported by talent startup funding from Fudan University (Nos. JIF101017, SXF101012, and JIF101047) and Science Innovation 203; Fudan University; Ministry of Science and Technology (MOST), China(Ministry of Science and Technology, China); Shanghai Municipal Science and…	We thank Melanie Hayden Gephart and Gong-Hong Wei for their help in providing critical comments on the manuscript. Linya You was supported by talent startup funding from Fudan University (Nos. JIF101017, SXF101012, and JIF101047) and Science Innovation 2030-Brain Science and Brain-Inspired Intelligence Technology Major Project (No. 2021ZD0201100 Task 4 and No. 2021ZD0201104) from the Ministry of …		72	0	0	2	8	SPRINGER	NEW YORK	ONE NEW YORK PLAZA, SUITE 4600, NEW YORK, NY, UNITED STATES	2095-0217	2095-0225		FRONT MED-PRC	Front. Med.	FEB	2024	18	1
J	Schlichtner, S; Yasinska, IM; Klenova, E; Abooali, M; Lall, GS; Berger, SM; Ruggiero, S; Cholewa, D; Milosevic, M; Gibbs, BF; Fasler-Kan, E; Sumbayev, VV				Schlichtner, Stephanie; Yasinska, Inna M. M.; Klenova, Elena; Abooali, Maryam; Lall, Gurprit S. S.; Berger, Steffen M. M.; Ruggiero, Sabrina; Cholewa, Dietmar; Milosevic, Milan; Gibbs, Bernhard F. F.; Fasler-Kan, Elizaveta; Sumbayev, Vadim V. V.			L-Kynurenine participates in cancer immune evasion by downregulating hypoxic signaling in T lymphocytes	ONCOIMMUNOLOGY			English	Article						cancer; immune checkpoints; immune escape; kynurenine; T cells	INTERFERON-GAMMA; RECEPTOR; CELLS; HIF-1	Malignant tumors often escape anticancer immune surveillance by suppressing the cytotoxic functions of T lymphocytes. While many of these immune evasion networks include checkpoint proteins, small molecular weight compounds, such as the amino acid L-kynurenine (LKU), could also substantially contribute to the suppression of anti-cancer immunity. However, the biochemical mechanisms underlying the …	[Schlichtner, Stephanie; Yasinska, Inna M. M.; Abooali, Maryam; Lall, Gurprit S. S.; Gibbs, Bernhard F. F.; Sumbayev, Vadim V. V.] Univ Kent, Medway Sch Pharm, Chatham, England; [Schlichtner, Stephanie; Yasinska, Inna M. M.; Abooali, Maryam; Lall, Gurprit S. S.; Gibbs, Bernhard F. F.; Sumbayev, Vadim V. V.] Univ Greenwich, Chatham, England; [Schlichtner, Stephanie] Univ Med Ctr Mannheim, Dept Per…	University of Kent; University of Greenwich; University of Greenwich; Ruprecht Karls University Heidelberg; Helmholtz Association; German Cancer Research Center (DKFZ); Helmholtz Association; German Cancer Research Center (DKFZ); Ruprecht Karls University Heidelberg; University of Essex; University of Bern; University of Bern; Carl von Ossietzky Universitat Oldenburg	Gibbs, BF; Sumbayev, VV (corresponding author), Univ Kent, Medway Sch Pharm, Chatham, England.;Gibbs, BF; Sumbayev, VV (corresponding author), Univ Greenwich, Chatham, England.;Fasler-Kan, E (corresponding author), Univ Bern, Childrens Hosp, Dept Pediat Surg, Inselspital Bern, Bern, Switzerland.;Fasler-Kan, E (corresponding author), Univ Bern, Dept Biomed Res, Bern, Switzerland.;Gibbs, BF (corres…	bernhard.gibbs@uni-oldenburg.de; elizaveta.fasler@insel.ch; V.Sumbayev@kent.ac.uk	Schlichtner, PhD, Stephanie/KLD-2166-2024; Berger, Steffen/JXY-2901-2024		British Society for Immunology, Diamond Light Source Ltd; Swiss Batzebaer grant	British Society for Immunology, Diamond Light Source Ltd; Swiss Batzebaer grant	The work was supported by the & nbsp;British Society for Immunology, Diamond Light Source Ltd and Swiss Batzebaer grant.		31	6	6	2	13	TAYLOR & FRANCIS INC	PHILADELPHIA	530 WALNUT STREET, STE 850, PHILADELPHIA, PA 19106 USA	2162-402X			ONCOIMMUNOLOGY	OncoImmunology	DEC 31	2023	12	1
J	Steven, A; Seliger, B				Steven, Andre; Seliger, Barbara			The Role of Immune Escape and Immune Cell Infiltration in Breast Cancer	BREAST CARE			English	Article						Breast cancer; Immune escape; Immune surveillance; Tumor microenvironment; Immune response	PROGNOSTIC IMPACT; PREDICTIVE-VALUE; PDL1 EXPRESSION; T-CELLS; TUMOR; ASSOCIATION; LYMPHOCYTES; CARCINOMA; MECHANISM; APOPTOSIS	While detailed analysis of aberrant cancer cell signaling pathways and changes in cancer cell DNA has dominated the field of breast cancer biology for years, there now exists increasing evidence that the tumor microenvironment (TME) including tumor-infiltrating immune cells support the growth and development of breast cancer and further facilitate invasion and metastasis formation as well as sens…	[Steven, Andre; Seliger, Barbara] Martin Luther Univ Halle Wittenberg, Inst Med Immunol, Magdeburger Str 2, D-06112 Halle, Saale, Germany	Martin Luther University Halle Wittenberg	Seliger, B (corresponding author), Martin Luther Univ Halle Wittenberg, Inst Med Immunol, Magdeburger Str 2, D-06112 Halle, Saale, Germany.	Barbara.Seliger@uk-halle.de		Seliger, Barbara/0000-0002-5544-4958					94	113	117	2	31	KARGER	BASEL	ALLSCHWILERSTRASSE 10, CH-4009 BASEL, SWITZERLAND	1661-3791	1661-3805		BREAST CARE	Breast Care		2018	13	1
J	Heim, L; Yang, ZQ; Tausche, P; Hohenberger, K; Chiriac, MT; Koelle, J; Geppert, CI; Kachler, K; Miksch, S; Graser, A; Friedrich, J; Kharwadkar, R; Rieker, RJ; Trufa, DI; Sirbu, H; Neurath, MF; Kaplan, MH; Finotto, S				Heim, Lisanne; Yang, Zuqin; Tausche, Patrick; Hohenberger, Katja; Chiriac, Mircea T.; Koelle, Julia; Geppert, Carol-Immanuel; Kachler, Katerina; Miksch, Sarah; Graser, Anna; Friedrich, Juliane; Kharwadkar, Rakshin; Rieker, Ralf J.; Trufa, Denis I.; Sirbu, Horia; Neurath, Markus F.; Kaplan, Mark H.; Finotto, Susetta			IL-9 Producing Tumor-Infiltrating Lymphocytes and Treg Subsets Drive Immune Escape of Tumor Cells in Non-Small Cell Lung Cancer	FRONTIERS IN IMMUNOLOGY			English	Article						IL-9; immune escape; NSCLC; TIL; tumor immunotherapy	TRANSCRIPTION FACTOR PU.1; CD4(+) T-CELLS; TH9 CELLS; STAT5 ACTIVATION; T(H)9 CELLS; TGF-BETA; DIFFERENTIATION; RESPONSES; PREDICTS; RECEPTOR	Although lung cancer is the leading cause of cancer deaths worldwide, the mechanisms how lung cancer cells evade the immune system remain incompletely understood. Here, we discovered IL-9-dependent signaling mechanisms that drive immune evasion in non-small cell lung cancer (NSCLC). We found increased IL-9 and IL-21 production by T cells in the tumoral region of the lung of patients with NSCLC, s…					Kaplan, Mark/JYO-9997-2024; Chiriac, Mircea T./AHB-7164-2022						57	16	16	0	8	FRONTIERS MEDIA SA	LAUSANNE	AVENUE DU TRIBUNAL FEDERAL 34, LAUSANNE, CH-1015, SWITZERLAND	1664-3224			FRONT IMMUNOL	Front. Immunol.	APR 20	2022	13
J	Sun, XX; Wu, HT; Tang, L; Al-Danakh, A; Jian, YL; Gong, L; Li, CC; Yu, X; Zeng, G; Chen, QW; Yang, DY; Wang, SJ				Sun, Xiaoxin; Wu, Haotian; Tang, Ling; Al-Danakh, Abdullah; Jian, Yuli; Gong, Li; Li, Congchen; Yu, Xiao; Zeng, Guang; Chen, Qiwei; Yang, Deyong; Wang, Shujing			GALNT6 promotes bladder cancer malignancy and immune escape by epithelial-mesenchymal transition and CD8+ T cells	CANCER CELL INTERNATIONAL			English	Article						GALNT6; O-glycosylation; Epithelial-mesenchymal transition; Tumor immune escape; Bladder cancer	N-ACETYLGALACTOSAMINYLTRANSFERASE 6; O-GLYCOSYLATION; POLYPEPTIDE N-ACETYLGALACTOSAMINYLTRANSFERASE-6; PANCREATIC-CANCER; EXPRESSION; CARCINOMA; PROGRESSION; MECHANISMS; INVASION; MGL	Bladder cancer (BC) ranks as the sixth cancer in males and the ninth most common cancer worldwide. Conventional treatment modalities, including surgery, radiation, chemotherapy, and immunotherapy, have limited efficacy in certain advanced instances. The involvement of GALNT6-mediated aberrant O-glycosylation modification in several malignancies and immune evasion is a subject of speculation. Howe…	[Sun, Xiaoxin; Wu, Haotian; Tang, Ling; Jian, Yuli; Gong, Li; Li, Congchen; Wang, Shujing] Dalian Med Univ, Coll Basic Med Sci, Liaoning Prov Core Lab Glycobiol & Glycoengineerin, Dalian 116044, Peoples R China; [Sun, Xiaoxin; Zeng, Guang] Dalian Med Univ, Coll Integrat Med, Dalian 116044, Peoples R China; [Al-Danakh, Abdullah; Chen, Qiwei; Yang, Deyong] Dalian Med Univ, Affiliated Hosp 1, Dept U…	Dalian Medical University; Dalian Medical University; Dalian Medical University; Dalian Medical University; Southeast University - China	Wang, SJ (corresponding author), Dalian Med Univ, Coll Basic Med Sci, Liaoning Prov Core Lab Glycobiol & Glycoengineerin, Dalian 116044, Peoples R China.;Chen, QW; Yang, DY (corresponding author), Dalian Med Univ, Affiliated Hosp 1, Dept Urol, Dalian 116000, Peoples R China.;Chen, QW (corresponding author), Southeast Univ, Zhongda Hosp, Adv Inst Life & Hlth, Med Sch, Nanjing 210096, Peoples R Chi…	chenqiwei@dmu.edu.cn; yangdeyong@dmu.edu.cn; wangshujing@dmu.edu.cn			This work was supported by Dalian Medical University Interdisciplinary Research Cooperation Project Team Funding	This work was supported by Dalian Medical University Interdisciplinary Research Cooperation Project Team Funding	No Statement Available		55	0	0	1	1	BMC	LONDON	CAMPUS, 4 CRINAN ST, LONDON N1 9XW, ENGLAND		1475-2867		CANCER CELL INT	Cancer Cell Int.	SEP 8	2024	24	1
J	Bai, RL; Cui, JW				Bai, Rilan; Cui, Jiuwei			Mitochondrial immune regulation and anti-tumor immunotherapy strategies targeting mitochondria	CANCER LETTERS			English	Article						Neoplasm; Mitochondria; Immune regulation; Immunotherapy; Tumor microenvironment	T-CELL METABOLISM; TUMOR MICROENVIRONMENT; MAPK PATHWAY; PROMOTES; ACTIVATION; INHIBITION; MTOR; SURVIVAL; PROLIFERATION; SURVEILLANCE	Cancer cells adapt to increasing energy and biosynthetic demands by reprogramming their metabolic pathways. Mitochondria are important organelles for the metabolic reprogramming of tumor cells. In addition to supplying energy, they play crucial roles in the survival, immune evasion, tumor progression, and treatment resistance of the hypoxic tumor microenvironment (TME) in cancer cells. With the d…	[Bai, Rilan; Cui, Jiuwei] First Hosp Jilin Univ, Canc Ctr, Changchun 130021, Peoples R China	Jilin University	Cui, JW (corresponding author), First Hosp Jilin Univ, Canc Ctr, Changchun 130021, Peoples R China.	cuijw@jlu.edu.cn			Jilin Provincial Science and Technology Department [20190303146SF]; Jilin Provincial Department of Finance Project [JLSWSRCZX2020-0023]	Jilin Provincial Science and Technology Department; Jilin Provincial Department of Finance Project	Funding This work was supported by grants from Jilin Provincial Science and Technology Department (20190303146SF) ; Jilin Provincial Department of Finance Project (JLSWSRCZX2020-0023) .		118	19	21	7	36	ELSEVIER IRELAND LTD	CLARE	ELSEVIER HOUSE, BROOKVALE PLAZA, EAST PARK SHANNON, CO, CLARE, 00000, IRELAND	0304-3835	1872-7980		CANCER LETT	Cancer Lett.	JUN 28	2023	564
J	Yu, DY; Yang, X; Lin, JW; Cao, ZC; Lu, CH; Yang, ZY; Zheng, MH; Pan, RJ; Cai, W				Yu, Dingye; Yang, Xiao; Lin, Jianwei; Cao, Zichao; Lu, Chenghao; Yang, Zheyu; Zheng, Minhua; Pan, Ruijun; Cai, Wei			Super-Enhancer Induced IL-20RA Promotes Proliferation/Metastasis and Immune Evasion in Colorectal Cancer	FRONTIERS IN ONCOLOGY			English	Article						IL-20RA; colorectal cancer; super-enhancer; tumor progression; immune evasion	EPITHELIAL-MESENCHYMAL TRANSITION; SIGNALING PATHWAY; CELL IDENTITY; INVASION; MICROENVIRONMENT; EXPRESSION; MIGRATION	Unveiling key oncogenic events in malignancies is the key to improving the prognosis and therapeutic outcome of malignancies. Lines of evidence have shown that super-enhancers control the expression of genes that determine the cell fate, but the oncogenic super-enhancers in colorectal cancer (CRC) and their impact on carcinogens remain largely unexplored. Here, we identified a new oncogenic super…	[Yu, Dingye; Yang, Xiao; Lin, Jianwei; Cao, Zichao; Lu, Chenghao; Yang, Zheyu; Zheng, Minhua; Pan, Ruijun; Cai, Wei] Shanghai Jiao Tong Univ, Ruijin Hosp, Dept Gen Surg, Sch Med, Shanghai, Peoples R China; [Yu, Dingye; Yang, Xiao; Lin, Jianwei; Cao, Zichao; Zheng, Minhua; Pan, Ruijun; Cai, Wei] Shanghai Jiao Tong Univ, Ruijin Hosp, Shanghai Minimally Invas Surg Ctr, Sch Med, Shanghai, Peoples R C…	Shanghai Jiao Tong University; Shanghai Jiao Tong University	Pan, RJ; Cai, W (corresponding author), Shanghai Jiao Tong Univ, Ruijin Hosp, Dept Gen Surg, Sch Med, Shanghai, Peoples R China.;Pan, RJ; Cai, W (corresponding author), Shanghai Jiao Tong Univ, Ruijin Hosp, Shanghai Minimally Invas Surg Ctr, Sch Med, Shanghai, Peoples R China.	prj11522@rjh.com.cn; caiwei@shsmu.edu.cn	ji, wei/AAU-6813-2020; cai, wei/JPY-3260-2023; Yang, Zheyu/GRR-2329-2022	PAN, Ruijun/0000-0002-3153-2654	Shanghai Municipal Science and Technology Commission [19441905400]; Shanghai Jiaotong University [YG2019ZDA15]	Shanghai Municipal Science and Technology Commission(Science & Technology Commission of Shanghai Municipality (STCSM)); Shanghai Jiaotong University	This work was supported by the Shanghai Municipal Science and Technology Commission [grant number 19441905400] and Shanghai Jiaotong University [grant number YG2019ZDA15].		43	19	19	3	20	FRONTIERS MEDIA SA	LAUSANNE	AVENUE DU TRIBUNAL FEDERAL 34, LAUSANNE, CH-1015, SWITZERLAND	2234-943X			FRONT ONCOL	Front. Oncol.	JUL 15	2021	11
J	da Cruz, LLP; de Souza, PO; Dal Prá, M; Falchetti, M; de Abreu, AM; Azambuja, JH; Bertoni, APS; Paz, AHR; Araújo, AB; Visioli, F; Fazolo, T; da Silva, GG; Worm, PV; Wink, MR; Zanotto, A; Braganhol, E				da Cruz, L. L. P.; de Souza, P. O.; Dal Pra, M.; Falchetti, M.; de Abreu, A. M.; Azambuja, J. H.; Bertoni, A. P. S.; Paz, A. H. R.; Araujo, A. B.; Visioli, F.; Fazolo, T.; da Silva, G. G.; Worm, P., V; Wink, M. R.; Zanotto-Filho, A.; Braganhol, E.			TLR4 expression and functionality are downregulated in glioblastoma cells and in tumor-associated macrophages: A new mechanism of immune evasion?	BIOCHIMICA ET BIOPHYSICA ACTA-MOLECULAR BASIS OF DISEASE			English	Article						TLR4; Glioblastoma; Chemoresistance; Macrophages; Immune evasion	TOLL-LIKE RECEPTOR; GLIOMA; CANCER; INFLAMMATION; SUPPRESSION; PROGRESSION; PROGNOSIS; TARGETS; GRADE; LPS	Glioblastoma (GB) is the most common and aggressive form of primary brain tumor, in which the presence of an inflammatory environment, composed mainly by tumor-associated macrophages (TAMs), is related to its progression and development of chemoresistance. Toll-Like Receptors (TLRs) are key components of the innate immune system and their expression in both tumor and immune-associated cells may i…	[da Cruz, L. L. P.; Bertoni, A. P. S.; Wink, M. R.; Braganhol, E.] Univ Fed Ciencias Saude Porto Alegre UFCSPA, Programa Posgrad Ciencias Saude, Porto Alegre, RS, Brazil; [de Souza, P. O.; Dal Pra, M.; de Abreu, A. M.; Azambuja, J. H.; Wink, M. R.; Braganhol, E.] UFCSPA, Programa Posgrad Biociencias, Porto Alegre, RS, Brazil; [Falchetti, M.; Zanotto-Filho, A.] Univ Fed Santa Catarina UFSC, Progra…	Universidade Federal de Ciencias da Saude de Porto Alegre; Universidade Federal de Ciencias da Saude de Porto Alegre; Universidade Federal de Santa Catarina (UFSC); Universidade Federal do Rio Grande do Sul; Universidade Federal do Rio Grande do Sul; Universidade Federal de Ciencias da Saude de Porto Alegre; Fundacao Universitaria de Cardiologia	Braganhol, E (corresponding author), Univ Fed Ciencias Saude UFCSPA, Sarmento Leite St,245 Main Bldg Room 304, BR-90050170 Porto Alegre, RS, Brazil.	ebraganhol@ufcspa.edu.br	Bertoni, Ana/E-4578-2010; Visioli, Fernanda/X-2368-2019; Araújo, Anelise/W-4990-2019; Fazolo, Tiago/ADQ-8988-2022; Paz, Ana/V-6082-2019; Braganhol, Elizandra/C-6439-2013; ZANOTTO-FILHO, ALFEU/A-8172-2016; Visioli, Fernanda/G-4139-2012	ZANOTTO-FILHO, ALFEU/0000-0002-4188-3095; Falchetti, Marcelo/0000-0002-9438-680X; Visioli, Fernanda/0000-0002-4033-8431; Gago, Guilherme/0000-0002-4082-4800; Braganhol, Elizandra/0000-0002-9105-3858	Brazilian Conselho Nacional de Desenvolvimento Cientifico e Tecnologico (CNPq) [312187/2018-1, 422298/2016-6]; Coordenacao de Aperfeicoamento de Pessoal de Nivel Superior (CAPES) [001]; Fundacao de Amparo a Pesquisa do Estado do Rio Grande do Sul (FAPERGS) [19/2551-0000663-2, 19/2551-0001779-0, 16/2551-0000473-0]; Hospital de Clinicas de Porto Alegre (FIPE) [2019-0059]; UFCSPA; CAPES; CNPq-PQ2 [3…	Brazilian Conselho Nacional de Desenvolvimento Cientifico e Tecnologico (CNPq)(Conselho Nacional de Desenvolvimento Cientifico e Tecnologico (CNPQ)); Coordenacao de Aperfeicoamento de Pessoal de Nivel Superior (CAPES)(Coordenacao de Aperfeicoamento de Pessoal de Nivel Superior (CAPES)); Fundacao de Amparo a Pesquisa do Estado do Rio Grande do Sul (FAPERGS)(Fundacao de Amparo a Ciencia e Tecnologi…	This study was supported by the Brazilian agencies: Conselho Nacional de Desenvolvimento Cientifico e Tecnologico (CNPq -Processo 312187/2018-1; 422298/2016-6); Coordenacao de Aperfeicoamento de Pessoal de Nivel Superior (CAPES; Codigo de Processamento 001); Fundacao de Amparo a Pesquisa do Estado do Rio Grande do Sul (FAPERGS -Processo 19/2551-0000663-2; 19/2551-0001779-0; PRONEX -Processo 16/25…		55	9	9	1	19	ELSEVIER	AMSTERDAM	RADARWEG 29, 1043 NX AMSTERDAM, NETHERLANDS	0925-4439	1879-260X		BBA-MOL BASIS DIS	Biochim. Biophys. Acta-Mol. Basis Dis.	AUG 1	2021	1867	8
J	Terry, S; Engelsen, AST; Buart, S; Elsayed, WS; Venkatesh, GH; Chouaib, S				Terry, Stephane; Engelsen, Agnete S. T.; Buart, Stephanie; Elsayed, Walid Shaaban; Venkatesh, Goutham Hassan; Chouaib, Salem			Hypoxia-driven intratumor heterogeneity and immune evasion	CANCER LETTERS			English	Article						Intratumoral heterogeneity; Hypoxia; Immune escape; Tumor resistance; Antitumor immunity; Tumor plasticity; DNA repair; Epigenetics	TO-MESENCHYMAL TRANSITION; TUMOR MICROENVIRONMENT; INDUCIBLE FACTORS; PROSTATE-CANCER; STEM-CELLS; INHIBITION; RESISTANCE; BLOCKADE; THERAPY; TARGET	While it is widely accepted that high intratumoral heterogeneity confers serious challenges in the emerging resistance and the subsequent effective therapeutic targeting of cancer, the underlying biology of intratumoral heterogeneity remains elusive. In particular, it remains to be fully elucidated how microenvironmental factors shape genetic and non-genetic heterogeneity, which in turn determine…	[Terry, Stephane; Buart, Stephanie; Chouaib, Salem] Univ Paris Sud, Univ Paris Saclay, Gustave Roussy,Fac Med, INSERM,UMR 1186,Integrat Tumour Immunol & Immunot, F-94805 Villejuif, France; [Terry, Stephane] Univ Paris Saclay, GABI, AgroParisTech, INRAE, F-78350 Jouy En Josas, France; [Engelsen, Agnete S. T.] Univ Bergen, Ctr Canc Biomarkers CCBIO, Bergen, Norway; [Engelsen, Agnete S. T.] Univ Ber…	Universite Paris Saclay; Institut National de la Sante et de la Recherche Medicale (Inserm); UNICANCER; Gustave Roussy; Universite Paris Cite; Universite Paris Cite; Universite Paris Saclay; INRAE; AgroParisTech; University of Bergen; University of Bergen	Chouaib, S (corresponding author), Gulf Med Univ, Thumbay Res Inst Precis Med, Ajman 4184, U Arab Emirates.;Terry, S (corresponding author), Gustave Roussy, Integrat Tumour Immunol & Immunotherapy, INSERM, UMR 1186, F-94805 Villejuif, France.	stephane.terry@gustaveroussy.fr; agnete.Engelsen@uib.no; stephanie.buart@gustaveroussy.fr; walidshaaban@gmu.ac.ae; dr.goutham@gmu.ac.ae; salern.chouaib@gustaveroussy.fr	Engelsen, Agnete Svendsen Tenfjord/AAB-6652-2020; Elsayed, Walid/I-2602-2012; Terry, Stephane/K-5351-2013	BUART, Stephanie/0000-0002-8834-7919; Hassan Venkatesh, Goutham/0000-0002-6520-435X; Terry, Stephane/0000-0003-3089-7886; El-Sayed, walid/0000-0002-6647-516X; Engelsen, Agnete/0000-0003-0375-3406	INSERM; Institut National du Cancer [PLBIO15-266, INCa-DGOS-PRT-K]; Alliance nationale pour les sciences de la vie et de la sante (AVIESAN); Research Council of Norway through it's Centres of Excellence funding scheme [223250]; Sheikh Hamdan Medical Award [MRG-230/2017-2018]; FRIPRO Mobility Grant Fellowship from the Research Council of Norway - EU's Seventh Framework Programme's Marie Sklodowska…	INSERM(Institut National de la Sante et de la Recherche Medicale (Inserm)); Institut National du Cancer(Institut National du Cancer (INCA) France); Alliance nationale pour les sciences de la vie et de la sante (AVIESAN); Research Council of Norway through it's Centres of Excellence funding scheme; Sheikh Hamdan Medical Award; FRIPRO Mobility Grant Fellowship from the Research Council of Norway - …	ST and SC were supported by INSERM, Institut National du Cancer (PLBIO15-266; INCa-DGOS-PRT-K), and Alliance nationale pour les sciences de la vie et de la sante (AVIESAN) (ITMO Cancer 2019, Optimisation de la regle des 3 R). This work was partly supported by the Research Council of Norway through it's Centres of Excellence funding scheme, project number 223250 (CCBIO affiliates). GHV received Sh…		129	46	47	0	28	ELSEVIER IRELAND LTD	CLARE	ELSEVIER HOUSE, BROOKVALE PLAZA, EAST PARK SHANNON, CO, CLARE, 00000, IRELAND	0304-3835	1872-7980		CANCER LETT	Cancer Lett.	NOV 1	2020	492
J	Bhattacharya, S; Calar, K; Evans, C; Petrasko, M; de la Puente, P				Bhattacharya, Somshuvra; Calar, Kristin; Evans, Claire; Petrasko, Mark; de la Puente, Pilar			Bioengineering the Oxygen-Deprived Tumor Microenvironment Within a Three-Dimensional Platform for Studying Tumor-Immune Interactions	FRONTIERS IN BIOENGINEERING AND BIOTECHNOLOGY			English	Article						oxygen availability; three-dimensional; immune evasion; bioengineering; tumor microenvironment; breast cancer	AUTOLOGOUS FIBRIN SCAFFOLDS; BREAST-CANCER; GENE-EXPRESSION; HYPOXIA; GROWTH; DETERMINANTS; ANGIOGENESIS; RESISTANCE; GRADIENTS; HYDROGELS	Oxygen deprivation within tumors is one of the most prevalent causes of resilient cancer cell survival and increased immune evasion in breast cancer (BCa). Currentin vitromodels do not adequately mimic physiological oxygen levels relevant to breast tissue and its tumor-immune interactions. In this study, we propose an approach to engineer a three-dimensional (3D) model (named 3D engineered oxygen…	[Bhattacharya, Somshuvra; Calar, Kristin; Petrasko, Mark; de la Puente, Pilar] Sanford Res, Canc Biol & Immunotherapies Grp, Sioux Falls, SD 57104 USA; [Evans, Claire] Sanford Res, Histol & Imaging Core, Sioux Falls, SD USA; [Petrasko, Mark] Sanford Res, Sanford PROMISE, Sioux Falls, SD USA; [de la Puente, Pilar] Univ South Dakota, Sanford Sch Med, Dept Surg, Sioux Falls, SD 57105 USA; [de la Pue…	Sanford Health; Sanford Health; Sanford Health; University of South Dakota; Sanford Health	de la Puente, P (corresponding author), Sanford Res, Canc Biol & Immunotherapies Grp, Sioux Falls, SD 57104 USA.;de la Puente, P (corresponding author), Univ South Dakota, Sanford Sch Med, Dept Surg, Sioux Falls, SD 57105 USA.;de la Puente, P (corresponding author), Sanford Res, Flow Cytometry Core, Sioux Falls, SD 57104 USA.	pilar.puente@sanfordhealth.org	de la Puente, Pilar/V-8052-2019	Bhattacharya, Somshuvra/0000-0002-8770-3248; Petrasko, Mark/0009-0009-7340-3787	Institutional Development Award (IDeA) from the National Institute of General Medical Sciences of the National Institutes of Health [5P20GM103548]; 2018 LUSH Prize (Young Investigator Award)	Institutional Development Award (IDeA) from the National Institute of General Medical Sciences of the National Institutes of Health; 2018 LUSH Prize (Young Investigator Award)	This project was supported by an Institutional Development Award (IDeA) from the National Institute of General Medical Sciences of the National Institutes of Health under grant number 5P20GM103548 and the 2018 LUSH Prize (Young Investigator Award).		85	18	19	2	20	FRONTIERS MEDIA SA	LAUSANNE	AVENUE DU TRIBUNAL FEDERAL 34, LAUSANNE, CH-1015, SWITZERLAND	2296-4185			FRONT BIOENG BIOTECH	Front. Bioeng. Biotechnol.	SEP 4	2020	8
J	Shen, HH; Gu, XH; Li, XW; Xiang, Z; Zhang, R; Shi, F; Tang, MY; Li, HY; Zhu, GZ; Su, F; Wang, ZS				Shen, Honghong; Gu, Xianhua; Li, Xinwei; Xiang, Zheng; Zhang, Rong; Shi, Fan; Tang, Mingyue; Li, Huiyuan; Zhu, Guangzheng; Su, Fang; Wang, Zishu			C5aR1 shapes a non-inflammatory tumor microenvironment and mediates immune evasion in gastric cancer	BIOMOLECULES AND BIOMEDICINE			English	Article						C5aR1; gastric cancer (GC); immune escape; immunotherapy; tumor microenvironment	SURVIVAL	C5a receptor 1 (C5aR1) is associated with various inflammatory processes, the pathogenesis of immune diseases, and tumor growth. However, its role in the tumor microenvironment of gastric cancer (GC) remains unclear. In this study, the expression of C5aR1 in GC and normal gastric mucosa tissues was compared using data retrieved from the Gene Expression Omnibus (GEO) and The Cancer Genome Atlas (T…	[Shen, Honghong; Li, Xinwei; Tang, Mingyue; Li, Huiyuan; Su, Fang; Wang, Zishu] Bengbu Med Coll, Affiliated Hosp 1, Dept Med Oncol, Bengbu, Peoples R China; [Gu, Xianhua; Zhang, Rong] Bengbu Med Coll, Affiliated Hosp 1, Dept Gynecol Oncol, Bengbu, Peoples R China; [Xiang, Zheng; Zhu, Guangzheng] Bengbu Med Coll, Affiliated Hosp 1, Dept Surg Oncol, Bengbu, Peoples R China; [Shi, Fan] Bengbu Med Co…	Bengbu Medical College; Bengbu Medical College; Bengbu Medical College; Bengbu Medical College	Su, F; Wang, ZS (corresponding author), Bengbu Med Coll, Affiliated Hosp 1, Dept Med Oncol, Bengbu, Peoples R China.	sufang@bbmc.edu.cn; wangzishu@bbmc.edu.cn	LI, Huiyuan/GZK-8715-2022	Tang, Mingyue/0000-0003-1605-4874; Li, Xinwei/0000-0001-8154-1201; shen, honghong/0000-0002-8412-331X	512 Talent Cultivation Plan of Bengbu Medical College [by51201319]; Research and Innovation Team of Bengbu Medical College [BYKC201908]; University Scientific research project of Education Department of Anhui Province [KJ2021A0714]; Provincial education and Teaching research project [2021jyxm0954]	512 Talent Cultivation Plan of Bengbu Medical College; Research and Innovation Team of Bengbu Medical College; University Scientific research project of Education Department of Anhui Province; Provincial education and Teaching research project	The present study was supported by the 512 Talent Cultivation Plan of Bengbu Medical College (grant numbers by51201319) , Research and Innovation Team of Bengbu Medical College (grant no. BYKC201908) . University Scientific research project of Education Department of Anhui Province (grant no. KJ2021A0714) . Provincial education and Teaching research project (grant no. 2021jyxm0954) .		44	1	1	0	5	ASSOC BASIC MEDICAL SCI FEDERATION BOSNIA & HERZEGOVINA SARAJEVO	CEKALUSA	UNIV SARAJEVO, MEDICAL FAC, CEKALUSA, SARAJEVO 90, BOSNIA & HERCEG	2831-0896	2831-090X		BIOMOL BIOMED	Biomol. Biomed.		2023	23	3
J	Frey, N; Tortola, L; Egli, D; Janjuha, S; Rothgangl, T; Marquart, KF; Ampenberger, F; Kopf, M; Schwank, G				Frey, Nina; Tortola, Luigi; Egli, David; Janjuha, Sharan; Rothgangl, Tanja; Marquart, Kim Fabiano; Ampenberger, Franziska; Kopf, Manfred; Schwank, Gerald			Loss of Rnf31 and Vps4b sensitizes pancreatic cancer to T cell-mediated killing	NATURE COMMUNICATIONS			English	Article							TUMOR-CELLS; RESISTANCE; SCREENS	Pancreatic ductal adenocarcinoma (PDA) is an inherently immune cell deprived tumor, characterized by desmoplastic stroma and suppressive immune cells. Here we systematically dissect PDA intrinsic mechanisms of immune evasion by in vitro and in vivo CRISPR screening, and identify Vps4b and Rnf31 as essential factors required for escaping CD8(+) T cell killing. For Vps4b we find that inactivation i…	[Frey, Nina; Tortola, Luigi; Egli, David; Marquart, Kim Fabiano; Ampenberger, Franziska; Kopf, Manfred; Schwank, Gerald] Swiss Fed Inst Technol, Inst Mol Hlth Sci, Zurich, Switzerland; [Frey, Nina; Janjuha, Sharan; Rothgangl, Tanja; Marquart, Kim Fabiano; Schwank, Gerald] Univ Zurich, Inst Pharmacol & Toxicol, Zurich, Switzerland	Swiss Federal Institutes of Technology Domain; ETH Zurich; University of Zurich	Schwank, G (corresponding author), Swiss Fed Inst Technol, Inst Mol Hlth Sci, Zurich, Switzerland.;Schwank, G (corresponding author), Univ Zurich, Inst Pharmacol & Toxicol, Zurich, Switzerland.	gerald.schwank@uzh.ch	Kopf, Manfred/B-6907-2009; Schwank, Gerald/A-8586-2018	Schwank, Gerald/0000-0003-0767-2953; Tortola, Luigi/0000-0002-8480-2080; Egli, David/0000-0003-3099-8361; Janjuha, Sharan/0000-0002-5910-2912; Kopf, Manfred/0000-0002-0628-7140	Functional Genomics Center Zurich; ETH Phenomics Center; Swiss National Science Foundation [310030B_182829, 310030_185293]; ETH PhD Fellowship; EMBO Long-Term 499 Fellowship [ALTF 873-2019]; PHRT iDoc Fellowship [PHRT_324]; Swiss National Science Foundation (SNF) [310030B_182829, 310030_185293] Funding Source: Swiss National Science Foundation (SNF)	Functional Genomics Center Zurich; ETH Phenomics Center; Swiss National Science Foundation(Swiss National Science Foundation (SNSF)); ETH PhD Fellowship; EMBO Long-Term 499 Fellowship; PHRT iDoc Fellowship; Swiss National Science Foundation (SNF)(Swiss National Science Foundation (SNSF))	We thank the Flow Cytometry Facilities of the University of Zurich and the ETH Zurich. Also, we thank the Functional Genomics Center Zurich and the ETH Phenomics Center for their support and infrastructure. We also thank Chantal Pauli and Daniela Lenggenhager as well as the University Hospital Zurich Organoid Biobank for their help in providing patient samples. This work was supported by the Swis…		43	27	28	3	23	NATURE PORTFOLIO	BERLIN	HEIDELBERGER PLATZ 3, BERLIN, 14197, GERMANY		2041-1723		NAT COMMUN	Nat. Commun.	APR 4	2022	13	1
J	Morris, LGT				Morris, Luc G. T.			Loss of Human Leukocyte Antigen and Immune Escape in Head and Neck Cancer	LARYNGOSCOPE			English	Article						head and neck cancer; human leukocyte antigen; immunology	SQUAMOUS-CELL CARCINOMA; PROCESSING MACHINERY; HLA; EXPRESSION; RESISTANCE; MECHANISMS; BLOCKADE; DEFECTS; THERAPY	Objectives/Hypothesis: Cancer cells evade recognition by the immune system to survive. Head and neck squamous cell carcinoma (HNSCC) is characterized by high levels of immune infiltration and mutation-associated neoantigens; therefore, immune evasion is likely to be an important mechanism in HNSCC tumorigenesis and progression. A commonly employed mechanism of immune evasion is downregulation of …	[Morris, Luc G. T.] Mem Sloan Kettering Canc Ctr, Dept Surg, Head & Neck Serv, New York, NY USA; [Morris, Luc G. T.] Mem Sloan Kettering Canc Ctr, Dept Surg, Head & Neck Serv, Collaborat Res Immunogen Translat Oncol Crito, New York, NY 10021 USA	Memorial Sloan Kettering Cancer Center; Memorial Sloan Kettering Cancer Center	Morris, LGT (corresponding author), Mem Sloan Kettering Canc Ctr, Dept Surg, Head & Neck Serv, Collaborat Res Immunogen Translat Oncol Crito, New York, NY 10021 USA.	morrisl@mskcc.org		Morris, Luc/0000-0002-4417-2280	NIH [R01 DE027738]; Geoffrey Beene Cancer Research Center; Jayme and Peter Flowers Fund; Sebastian Nativo Fund; NIH/NCI Cancer Center [P30 CA008748]	NIH(United States Department of Health & Human ServicesNational Institutes of Health (NIH) - USA); Geoffrey Beene Cancer Research Center; Jayme and Peter Flowers Fund; Sebastian Nativo Fund; NIH/NCI Cancer Center(United States Department of Health & Human ServicesNational Institutes of Health (NIH) - USANIH National Cancer Institute (NCI))	This work was supported by NIH R01 DE027738, The Geoffrey Beene Cancer Research Center, The Jayme and Peter Flowers Fund, the Sebastian Nativo Fund (to LGTM), and the NIH/NCI Cancer Center Support Grant P30 CA008748 (to Memorial Sloan Kettering Cancer Center).		45	0	0	0	3	WILEY	HOBOKEN	111 RIVER ST, HOBOKEN 07030-5774, NJ USA	0023-852X	1531-4995		LARYNGOSCOPE	Laryngoscope	JAN	2024	134	1
J	Knopf, P; Stowbur, D; Hoffmann, SHL; Hermann, N; Maurer, A; Bucher, V; Poxleitner, M; Tako, B; Sonanini, D; Krishnamachary, B; Sinharay, S; Fehrenbacher, B; Gonzalez-Menendez, I; Reckmann, F; Bomze, D; Flatz, L; Kramer, D; Schaller, M; Forchhammer, S; Bhujwalla, ZM; Quintanilla-Martinez, L; Schulze-Osthoff, K; Pagel, MD; Fransen, MF; Röcken, M; Martins, AF; Pichler, BJ; Ghoreschi, K; Kneilling, M				Knopf, Philipp; Stowbur, Dimitri; Hoffmann, Sabrina H. L.; Hermann, Natalie; Maurer, Andreas; Bucher, Valentina; Poxleitner, Marilena; Tako, Bredi; Sonanini, Dominik; Krishnamachary, Balaji; Sinharay, Sanhita; Fehrenbacher, Birgit; Gonzalez-Menendez, Irene; Reckmann, Felix; Bomze, David; Flatz, Lukas; Kramer, Daniela; Schaller, Martin; Forchhammer, Stephan; Bhujwalla, Zaver M.; Quintanilla-Martin…			Acidosis-mediated increase in IFN-γ-induced PD-L1 expression on cancer cells as an immune escape mechanism in solid tumors	MOLECULAR CANCER			English	Article						Modulators of tumor microenvironment; Immune checkpoint inhibitors; Drug resistance mechanisms in immunotherapy; pH modulation of the tumor microenvironment; Immunotherapy; Oncology; T-cells; Checkpoint inhibitors; Immune response; Biomarkers; Combination therapy; Precision medicine	EXTRACELLULAR PH; LACTIC-ACID; PEMBROLIZUMAB; TRANSLATION; INDUCTION; RESPONSES; LYMPHOMA; BLOCKADE; SURVIVAL; TARGET	Immune checkpoint inhibitors have revolutionized cancer therapy, yet the efficacy of these treatments is often limited by the heterogeneous and hypoxic tumor microenvironment (TME) of solid tumors. In the TME, programmed death-ligand 1 (PD-L1) expression on cancer cells is mainly regulated by Interferon-gamma (IFN-gamma), which induces T cell exhaustion and enables tumor immune evasion. In this s…	[Knopf, Philipp; Stowbur, Dimitri; Hoffmann, Sabrina H. L.; Hermann, Natalie; Maurer, Andreas; Bucher, Valentina; Poxleitner, Marilena; Tako, Bredi; Sonanini, Dominik; Reckmann, Felix; Martins, Andre F.; Pichler, Bernd J.; Kneilling, Manfred] Eberhard Karls Univ Tubingen, Werner Siemens Imaging Ctr, Dept Preclin Imaging & Radiopharm, Tubingen, Germany; [Stowbur, Dimitri; Maurer, Andreas; Sonanini…	Siemens AG; Eberhard Karls University of Tubingen; Johns Hopkins University; University of Texas System; UTMD Anderson Cancer Center; Eberhard Karls University of Tubingen; Eberhard Karls University Hospital; Eberhard Karls University of Tubingen; Eberhard Karls University Hospital; Eberhard Karls University of Tubingen; TUBINGEN UNIVERSITY CHILDRENS HOSPITAL; Eberhard Karls University Hospital; …	Kneilling, M (corresponding author), Eberhard Karls Univ Tubingen, Werner Siemens Imaging Ctr, Dept Preclin Imaging & Radiopharm, Tubingen, Germany.;Kneilling, M (corresponding author), Cluster Excellence iFIT EXC 2180 Image Guided & Fu, Rontgenweg 13, D-72076 Tubingen, Germany.;Kneilling, M (corresponding author), Eberhard Karls Univ Tubingen, Dept Dermatol, Tubingen, Germany.	manfred.kneilling@med.uni-tuebingen.de	Maurer, Andreas/A-9814-2010; Schulze-Osthoff, Klaus/N-9025-2013; Martins, Andre/N-3381-2014	Ghoreschi, Kamran/0000-0002-5526-7517; Martins, Andre/0000-0002-0171-0261	Projekt DEAL; Cluster of Excellence iFIT Image Guided and Functionally InstructedTumorTherapies [EXC 2180]; University of Tuebingen, Germany; Wilhelm Sander Foundation [2020.100.1]; Werner Siemens Foundation	Projekt DEAL; Cluster of Excellence iFIT Image Guided and Functionally InstructedTumorTherapies; University of Tuebingen, Germany; Wilhelm Sander Foundation; Werner Siemens Foundation	Open Access funding enabled and organized by Projekt DEAL.This work was supported by the Cluster of Excellence iFIT (EXC 2180) Image Guided and Functionally InstructedTumorTherapies, University of Tuebingen, Germany, Wilhelm Sander Foundation (2020.100.1), and the Werner Siemens Foundation.		67	8	8	6	18	BMC	LONDON	CAMPUS, 4 CRINAN ST, LONDON N1 9XW, ENGLAND		1476-4598		MOL CANCER	Mol. Cancer	DEC 15	2023	22	1
J	Hu, QL; Yue, B; Liu, J; Gao, YX; Huang, X; Hu, Y				Hu, Qinglin; Yue, Bing; Liu, Jing; Gao, Yuxia; Huang, Xin; Hu, Yi			Pan-cancer bioinformatics indicates zinc finger protein 207 is a promising prognostic biomarker and immunotherapeutic target	JOURNAL OF LEUKOCYTE BIOLOGY			English	Article; Early Access						immunotherapeutic target; pan-cancer bioinformatics; prognostic biomarker; zinc finger protein 207		In the era of personalized cancer treatment, understanding the complexities of tumor biology and immune modulation is paramount. This comprehensive analysis delves into the multifaceted role of zinc finger protein 207 (ZNF207) in pan-cancer, shedding light on its involvement in tumorigenesis, immune evasion, and therapeutic implications. Through integrated genomic and clinical data analysis, we r…	[Hu, Qinglin; Liu, Jing; Hu, Yi] Jinan Univ, Fac Med Sci, Sch Med, Microbiol & Immunol Dept, Rm 207, Guangzhou 510632, Guangdong, Peoples R China; [Hu, Qinglin; Yue, Bing; Liu, Jing; Gao, Yuxia] Jinan Univ, Zhuhai Clin Med Coll, Zhuhai Inst Translat Med, Guangdong Prov Key Lab Tumour Intervent Diag & Tr, 79 Kangning Rd, Zhuhai 519000, Guangdong, Peoples R China; [Huang, Xin] Jinan Univ, Affiliate…	Jinan University; Jinan University; Jinan University	Hu, Y (corresponding author), Jinan Univ, Fac Med Sci, Sch Med, Microbiol & Immunol Dept, Rm 207, Guangzhou 510632, Guangdong, Peoples R China.;Huang, X (corresponding author), Jinan Univ, Affiliated Hosp 1, Fac Med Sci, Breast Surg Dept, 601 W Huangpu Ave, Guangzhou 510632, Guangdong, Peoples R China.	huangxin00@jnu.edu.cn; yihu2020@jnu.edu.cn			National Natural Science Foundation of China [82002787]; Science and Technology Projects in Guangzhou [202201020050]; Guangdong Medical Science and Technology Research Fund Project [A2023138]; Zhuhai Clinical Medical College of Jinan University (Zhuhai People's Hospital)	National Natural Science Foundation of China(National Natural Science Foundation of China (NSFC)); Science and Technology Projects in Guangzhou; Guangdong Medical Science and Technology Research Fund Project; Zhuhai Clinical Medical College of Jinan University (Zhuhai People's Hospital)	This work was partially supported by the National Natural Science Foundation of China (82002787, Y.H.), the Science and Technology Projects in Guangzhou (202201020050, X.H.), and the Guangdong Medical Science and Technology Research Fund Project (A2023138, X.H.). The authors thank Prof. Yangzhe Wu from the Zhuhai Clinical Medical College of Jinan University (Zhuhai People's Hospital) for supporti…		25	0	0	3	3	OXFORD UNIV PRESS	OXFORD	GREAT CLARENDON ST, OXFORD OX2 6DP, ENGLAND	0741-5400	1938-3673		J LEUKOCYTE BIOL	J. Leukoc. Biol.	2024 JUL 6	2024
J	Goto, N; Westcott, PMK; Goto, S; Imada, S; Taylor, MS; Eng, G; Braverman, J; Deshpande, V; Jacks, T; Agudo, J; Yilmaz, ÖH				Goto, Norihiro; Westcott, Peter M. K.; Goto, Saori; Imada, Shinya; Taylor, Martin S.; Eng, George; Braverman, Jonathan; Deshpande, Vikram; Jacks, Tyler; Agudo, Judith; Yilmaz, Omer H.			SOX17 enables immune evasion of early colorectal adenomas and cancers	NATURE			English	Article							EMBRYONIC STEM-CELLS; COLON-CANCER; IFN-GAMMA; TUMOR-DEVELOPMENT; T-CELLS; IDENTIFICATION; HOMEOSTASIS; FETAL; RESISTANCE; EXPRESSION	A hallmark of cancer is the avoidance of immune destruction. This process has been primarily investigated in locally advanced or metastatic cancer1-3; however, much less is known about how pre-malignant or early invasive tumours evade immune detection. Here, to understand this process in early colorectal cancers (CRCs), we investigated how naive colon cancer organoids that were engineered in vitr…	[Goto, Norihiro; Westcott, Peter M. K.; Goto, Saori; Imada, Shinya; Eng, George; Braverman, Jonathan; Jacks, Tyler; Yilmaz, Omer H.] MIT, Dept Biol, David H Koch Inst Integrat Canc Res MIT, Cambridge, MA 02139 USA; [Westcott, Peter M. K.] Cold Spring Harbor Lab, Cold Spring Harbor, NY USA; [Taylor, Martin S.; Eng, George; Yilmaz, Omer H.] Massachusetts Gen Hosp, Dept Pathol, Boston, MA 02114 USA;…	Massachusetts Institute of Technology (MIT); Cold Spring Harbor Laboratory; Harvard University; Massachusetts General Hospital; Harvard University; Harvard Medical School; University of California System; University of California Berkeley; Harvard University; Beth Israel Deaconess Medical Center; Harvard University; Dana-Farber Cancer Institute; Harvard University; Harvard Medical School; Harvard…	Yilmaz, ÖH (corresponding author), MIT, Dept Biol, David H Koch Inst Integrat Canc Res MIT, Cambridge, MA 02139 USA.;Yilmaz, ÖH (corresponding author), Massachusetts Gen Hosp, Dept Pathol, Boston, MA 02114 USA.;Yilmaz, ÖH (corresponding author), Harvard Med Sch, Boston, MA 02115 USA.;Yilmaz, ÖH (corresponding author), Beth Israel Deaconess Med Ctr, Dept Pathol, Boston, MA 02215 USA.;Agudo, J (cor…	judith_agudo@dfci.harvard.edu	Imada, Shinya/GQY-7056-2022; Deshpande, Vikram/AEN-2602-2022	Jacks, Tyler/0000-0001-5785-8911; Westcott, Peter/0000-0001-9436-4857	Swanson Biotechnology Center at the Koch Institute [NCI P30-CA14051]; Japan Society for the Promotion of Science; Astellas Foundation; Pew-Stewart Trust scholar award; AFAR; Glenn Foundation for Medical Research Breakthroughs in Gerontology (BIG) Award; Kenneth Rainin Foundation Innovator Award; Crohn's & Colitis Foundation Senior Research Award; MIT Stem Cell Initiative via Fondation MIT; Smith …	Swanson Biotechnology Center at the Koch Institute; Japan Society for the Promotion of Science(Ministry of Education, Culture, Sports, Science and Technology, Japan (MEXT)Japan Society for the Promotion of Science); Astellas Foundation(Astellas Pharmaceuticals); Pew-Stewart Trust scholar award; AFAR; Glenn Foundation for Medical Research Breakthroughs in Gerontology (BIG) Award; Kenneth Rainin Fo…	The authors thank the Swanson Biotechnology Center at the Koch Institute, which encompasses the Flow Cytometry, Histology, Microscopy and Genomics and Bioinformatics Core facilities (NCI P30-CA14051); the Department of Comparative Medicine for mouse husbandry support; S. Holder and members of the Hope Babette Tang (1983) Histology Facility for substantial histology support; members of the Yilmaz …		91	14	15	36	51	NATURE PORTFOLIO	BERLIN	HEIDELBERGER PLATZ 3, BERLIN, 14197, GERMANY	0028-0836	1476-4687		NATURE	Nature	MAR 21	2024	627	8004
J	Chen, ZQ; Zuo, XL; Cai, J; Zhang, Y; Han, GY; Zhang, L; Ding, WZ; Wu, JD; Wang, XH				Chen, Zhi-Qiang; Zuo, Xue-Liang; Cai, Juan; Zhang, Yao; Han, Guo-Yong; Zhang, Long; Ding, Wen-Zhou; Wu, Jin-Dao; Wang, Xue-Hao			Hypoxia-associated circPRDM4 promotes immune escape via HIF-1α regulation of PD-L1 in hepatocellular carcinoma	EXPERIMENTAL HEMATOLOGY & ONCOLOGY			English	Article						Circular RNA; Hepatocellular carcinoma; Hypoxia; Immune escape; PD-L1	CANCER	BackgroundHypoxia is a hallmark of cancer, and is closely intertwined with tumor immune evasion. Circular RNAs (circRNAs) have been implicated in tumor response to immune checkpoint blockades. However, hypoxia-associated circRNAs that orchestrate the association between hypoxia and response to immunotherapy remain poorly understood. Here, we aimed to determine the roles of hypoxia-associated circ…	[Chen, Zhi-Qiang; Zhang, Yao; Han, Guo-Yong; Zhang, Long; Ding, Wen-Zhou; Wu, Jin-Dao; Wang, Xue-Hao] Nanjing Med Univ, Affiliated Hosp 1, Chinese Acad Med Sci, Hepatobiliary Ctr,Key Lab Liver Transplantat,NHC K, Nanjing 210029, Peoples R China; [Zuo, Xue-Liang] Wannan Med Coll, Affiliated Hosp 1, Yijishan Hosp, Dept Gastrointestinal Surg, Wuhu 241001, Peoples R China; [Zuo, Xue-Liang; Cai, Juan]…	Nanjing Medical University; Chinese Academy of Medical Sciences - Peking Union Medical College; Wannan Medical College; Wannan Medical College; Wannan Medical College	Wu, JD; Wang, XH (corresponding author), Nanjing Med Univ, Affiliated Hosp 1, Chinese Acad Med Sci, Hepatobiliary Ctr,Key Lab Liver Transplantat,NHC K, Nanjing 210029, Peoples R China.	wujindao@njmu.edu.cn; wangxh@njmu.edu.cn	Chen, Zhiqiang/ABF-2756-2021; Cai, Juan/AAU-4737-2021						38	24	25	5	9	BMC	LONDON	CAMPUS, 4 CRINAN ST, LONDON N1 9XW, ENGLAND		2162-3619		EXP HEMATOL ONCOL	Exp. Hematol. Oncol.	FEB 6	2023	12	1
S	Guillerey, C		Birbrair, A		Guillerey, Camille			NK Cells in the Tumor Microenvironment	TUMOR MICROENVIRONMENT: HEMATOPOIETIC CELLS, PT B	Advances in Experimental Medicine and Biology		English	Article; Book Chapter						Natural killer cells; Cancer immunology; Innate immunity; Immune escape; Immunoediting; Immunosurveillance; Immunotherapy; NK cell receptors; Cytokines; Metastases; Leukemia; T cells; Dendritic cells; ILCs; Immune checkpoints	NATURAL-KILLER-CELLS; INNATE IMMUNE-SYSTEM; REGULATORY T-CELLS; DENDRITIC CELLS; IFN-GAMMA; CYTOTOXICITY RECEPTORS; MULTIPLE-MYELOMA; PROGNOSTIC-SIGNIFICANCE; SELF-TOLERANCE; MISSING SELF	Natural killer cells are powerful effectors of innate immunity that constitute a first line of defense against cancer. NK cells express an array of germline-encoded receptors which allow them to eliminate transformed cells and spare normal, healthy cells. Owing to their ability to kill circulating tumor cells, NK cells play a major role in the protection against cancer metastases. There is also c…	[Guillerey, Camille] Univ Queensland, Translat Res Inst, Mater Res Inst, Canc Immunotherapies Lab, Brisbane, Qld, Australia	University of Queensland; Mater Research	Guillerey, C (corresponding author), Univ Queensland, Translat Res Inst, Mater Res Inst, Canc Immunotherapies Lab, Brisbane, Qld, Australia.	camille.guillerey@mater.uq.edu.au	Guillerey, Camille/N-1061-2014	Guillerey, Camille/0000-0002-7917-2432	National Health and Medical Research Council (NHMRC) of Australia Early Career Fellowship [1107417]	National Health and Medical Research Council (NHMRC) of Australia Early Career Fellowship(National Health & Medical Research Council (NHMRC) of Australia)	I thank Liam O'Brien for careful editing of the manuscript. C.G. is supported by a National Health and Medical Research Council (NHMRC) of Australia Early Career Fellowship (1107417).		143	70	71	2	14	SPRINGER INTERNATIONAL PUBLISHING AG	CHAM	GEWERBESTRASSE 11, CHAM, CH-6330, SWITZERLAND	0065-2598	2214-8019	978-3-030-49270-0; 978-3-030-49269-4	ADV EXP MED BIOL	Adv.Exp.Med.Biol.		2020	1273
J	Liu, C; Yao, ZY; Wang, JN; Zhang, W; Yang, Y; Zhang, Y; Qu, XL; Zhu, YB; Zou, JJ; Peng, SS; Zhao, Y; Zhao, SL; He, BS; Mi, QY; Liu, XT; Zhang, X; Du, QM				Liu, Chao; Yao, Zhaoying; Wang, Jianing; Zhang, Wen; Yang, Yan; Zhang, Yan; Qu, Xinliang; Zhu, Yubing; Zou, Jianjun; Peng, Sishi; Zhao, Yan; Zhao, Shuli; He, Bangshun; Mi, Qiongyu; Liu, Xiuting; Zhang, Xu; Du, Qianming			Macrophage-derived CCL5 facilitates immune escape of colorectal cancer cells via the p65/STAT3-CSN5-PD-L1 pathway	CELL DEATH AND DIFFERENTIATION			English	Article							NF-KAPPA-B; TUMOR-ASSOCIATED MACROPHAGES; COP9 SIGNALOSOME; EXPRESSION; DEUBIQUITINATION; METALLOPROTEASE; ADENOCARCINOMA; STABILIZATION; ACTIVATION; MIGRATION	Infiltrated macrophages are an important constituent of the tumor microenvironment and play roles in tumor initiation and progression by promoting immune evasion. However, the molecular mechanism by which macrophage-derived cytokines foster immune escape of colorectal cancer (CRC) is unclear. Here, we demonstrated that macrophage infiltration induced by lipopolysaccharide (LPS) or a high-choleste…	[Liu, Chao; Yao, Zhaoying; Zhang, Wen; Zhu, Yubing; Zou, Jianjun; Zhao, Yan] Nanjing Med Univ, Nanjing Hosp 1, Dept Pharm, Nanjing 210006, Peoples R China; [Liu, Chao; Yao, Zhaoying; Zhang, Wen; Zhu, Yubing; Zou, Jianjun; Peng, Sishi; Zhao, Yan] China Pharmaceut Univ, Sch Basic Med & Clin Pharm, Dept Clin Pharm, Nanjing 210009, Peoples R China; [Wang, Jianing] China Pharmaceut Univ, Jiangsu Ctr D…	Nanjing Medical University; China Pharmaceutical University; China Pharmaceutical University; Southwest Jiaotong University; Southwest Jiaotong University; Nanjing Medical University; Nanjing Medical University; Nanjing Medical University; Washington University (WUSTL); Chengdu Medical College; Chengdu Medical College; Chengdu Medical College; Chengdu University of Traditional Chinese Medicine	Du, QM (corresponding author), Nanjing Med Univ, Nanjing Hosp 1, Gen Clin Res Ctr, Nanjing 210006, Peoples R China.;Zhang, X (corresponding author), Chengdu Med Coll, Peoples Hosp Chengdu 1, Dept Pharm, 18 Wanxiang East Rd, Chengdu 610041, Peoples R China.;Zhang, X (corresponding author), Chengdu Med Coll, Affiliated Hosp, 18 Wanxiang East Rd, Chengdu 610041, Peoples R China.;Zhang, X (correspond…	Jason151X7@stu.cpu.edu.cn; duqianming@njmu.edu.cn	li, xinyi/KEI-6391-2024; zhou, chen/KBC-4023-2024; He, Bangshun/S-6164-2017	He, Bangshun/0000-0002-4731-0167					44	131	138	3	36	NATURE PUBLISHING GROUP	LONDON	MACMILLAN BUILDING, 4 CRINAN ST, LONDON N1 9XW, ENGLAND	1350-9047	1476-5403		CELL DEATH DIFFER	Cell Death Differ.	JUN	2020	27	6
J	Mao, Z; Gao, ZX; Long, RY; Guo, HM; Chen, L; Huan, S; Yin, GP				Mao, Zun; Gao, Zhixiang; Long, Ruyu; Guo, Huimin; Chen, Long; Huan, Sheng; Yin, Guoping			Mitotic catastrophe heterogeneity: implications for prognosis and immunotherapy in hepatocellular carcinoma	FRONTIERS IN IMMUNOLOGY			English	Article						mitotic catastrophe; spatial transcriptome; prognosis; hepatocellular carcinoma; immune escape; machine learning	INDUCED CELL-DEATH; CANCER; CYTOTOXICITY; PROGRESSION; RESISTANCE; DISCOVERY; APOPTOSIS; GENOMICS; IMMUNE	Background and aims The mitotic catastrophe (MC) pathway plays an important role in hepatocellular carcinoma (HCC) progression and tumor microenvironment (TME) regulation. However, the mechanisms linking MC heterogeneity to immune evasion and treatment response remain unclear.Methods Based on 94 previously published highly correlated genes for MC, HCC patients' data from the Cancer Genome Atlas (…	[Mao, Zun; Gao, Zhixiang; Long, Ruyu; Chen, Long] Nanjing Normal Univ, Coll Life Sci, Jiangsu Key Lab Mol & Med Biotechnol, Nanjing, Peoples R China; [Guo, Huimin] Nanjing Univ, Affiliated Drum Tower Hosp, Med Sch, Dept Gastroenterol, Nanjing, Peoples R China; [Huan, Sheng] Nanjing Med Univ, Affiliated Hosp 1, Dept Anesthesiol & Perioperat Med, Nanjing, Peoples R China; [Yin, Guoping] Nanjing Sec…	Nanjing Normal University; Nanjing University; Nanjing Medical University	Huan, S (corresponding author), Nanjing Med Univ, Affiliated Hosp 1, Dept Anesthesiol & Perioperat Med, Nanjing, Peoples R China.;Yin, GP (corresponding author), Nanjing Second Hosp, Dept Anesthesiol, Nanjing, Peoples R China.	467620841@qq.com; yinguoping0304@hotmail.com	Guo, Huimin/LCD-7780-2024		National Science Foundation for Young Scholars of China [82203728]; Postgraduate Research & Practice Innovation Program of Jiangsu Province [KYCX22_1604]	National Science Foundation for Young Scholars of China(National Natural Science Foundation of China (NSFC)); Postgraduate Research & Practice Innovation Program of Jiangsu Province	The author(s) declare financial support was received for the research, authorship, and/or publication of this article. This work was supported in part by National Science Foundation for Young Scholars of China (82203728 for HG) and Postgraduate Research & Practice Innovation Program of Jiangsu Province (KYCX22_1604 for ZM).		77	1	1	7	7	FRONTIERS MEDIA SA	LAUSANNE	AVENUE DU TRIBUNAL FEDERAL 34, LAUSANNE, CH-1015, SWITZERLAND	1664-3224			FRONT IMMUNOL	Front. Immunol.	JUL 1	2024	15
J	Albesiano, E; Davis, M; See, AP; Han, JE; Lim, M; Pardoll, DM; Kim, Y				Albesiano, Emilia; Davis, Meghan; See, Alfred P.; Han, James E.; Lim, Michael; Pardoll, Drew M.; Kim, Young			Immunologic Consequences of Signal Transducers and Activators of Transcription 3 Activation in Human Squamous Cell Carcinoma	CANCER RESEARCH			English	Article							ENDOTHELIAL GROWTH-FACTOR; INDUCIBLE PROTEIN-10; STAT3; CANCER; INNATE; DIFFERENTIATION; MONOCYTES; CHEMOKINE; CYTOKINE; IMMUNITY	Paracrine cross-talk between tumor cells and immune cells within the tumor microenvironment underlies local mechanisms of immune evasion. Signal transducer and activator of transcription 3 (STAT3), which is constitutively activated in diverse cancer types, is a key regulator of cytokine and chemokine expression in murine tumors, resulting in suppression of both innate and adaptive antitumor immun…	[Davis, Meghan; Kim, Young] Johns Hopkins Univ, Sch Med, Dept Otolaryngol Head & Neck Surg, Baltimore, MD 21231 USA; [Albesiano, Emilia; Pardoll, Drew M.] Johns Hopkins Univ, Sch Med, Dept Oncol, Baltimore, MD 21231 USA; [Albesiano, Emilia; Pardoll, Drew M.] Johns Hopkins Univ, Sch Med, Sidney Kimmel Comprehens Canc Ctr, Baltimore, MD 21231 USA; [See, Alfred P.; Han, James E.; Lim, Michael] Johns…	Johns Hopkins University; Johns Hopkins University; Johns Hopkins University; Johns Hopkins Medicine; Johns Hopkins University	Kim, Y (corresponding author), Johns Hopkins Univ, Sch Med, Dept Otolaryngol Head & Neck Surg, 1650 Orleans St,CRB1 Bldg,Suite 4M61, Baltimore, MD 21231 USA.	ykim76@jhmi.edu	See, Alfred/E-5663-2010; Prados, Michael/N-5220-2019	Lim, Michael/0000-0003-0523-3076	NIH [K23-DE018464-02]; Flight Attendant Medical Research Institute	NIH(United States Department of Health & Human ServicesNational Institutes of Health (NIH) - USA); Flight Attendant Medical Research Institute	NIH K23-DE018464-02 (Y.J. Kim) and Flight Attendant Medical Research Institute Grant (Y.J. Kim).		39	20	24	0	1	AMER ASSOC CANCER RESEARCH	PHILADELPHIA	615 CHESTNUT ST, 17TH FLOOR, PHILADELPHIA, PA 19106-4404 USA	0008-5472	1538-7445		CANCER RES	Cancer Res.	AUG 15	2010	70	16
J	Del Alcazar, CRG; Aleckovic, M; Polyak, K				Del Alcazar, Carlos R. Gil; Aleckovic, Masa; Polyak, Kornelia			Immune Escape during Breast Tumor Progression	CANCER IMMUNOLOGY RESEARCH			English	Article							CARCINOMA IN-SITU; DUCTAL CARCINOMA; DENDRITIC CELLS; INFILTRATING LYMPHOCYTES; CANCER; MICROENVIRONMENT; EXPRESSION; METASTASES; EVOLUTION; INVASION	Immunotherapy using checkpoint inhibitors is one of the most promising current cancer treatment strategies. However, in breast cancer, its success has been limited to a subset of patients with triple-negative disease, whose durability of observed responses remain unclear. The lack of detailed understanding of breast tumor immune evasion mechanisms and the treatment of patients with highly heterog…	[Del Alcazar, Carlos R. Gil; Aleckovic, Masa; Polyak, Kornelia] Dana Farber Canc Inst, Dept Med Oncol, Boston, MA 02115 USA; [Del Alcazar, Carlos R. Gil; Aleckovic, Masa; Polyak, Kornelia] Brigham & Womens Hosp, Dept Med, 75 Francis St, Boston, MA 02115 USA; [Del Alcazar, Carlos R. Gil; Aleckovic, Masa; Polyak, Kornelia] Harvard Med Sch, Dept Med, Boston, MA 02115 USA	Harvard University; Dana-Farber Cancer Institute; Harvard University; Brigham & Women's Hospital; Harvard University; Harvard Medical School	Polyak, K (corresponding author), Dana Farber Canc Inst, 450 Brookline Ave, Boston, MA 02215 USA.	kornelia_polyak@dfci.harvard.edu	Polyak, Kornelia/ACJ-5837-2022; Aleckovic, Masa/HPC-7688-2023	Aleckovic, Masa/0000-0001-5653-8502	NCI [R35CA197623]; Breast Cancer Research Foundation; Claudia Adams Barr Program	NCI(United States Department of Health & Human ServicesNational Institutes of Health (NIH) - USANIH National Cancer Institute (NCI)); Breast Cancer Research Foundation; Claudia Adams Barr Program	The authors would like to thank Drs. Judith Agudo and Jennifer Guerriero, and members of the Polyak laboratory for critical reading of this article and for helpful discussions. This work was supported by the NCI (R35CA197623; to K. Polyak), the Breast Cancer Research Foundation (to K. Polyak), and the Claudia Adams Barr Program (to C.R. Gil Del Alcazar).		59	78	82	0	13	AMER ASSOC CANCER RESEARCH	PHILADELPHIA	615 CHESTNUT ST, 17TH FLOOR, PHILADELPHIA, PA 19106-4404 USA	2326-6066	2326-6074		CANCER IMMUNOL RES	Cancer Immunol. Res.	APR	2020	8	4
J	Huang, F; Wang, FH; Hu, QL; Li, Y; Jiang, D				Huang, Fang; Wang, Fuhe; Hu, Qilu; Li, Ying; Jiang, Da			PTGR1-mediated immune evasion mechanisms in late-stage triple-negative breast cancer: mechanisms of M2 macrophage infiltration and CD8+ T cell suppression	APOPTOSIS			English	Article; Early Access						Triple-negative breast cancer; PTGR1; M2 macrophages; CD8(+) T cells; Immune evasion; PD-L1	EXPRESSION; PROGRESSION; SUBSETS; PATHWAY; GROWTH; TISSUE	Triple-negative breast cancer (TNBC) is a heterogeneous disease characterized by metabolic dysregulation. Tumor cell immune escape plays an indispensable role in the development of TNBC tumors. Furthermore, in the abstract, we explicitly mention the techniques used and enhance the clarity and impact of our findings. Based on bioinformatics analysis results, we utilized CRISPR/Cas9 technology to k…	[Huang, Fang; Li, Ying; Jiang, Da] Hebei Med Univ, Hosp 4, Dept Med Oncol, East Campus,169 Tianshan St, Shijiazhuang 050000, Hebei, Peoples R China; [Wang, Fuhe] Hebei Yiling Hosp, Dept Gen Surg, Shijiazhuang 050000, Peoples R China; [Hu, Qilu] Heze Tradit Chinese Med Hosp, Dept Radiotherapy, Heze 274008, Peoples R China	Hebei Medical University	Jiang, D (corresponding author), Hebei Med Univ, Hosp 4, Dept Med Oncol, East Campus,169 Tianshan St, Shijiazhuang 050000, Hebei, Peoples R China.	jiangda139@163.com			Hebei Provincial Medical Science Research Project Program	Hebei Provincial Medical Science Research Project Program	Not applicable.		78	0	0	0	0	SPRINGER	DORDRECHT	VAN GODEWIJCKSTRAAT 30, 3311 GZ DORDRECHT, NETHERLANDS	1360-8185	1573-675X		APOPTOSIS	Apoptosis	2024 JUL 28	2024
J	Effern, M; Glodde, N; Braun, M; Liebing, J; Boll, HN; Yong, M; Bawden, E; Hinze, D; Van den Boorn-Konijnenberg, D; Daoud, M; Aymans, P; Landsberg, J; Smyth, MJ; Flatz, L; Tüting, T; Bald, T; Gebhardt, T; Hölzel, M				Effern, Maike; Glodde, Nicole; Braun, Matthias; Liebing, Jana; Boll, Helena N.; Yong, Michelle; Bawden, Emma; Hinze, Daniel; Van den Boorn-Konijnenberg, Debby; Daoud, Mila; Aymans, Pia; Landsberg, Jennifer; Smyth, Mark J.; Flatz, Lukas; Tueting, Thomas; Bald, Tobias; Gebhardt, Thomas; Hoelzel, Michael			Adoptive T Cell Therapy Targeting Different Gene Products Reveals Diverse and Context-Dependent Immune Evasion in Melanoma	IMMUNITY			English	Article							PD-1 BLOCKADE; ANTIGEN; IDENTIFICATION; LYMPHOCYTES; CANCER; RESISTANCE; ERADICATION; MUTATIONS; INDUCTION; RESPONSES	Tumor immune escape limits durable responses to T cell therapy. Here, we examined how regulation and function of gene products that provide the target epitopes for CD8(+) T cell anti-tumor immunity influence therapeutic efficacy and resistance. We used a CRISPR-Cas9-based method (CRISPitope) in syngeneic melanoma models to fuse the same model CD8(+) T cell epitope to the C-termini of different en…	[Effern, Maike; Glodde, Nicole; Liebing, Jana; Boll, Helena N.; Yong, Michelle; Bawden, Emma; Hinze, Daniel; Van den Boorn-Konijnenberg, Debby; Daoud, Mila; Hoelzel, Michael] Univ Bonn, Univ Hosp Bonn, Med Fac, Inst Expt Oncol IEO, D-53105 Bonn, Germany; [Effern, Maike; Bawden, Emma; Gebhardt, Thomas] Univ Melbourne, Dept Microbiol & Immunol, Peter Doherty Inst Infect & Immun, Melbourne, Vic, Aus…	University of Bonn; University of Melbourne; Peter Doherty Institute; QIMR Berghofer Medical Research Institute; QIMR Berghofer Medical Research Institute; University of Bonn; University of Queensland; Kantonsspital St. Gallen; Kantonsspital St. Gallen; Otto von Guericke University; University of Cologne; University of Cologne	Hölzel, M (corresponding author), Univ Bonn, Univ Hosp Bonn, Med Fac, Inst Expt Oncol IEO, D-53105 Bonn, Germany.	michael.hoelzel@ukbonn.de	Bald, Tobias/H-9525-2018; Landsberg, Jenny/AGI-0216-2022; Tüting, Thomas/AAJ-3610-2021	Effern, Maike/0000-0002-1766-9881; Bawden, Emma/0000-0002-4772-7675; Tuting, Thomas/0000-0001-7146-0934; Gebhardt, Thomas/0000-0002-3768-9468; Daoud, Mila/0000-0002-8705-5869; Flatz, Lukas/0000-0001-9683-8390	NHMRC Early Career fellowship [1124690]; EMBO Long Term Fellowship ALTF [945-2015]; Deutsche Krebshilfe (German Cancer Aid) through a junior research group grant within the Mildred Scheel School of Oncology (MSSO) Cologne-Bonn [70113307]; Mildred Scheel Stiftung f_ur Krebsforschung; Deutsche Forschungsgemeinschaft (DFG, German Research Foundation) [GRK 2168]; University of Melbourne; DFG [EXC2151…	NHMRC Early Career fellowship(National Health & Medical Research Council (NHMRC) of Australia); EMBO Long Term Fellowship ALTF; Deutsche Krebshilfe (German Cancer Aid) through a junior research group grant within the Mildred Scheel School of Oncology (MSSO) Cologne-Bonn; Mildred Scheel Stiftung f_ur Krebsforschung(Deutsche Krebshilfe); Deutsche Forschungsgemeinschaft (DFG, German Research Foundat…	We thank P. Wurst and An. Dolf for help with flow cytometry. We thank the UKB core facilities (flow cytometry and NGS). This work was supported by an NHMRC Early Career fellowship (grant number 1124690) and an EMBO Long Term Fellowship ALTF (grant number 945-2015) to T.B., the Deutsche Krebshilfe (German Cancer Aid) through a junior research group grant within the Mildred Scheel School of Oncolog…		59	27	30	0	16	CELL PRESS	CAMBRIDGE	50 HAMPSHIRE ST, FLOOR 5, CAMBRIDGE, MA 02139 USA	1074-7613	1097-4180		IMMUNITY	Immunity	SEP 15	2020	53	3
J	Lu, M; Wang, KX; Ji, WX; Yu, YF; Li, ZM; Xia, WL; Lu, S				Lu, Min; Wang, Kaixuan; Ji, Wenxiang; Yu, Yongfeng; Li, Ziming; Xia, Weiliang; Lu, Shun			FGFR1 promotes tumor immune evasion via YAP-mediated PD-L1 expression upregulation in lung squamous cell carcinoma	CELLULAR IMMUNOLOGY			English	Article						FGFR1; PD-L1; Driver mutation; Tumor immune evasion; Combination therapy	GROWTH-FACTOR RECEPTOR; SINGLE-CELL; ANTITUMOR IMMUNITY; INHIBITION; IDENTIFICATION; AMPLIFICATION; THERAPY	Background: Variations in FGFR1 are common driver mutations of LSQCC. And immune checkpoint inhibitors targeting PD-1 and PD-L1 are powerful anticancer weapons. Activation of FGFR1 leads to tumorigenesis through multiple downstream molecules, including YAP, but whether and how FGFR1 regulates tumor immune evasion remain largely unclear.Methods: LSQCC cells were modified to increase or decrease th…	[Lu, Min; Wang, Kaixuan; Ji, Wenxiang; Yu, Yongfeng; Li, Ziming; Lu, Shun] Shanghai Jiao Tong Univ, Shanghai Chest Hosp, Shanghai Lung Canc Ctr, West Huaihai Rd 241, Shanghai 200030, Peoples R China; [Lu, Min; Xia, Weiliang] Shanghai Jiao Tong Univ, Sch Biomed Engn, Huashan Rd 1954, Shanghai 200024, Peoples R China; [Lu, Min; Xia, Weiliang] Shanghai Jiao Tong Univ, Medx Res Inst, Huashan Rd 1954,…	Shanghai Jiao Tong University; Shanghai Jiao Tong University; Shanghai Jiao Tong University	Lu, S (corresponding author), Shanghai Jiao Tong Univ, Shanghai Chest Hosp, Shanghai Lung Canc Ctr, West Huaihai Rd 241, Shanghai 200030, Peoples R China.	sxyqlm123@alumni.sjtu.edu.cn; 1239596988@alumni.sjtu.edu.cn; jwx2340@shchest.org.cn; yuyongfeng141@shchest.org.cn; liziming1980@shsmu.edu.cn; wlxia@sjtu.edu.cn; shunlu@sjtu.edu.cn	Lu, Shun/ABF-8341-2021; jin, chen/KBQ-8592-2024; lu, min/E-5407-2014; 纪, 文翔/HGC-7320-2022; Xia, Weiliang/C-2650-2008		National Key R&D Program of China [2016YFC1303300]; National Natural Science Foundation of China [81672272]; Science and Technology Innovation program of Shanghai [19411950500]; Shanghai Municipal Sci-ence and Technology Commission Research Project [17431906103]; Program for Outstanding Medical Academic Leader [19YF1407200]; Shanghai Sailing Program [19YF1407300]	National Key R&D Program of China; National Natural Science Foundation of China(National Natural Science Foundation of China (NSFC)); Science and Technology Innovation program of Shanghai; Shanghai Municipal Sci-ence and Technology Commission Research Project; Program for Outstanding Medical Academic Leader; Shanghai Sailing Program	This work was funded by the National Key R & D Program of China (2016YFC1303300 to S.L) , the National Natural Science Foundation of China Grants (81672272 to S.L) , the Science and Technology Innovation program of Shanghai (19411950500 to S.L) , Shanghai Municipal Science and Technology Commission Research Project (17431906103 to S. L.) , Program for Outstanding Medical Academic Leader (to S.L) …		43	7	9	1	6	ACADEMIC PRESS INC ELSEVIER SCIENCE	SAN DIEGO	525 B ST, STE 1900, SAN DIEGO, CA 92101-4495 USA	0008-8749	1090-2163		CELL IMMUNOL	Cell. Immunol.	SEP	2022	379
J	Chen, SQ; Xie, D; Li, Z; Wang, JG; Hu, Z; Zhou, D				Chen, Shaoqing; Xie, Duo; Li, Zan; Wang, Jiguang; Hu, Zheng; Zhou, Da			Frequency-dependent selection of neoantigens fosters tumor immune escape and predicts immunotherapy response	COMMUNICATIONS BIOLOGY			English	Article							MISMATCH REPAIR DEFICIENCY; CLONAL EVOLUTION; COPY NUMBER; CANCER; HETEROGENEITY; POLYMORPHISM; MAINTENANCE; POPULATION; FRAMEWORK; SEQUENCE	Cancer is an evolutionary process shaped by selective pressure from the microenvironments. However, recent studies reveal that certain tumors undergo neutral evolution where there is no detectable fitness difference amongst the cells following malignant transformation. Here, through computational modeling, we demonstrate that negative frequency-dependent selection (or NFDS), where the immune resp…	[Chen, Shaoqing; Zhou, Da] Xiamen Univ, Sch Math Sci, Xiamen, Peoples R China; [Chen, Shaoqing; Xie, Duo; Hu, Zheng] Chinese Acad Sci, Shenzhen Inst Synthet Biol, Shenzhen Inst Adv Technol, Key Lab Quantitat Synthet Biol, Shenzhen, Peoples R China; [Chen, Shaoqing; Zhou, Da] Xiamen Univ, Natl Inst Data Sci Hlth & Med, Xiamen, Peoples R China; [Xie, Duo] Univ Macau, Fac Hlth Sci, Taipa, Macau, Peo…	Xiamen University; Chinese Academy of Sciences; Shenzhen Institute of Advanced Technology, CAS; Xiamen University; University of Macau; Southern University of Science & Technology; Hong Kong University of Science & Technology; Hong Kong University of Science & Technology; Hong Kong University of Science & Technology	Zhou, D (corresponding author), Xiamen Univ, Sch Math Sci, Xiamen, Peoples R China.;Hu, Z (corresponding author), Chinese Acad Sci, Shenzhen Inst Synthet Biol, Shenzhen Inst Adv Technol, Key Lab Quantitat Synthet Biol, Shenzhen, Peoples R China.;Zhou, D (corresponding author), Xiamen Univ, Natl Inst Data Sci Hlth & Med, Xiamen, Peoples R China.	zheng.hu@siat.ac.cn; zhouda@xmu.edu.cn	Zhou, Da/CAI-5789-2022; Xie, Duo/KLY-4834-2024	Xie, Duo/0000-0001-7010-3601; Hu, Zheng/0000-0003-1552-0060; Zhou, Da/0000-0002-0272-6644	National Natural Science Foundation of China [11971405, 82241236, 32270693]; Guangdong Basic and Applied Basic Research Foundation [2021B1515020042]; Fundamental Research Funds for the Central Universities [20720230023]	National Natural Science Foundation of China(National Natural Science Foundation of China (NSFC)); Guangdong Basic and Applied Basic Research Foundation; Fundamental Research Funds for the Central Universities(Fundamental Research Funds for the Central Universities)	We thank members of Zhou and Hu laboratories for constructive discussions. This work was supported by the National Natural Science Foundation of China (11971405 to D.Z., 82241236 & 32270693 to Z.H.), Guangdong Basic and Applied Basic Research Foundation (2021B1515020042 to Z.H.) and Fundamental Research Funds for the Central Universities (20720230023 to D.Z.).		77	0	0	4	4	NATURE PORTFOLIO	BERLIN	HEIDELBERGER PLATZ 3, BERLIN, 14197, GERMANY		2399-3642		COMMUN BIOL	Commun. Biol.	JUN 25	2024	7	1
J	Zhu, XJ; Zhang, JX; Zhang, ZX; Yuan, HY; Xie, AM; Zhang, N; Wang, MW; Jiang, MH; Xiao, YQ; Wang, H; Wang, X; Xu, Y				Zhu, Xiaojing; Zhang, Jiaxing; Zhang, Zixin; Yuan, Hongyan; Xie, Aimin; Zhang, Nan; Wang, Minwei; Jiang, Minghui; Xiao, Yanqi; Wang, Hao; Wang, Xing; Xu, Yan			Integrating Single-cell and Bulk RNA Sequencing Reveals Stemness Phenotype Associated with Clinical Outcomes and Potential Immune Evasion Mechanisms in Hepatocellular Carcinoma	CURRENT BIOINFORMATICS			English	Article						Stemness; immune evasion; prognosis; cell interactions; recurrence; hepatocellular carcinoma; single-cell	CANCER; IMMUNOTHERAPY; PROGNOSIS	Aims Bulk and single-cell RNA sequencing data were analyzed to explore the association of stemness phenotype with dysfunctional anti-tumor immunity and its impact on clinical outcomes of primary and relapse HCC.Background The stemness phenotype is gradually acquired during cancer progression; however, it remains unclear the effect of stemness phenotype on recurrence and clinical outcomes in hepat…	[Zhu, Xiaojing; Zhang, Jiaxing; Zhang, Zixin; Yuan, Hongyan; Xie, Aimin; Zhang, Nan; Wang, Minwei; Jiang, Minghui; Xiao, Yanqi; Wang, Hao; Wang, Xing; Xu, Yan] Harbin Med Univ, Coll Bioinformat Sci & Technol, Harbin, Peoples R China	Harbin Medical University	Xu, Y (corresponding author), Harbin Med Univ, Coll Bioinformat Sci & Technol, Harbin, Peoples R China.	xuyan@ems.hrbmu.edu.cn	Jiang, Minghui/JZE-3992-2024		National Natural Science Foundation of China [81673036]	National Natural Science Foundation of China(National Natural Science Foundation of China (NSFC))	This work was supported by the National Natural Science Foundation of China (Grant number 81673036).		62	0	0	0	0	BENTHAM SCIENCE PUBL LTD	SHARJAH	EXECUTIVE STE Y-2, PO BOX 7917, SAIF ZONE, 1200 BR SHARJAH, U ARAB EMIRATES	1574-8936	2212-392X		CURR BIOINFORM	Curr. Bioinform.		2024	19	4
J	Heindl, A; Khan, AM; Rodrigues, DN; Eason, K; Sadanandam, A; Orbegoso, C; Punta, M; Sottoriva, A; Lise, S; Banerjee, S; Yuan, YY				Heindl, Andreas; Khan, Adnan Mujahid; Rodrigues, Daniel Nava; Eason, Katherine; Sadanandam, Anguraj; Orbegoso, Cecilia; Punta, Marco; Sottoriva, Andrea; Lise, Stefano; Banerjee, Susana; Yuan, Yinyin			Microenvironmental niche divergence shapes BRCA1-dysregulated ovarian cancer morphological plasticity	NATURE COMMUNICATIONS			English	Article							LOCAL SPATIAL AUTOCORRELATION; NUCLEAR-ENVELOPE; NUCLEOPORIN NUP153; MORANS I; EXPRESSION; BREAST; REPAIR; ENVIRONMENT; SIGNATURES; MUTATIONS	How tumor microenvironmental forces shape plasticity of cancer cell morphology is poorly understood. Here, we conduct automated histology image and spatial statistical analyses in 514 high grade serous ovarian samples to define cancer morphological diversification within the spatial context of the microenvironment. Tumor spatial zones, where cancer cell nuclei diversify in shape, are mapped in ea…	[Heindl, Andreas; Khan, Adnan Mujahid; Punta, Marco; Sottoriva, Andrea; Lise, Stefano; Yuan, Yinyin] Inst Canc Res, Ctr Evolut & Canc, London SM2 5NG, England; [Heindl, Andreas; Khan, Adnan Mujahid; Eason, Katherine; Sadanandam, Anguraj; Yuan, Yinyin] Inst Canc Res, Div Mol Pathol, London SM2 5NG, England; [Rodrigues, Daniel Nava] Inst Canc Res, Div Canc Therapeut, London SM2 5NG, England; [Sadan…	Royal Marsden NHS Foundation Trust; University of London; Institute of Cancer Research - UK; University of London; Institute of Cancer Research - UK; Royal Marsden NHS Foundation Trust; Royal Marsden NHS Foundation Trust; University of London; Institute of Cancer Research - UK; Royal Marsden NHS Foundation Trust; Royal Marsden NHS Foundation Trust; Royal Marsden NHS Foundation Trust; University o…	Yuan, YY (corresponding author), Inst Canc Res, Ctr Evolut & Canc, London SM2 5NG, England.;Yuan, YY (corresponding author), Inst Canc Res, Div Mol Pathol, London SM2 5NG, England.	Yinyin.Yuan@icr.ac.uk	Lise, Stefano/E-6759-2012; Punta, Marco/ABH-4698-2020; Rodrigues, Daniel/D-3533-2014	Punta, Marco/0000-0002-0050-0676; Lise, Stefano/0000-0003-4472-6893; Sadanandam, Anguraj/0000-0001-8485-5150; Sottoriva, Andrea/0000-0001-6709-9533; Eason, Katherine/0000-0001-6903-9067; Yuan, Yinyin/0000-0002-8556-4707; Nava Rodrigues, Daniel/0009-0003-9872-1008; Banerjee, Susana/0000-0002-8840-7934	Cancer Research UK [C45982/A21808, A22909]; Breast Cancer Now [2015NovPR638]; Wellcome Trust [202778/B/16/Z, 105104/Z/14/Z]; Chris Rokos Fellowship in Evolution and Cancer; NHS; Institute of Cancer Research; Wellcome Trust [202778/B/16/Z] Funding Source: Wellcome Trust	Cancer Research UK(Cancer Research UK); Breast Cancer Now; Wellcome Trust(Wellcome Trust); Chris Rokos Fellowship in Evolution and Cancer; NHS; Institute of Cancer Research; Wellcome Trust(Wellcome Trust)	Y.Y. acknowledges support by Cancer Research UK (C45982/A21808), Breast Cancer Now (2015NovPR638). A.So. is supported by the Wellcome Trust (202778/B/16/Z), Cancer Research UK (A22909) and the Chris Rokos Fellowship in Evolution and Cancer. M.P., A. So., S.L., and Y.Y. were also supported in part by the Wellcome Trust (105104/Z/14/Z). C.O., S.B., A.Sa. and K.E. acknowledge NHS funding to the NIHR…		74	38	50	0	11	NATURE RESEARCH	BERLIN	HEIDELBERGER PLATZ 3, BERLIN, 14197, GERMANY	2041-1723			NAT COMMUN	Nat. Commun.	SEP 25	2018	9
J	Yu, YB; Liang, Y; Xie, F; Zhang, Z; Zhang, PF; Zhao, XZ; Zhang, ZL; Liang, ZJ; Li, D; Wang, LP; Chen, YB; Sun, LJ; Niu, HT; Wang, YH				Yu, Yongbo; Liang, Ye; Xie, Fei; Zhang, Zhao; Zhang, Pengfei; Zhao, Xinzhao; Zhang, Zhilei; Liang, Zhijuan; Li, Dan; Wang, Liping; Chen, Yuanbin; Sun, Lijiang; Niu, Haitao; Wang, Yonghua			Tumor-associated macrophage enhances PD-L1-mediated immune escape of bladder cancer through PKM2 dimer-STAT3 complex nuclear translocation	CANCER LETTERS			English	Article						Bladder cancer; Tumor-associated macrophage; TGF-beta; PD-L1; Combination immunotherapy	CELLS; GLYCOLYSIS; INCREASE	Tumor-associated macrophages (TAMs) are important components of the tumor microenvironment (TME) and strongly associated with poor prognosis and drug resistance, including checkpoint blockade immunotherapy in solid tumor patients. However, the mechanism by which TAM affects immune metabolism reprogramming and immune checkpoint signalling pathway in the TME remains elusive. In this study we found …	[Yu, Yongbo; Zhang, Zhao; Zhang, Pengfei; Zhao, Xinzhao; Sun, Lijiang; Niu, Haitao; Wang, Yonghua] Qingdao Univ, Affiliated Hosp, Urol Dept, Qingdao, Peoples R China; [Yu, Yongbo; Liang, Ye; Xie, Fei; Zhang, Zhao; Zhang, Pengfei; Zhao, Xinzhao; Liang, Zhijuan; Li, Dan; Wang, Liping; Chen, Yuanbin; Niu, Haitao; Wang, Yonghua] Qingdao Univ, Affiliated Hosp, Dept Urol & Androl, Key Lab, Qingdao 2660…	Qingdao University; Qingdao University; Qingdao University; Shandong Second Medical University	Niu, HT; Wang, YH (corresponding author), Qingdao Univ, Affiliated Hosp, Urol Dept, Qingdao, Peoples R China.	niuht0532@126.com; wangyonghua@qdu.edu.cn	zhang, zhilei/HKV-4140-2023	Yu, Yongbo/0000-0003-0107-8662	National Natural Science Foundation of China [81972378, 81101932, 82071750, 81772713]; National Natural Science Youth Fund [82102719]; Taishan Scholar Program of Shandong Province [tsqn202306394, tstp20221165]	National Natural Science Foundation of China(National Natural Science Foundation of China (NSFC)); National Natural Science Youth Fund; Taishan Scholar Program of Shandong Province	This study was financially supported by the National Natural Science Foundation of China (81972378, 81101932, 82071750, and 81772713) , the National Natural Science Youth Fund (82102719) , the Taishan Scholar Program of Shandong Province (tsqn202306394 and tstp20221165) .		32	1	1	7	7	ELSEVIER IRELAND LTD	CLARE	ELSEVIER HOUSE, BROOKVALE PLAZA, EAST PARK SHANNON, CO, CLARE, 00000, IRELAND	0304-3835	1872-7980		CANCER LETT	Cancer Lett.	JUL 1	2024	593
J	Zeng, SS; Hu, HL; Li, ZY; Hu, Q; Shen, R; Li, MZ; Liang, YS; Mao, ZK; Zhang, YD; Zhan, WQ; Zhu, Q; Wang, FF; Xiao, JB; Xu, BH; Liu, GL; Wang, YN; Li, BS; Xu, SW; Zhang, ZW; Zhang, C; Wang, ZZ; Liang, L				Zeng, Sisi; Hu, Huiling; Li, Zhiyang; Hu, Qi; Shen, Rong; Li, Mingzhou; Liang, Yunshi; Mao, Zuokang; Zhang, Yandong; Zhan, Wanqi; Zhu, Qin; Wang, Feifei; Xiao, Jianbiao; Xu, Bohan; Liu, Guanglong; Wang, Yanan; Li, Bingsong; Xu, Shaowan; Zhang, Zhaowen; Zhang, Ceng; Wang, Zhizhang; Liang, Li			Local TSH/TSHR signaling promotes CD8+ T cell exhaustion and immune evasion in colorectal carcinoma	CANCER COMMUNICATIONS			English	Article; Early Access						Thyroid stimulating hormone; Thyroid stimulating hormone receptor; Colorectal carcinoma; CD8(+) T cell exhaustion; Immune evasion	STIMULATING HORMONE-RECEPTOR; CANCER; CREB; INVOLVEMENT; EXPRESSION; PATIENT; PROTEIN; IL-10; TSH	Background: Dysfunction of CD8(+ )T cells in the tumor microenvironment (TME) contributes to tumor immune escape and immunotherapy tolerance. The effects of hormones such as leptin, steroid hormones, and glucocorticoids on T cell function have been reported previously. However, the mechanism underlying thyroid-stimulating hormone (TSH)/thyroid-stimulating hormone receptor (TSHR) signaling in CD8(…	[Zeng, Sisi; Hu, Huiling; Li, Zhiyang; Hu, Qi; Shen, Rong; Li, Mingzhou; Zhang, Yandong; Zhan, Wanqi; Zhu, Qin; Wang, Feifei; Xiao, Jianbiao; Xu, Bohan; Liu, Guanglong; Wang, Yanan; Li, Bingsong; Xu, Shaowan; Zhang, Zhaowen; Zhang, Ceng; Wang, Zhizhang; Liang, Li] Southern Med Univ, Nanfang Hosp, Dept Pathol, Guangzhou 510515, Guangdong, Peoples R China; [Zeng, Sisi; Hu, Huiling; Li, Zhiyang; Hu,…	Southern Medical University - China; Southern Medical University - China; South China University of Technology; Southern Medical University - China	Wang, ZZ; Liang, L (corresponding author), Southern Med Univ, Nanfang Hosp, Dept Pathol, Guangzhou 510515, Guangdong, Peoples R China.	wangzz89@smu.edu.cn; lli@smu.edu.cn	zeng, sisi/HJY-7315-2023; Zhiyang, Li/JRY-6356-2023		National Key Research and Development Program of China	National Key Research and Development Program of China(National Key Research & Development Program of China)	Not applicable.		31	0	0	4	4	WILEY	HOBOKEN	111 RIVER ST, HOBOKEN 07030-5774, NJ USA		2523-3548		CANCER COMMUN	Cancer Commun.	2024 SEP 16	2024
J	Liu, WJ; Hu, HZ; Shao, ZW; Lv, X; Zhang, ZC; Deng, XT; Song, QC; Han, Y; Guo, T; Xiong, LM; Wang, BC; Zhang, YZ				Liu, Weijian; Hu, Hongzhi; Shao, Zengwu; Lv, Xiao; Zhang, Zhicai; Deng, Xiangtian; Song, Qingcheng; Han, Yong; Guo, Tao; Xiong, Liming; Wang, Baichuan; Zhang, Yingze			Characterizing the tumor microenvironment at the single-cell level reveals a novel immune evasion mechanism in osteosarcoma	BONE RESEARCH			English	Article							DENDRITIC CELLS; T-CELLS; FIBROBLASTS; EXPRESSION; CROSSTALK; BLOCKADE	The immune microenvironment extensively participates in tumorigenesis as well as progression in osteosarcoma (OS). However, the landscape and dynamics of immune cells in OS are poorly characterized. By analyzing single-cell RNA sequencing (scRNA-seq) data, which characterize the transcription state at single-cell resolution, we produced an atlas of the immune microenvironment in OS. The results s…	[Liu, Weijian; Hu, Hongzhi; Shao, Zengwu; Lv, Xiao; Zhang, Zhicai; Xiong, Liming; Wang, Baichuan; Zhang, Yingze] Huazhong Univ Sci & Technol, Union Hosp, Tongji Med Coll, Dept Orthopaed, Wuhan 430022, Peoples R China; [Liu, Weijian; Hu, Hongzhi; Zhang, Yingze] Hebei Med Univ, Dept Orthopaed Surg, Hosp 3, Shijiazhuang 050051, Peoples R China; [Deng, Xiangtian; Song, Qingcheng; Zhang, Yingze] Ortho…	Huazhong University of Science & Technology; Hebei Medical University; Huazhong University of Science & Technology; Huazhong University of Science & Technology	Xiong, LM; Wang, BC; Zhang, YZ (corresponding author), Huazhong Univ Sci & Technol, Union Hosp, Tongji Med Coll, Dept Orthopaed, Wuhan 430022, Peoples R China.;Zhang, YZ (corresponding author), Hebei Med Univ, Dept Orthopaed Surg, Hosp 3, Shijiazhuang 050051, Peoples R China.;Zhang, YZ (corresponding author), Orthopaed Inst Hebei Prov, Shijiazhuang 050051, Peoples R China.;Zhang, YZ (correspondin…	xiongliming@hust.edu.cn; wangbaichuan-112@163.com; yzling_liu@163.com	Shao, Z-W/AGN-6158-2022; Zhu, Yanbin/ITV-3170-2023; Li, Jiawei/JOJ-9277-2023		National Natural Sciences Foundation of China; Nonprofit Central Research Institute Fund of the Chinese Academy of Medical Sciences; Natural Sciences Foundation of Hubei Province; [91949203]; [82072979]; [81673456]; [2019PT320001]; [2020CFB778]	National Natural Sciences Foundation of China(National Natural Science Foundation of China (NSFC)); Nonprofit Central Research Institute Fund of the Chinese Academy of Medical Sciences; Natural Sciences Foundation of Hubei Province(Natural Science Foundation of Hubei Province); ; ; ; ;	AcknowledgementsThis work was supported by the National Natural Sciences Foundation of China (grant 91949203, grant 82072979 and grant 81673456), the Nonprofit Central Research Institute Fund of the Chinese Academy of Medical Sciences (2019PT320001), and the Natural Sciences Foundation of Hubei Province (2020CFB778).		51	22	24	2	27	SPRINGERNATURE	LONDON	CAMPUS, 4 CRINAN ST, LONDON, N1 9XW, ENGLAND	2095-4700	2095-6231		BONE RES	Bone Res.	JAN 3	2023	11	1
J	Rosenthal, R; Cadieux, EL; Salgado, R; Al Bakir, M; Moore, DA; Hiley, CT; Lund, T; Tanic, M; Reading, JL; Joshi, K; Henry, JY; Ghorani, E; Wilson, GA; Birkbak, NJ; Jamal-Hanjani, M; Veeriah, S; Szallasi, Z; Loi, S; Hellmann, MD; Feber, A; Chain, B; Herrero, J; Quezada, SA; Demeulemeester, J; Van Loo, P; Beck, S; McGranahan, N; Swanton, C; Swanton, C; Jamal-Hanjani, M; Czyzewska-Khan, J; Johnson, …				Rosenthal, Rachel; Cadieux, Elizabeth Larose; Salgado, Roberto; Al Bakir, Maise; Moore, David A.; Hiley, Crispin T.; Lund, Tom; Tanic, Miljana; Reading, James L.; Joshi, Kroopa; Henry, Jake Y.; Ghorani, Ehsan; Wilson, Gareth A.; Birkbak, Nicolai J.; Jamal-Hanjani, Mariam; Veeriah, Selvaraju; Szallasi, Zoltan; Loi, Sherene; Hellmann, Matthew D.; Feber, Andrew; Chain, Benny; Herrero, Javier; Quezad…		TRACERx Consortium	Neoantigen-directed immune escape in lung cancer evolution	NATURE			English	Article							TUMOR-INFILTRATING LYMPHOCYTES; CELL; THERAPY	The interplay between an evolving cancer and a dynamic immune microenvironment remains unclear. Here we analyse 258 regions from 88 early-stage, untreated non-small-cell lung cancers using RNA sequencing and histopathology-assessed tumour-infiltrating lymphocyte estimates. Immune infiltration varied both between and within tumours, with different mechanisms of neoantigen presentation dysfunction …	[Rosenthal, Rachel; Hiley, Crispin T.; Wilson, Gareth A.; Birkbak, Nicolai J.; Jamal-Hanjani, Mariam; Veeriah, Selvaraju; Quezada, Sergio A.; McGranahan, Nicholas; Swanton, Charles; Hiley, Crispin; Quezada, Sergio; Ezhil, Veni] UCL, Canc Inst, Canc Res UK Lung Canc Ctr Excellence, London, England; [Rosenthal, Rachel; Herrero, Javier] UCL, Canc Inst, Bill Lyons Informat Ctr, London, England; [Rose…	Cancer Research UK; University of London; University College London; University of London; University College London; Francis Crick Institute; Francis Crick Institute; Peter Maccallum Cancer Center; University of Melbourne; University of London; University College London; University of London; University College London; University of London; University College London; University of London; Univer…	McGranahan, N; Swanton, C (corresponding author), UCL, Canc Inst, Canc Res UK Lung Canc Ctr Excellence, London, England.;Swanton, C (corresponding author), Francis Crick Inst, Canc Evolut & Genome Instabil Lab, London, England.;McGranahan, N (corresponding author), UCL, Canc Inst, Canc Genome Evolut Res Grp, London, England.	Nicholas.McGranahan.10@ucl.ac.uk; Charles.Swanton@crick.ac.uk	Hartley, John/GRY-6691-2022; Ottensmeier, Christian/ABE-9056-2020; Santillan, Roberto/Q-3287-2019; Scarci, Marco/AAD-5166-2020; Begum, Sofina/JSK-2696-2023; Nakas, Apostolos/ABQ-1425-2022; Herrero, Javier/H-6971-2019; naidu, umamahaeswar/G-9086-2011; Baker, Katie/JPY-4370-2023; Quezada, Sergio/ABF-6466-2020; Califano, Raffaele/P-3348-2019; Swanton, Charles/AEY-0113-2022; Lee, Siow/HPG-1321-2023; …	Hynds, Robert/0000-0002-2170-8791; Loi, Sherene/0000-0001-6137-9171; Skrzypski, Marcin/0000-0002-4391-4318; naidu, babu/0000-0003-1576-230X; Lee, Siow Ming/0000-0002-1741-6235; Swanton, Charles/0000-0002-4299-3018; Ward, Sophia/0000-0002-6777-5279; Scarci, Marco/0000-0002-4459-7721; Aerts, Hugo/0000-0002-2122-2003; De Sousa, Paulo/0000-0003-3011-4116; McGranahan, Nicholas/0000-0001-9537-4045; Edw…	Francis Crick Institute - Medical Research Council [FC001169]; Wellcome Trust [FC001169, 211179/Z/18/Z, FC001202]; Cancer Research UK [FC001169, C11496/A17786]; Cancer Research UK (TRACERx); CRUK Lung Cancer Centre of Excellence; Stand Up 2 Cancer (SU2C); Rosetrees Trust; Stoneygate Trust; NovoNordisk Foundation [16584]; Breast Cancer Research Foundation (BCRF); European Research Council Consolid…	Francis Crick Institute - Medical Research Council(UK Research & Innovation (UKRI)Medical Research Council UK (MRC)); Wellcome Trust(Wellcome Trust); Cancer Research UK(Cancer Research UK); Cancer Research UK (TRACERx); CRUK Lung Cancer Centre of Excellence; Stand Up 2 Cancer (SU2C); Rosetrees Trust(Rosetrees Trust); Stoneygate Trust; NovoNordisk Foundation(Novo Nordisk FoundationNovocure Limited…	We thank the members of the TRACERx consortium for participating in this study. C.S. is Royal Society Napier Research Professor. C.S. is supported by the Francis Crick Institute, which receives its core funding from the Medical Research Council (FC001169), the Wellcome Trust (FC001169), and Cancer Research UK (FC001169). C.S. is funded by Cancer Research UK (TRACERx and CRUK Cancer Immunotherapy …		35	581	627	8	172	NATURE PORTFOLIO	BERLIN	HEIDELBERGER PLATZ 3, BERLIN, 14197, GERMANY	0028-0836	1476-4687		NATURE	Nature	MAR 28	2019	567	7749
J	Jorge, NAN; Cruz, JGV; Pretti, MANM; Bonamino, MH; Possik, PA; Boroni, M				Jorge, Natasha A. N.; Cruz, Jessica G. V.; Pretti, Marco Antonio M.; Bonamino, Martin H.; Possik, Patricia A.; Boroni, Mariana			Poor clinical outcome in metastatic melanoma is associated with a microRNA-modulated immunosuppressive tumor microenvironment	JOURNAL OF TRANSLATIONAL MEDICINE			English	Article						Metastatic melanoma; Tumor microenvironment; Immune evasion; miRNA; Tumor-TME crosstalk	I OPEN CONFORMERS; MHC CLASS-I; HLA-F; CANCER; BLOCKADE; CELLS; PROGRESSION; PEPTIDES; IMMUNITY	Background Interaction between malignant cells and immune cells that reside within the tumor microenvironment (TME) modulate different aspects of tumor development and progression. Recent works showed the importance of miRNA-containing extracellular vesicles in this crosstalk. Methods Interested in understanding the interplay between melanoma and immune-related TME cells, we characterized the TCG…	[Jorge, Natasha A. N.; Cruz, Jessica G. V.; Pretti, Marco Antonio M.; Boroni, Mariana] Brazilian Natl Canc Inst, Bioinformat & Computat Biol Lab, Div Expt & Translat Res, BR-20231050 Rio De Janeiro, RJ, Brazil; [Pretti, Marco Antonio M.; Bonamino, Martin H.; Possik, Patricia A.] Brazilian Natl Canc Inst, Program Immunol & Tumor Biol, Div Expt & Translat Res, BR-20231050 Rio De Janeiro, RJ, Brazil…	National Cancer Institute (Inca); National Cancer Institute (Inca); Fundacao Oswaldo Cruz	Boroni, M (corresponding author), Brazilian Natl Canc Inst, Bioinformat & Computat Biol Lab, Div Expt & Translat Res, BR-20231050 Rio De Janeiro, RJ, Brazil.;Possik, PA (corresponding author), Brazilian Natl Canc Inst, Program Immunol & Tumor Biol, Div Expt & Translat Res, BR-20231050 Rio De Janeiro, RJ, Brazil.	ppossik@inca.gov.br; mariana.boroni@inca.gov.br	Jorge, Natasha/AAR-1398-2021; Possik, Patricia/K-3949-2014; Boroni, Mariana/AAQ-2019-2020	Abrao Possik, Patricia/0000-0003-2899-0969; Pretti, Marco/0000-0002-9511-294X; Jorge, Natasha/0000-0001-5200-8707; Boroni, Mariana/0000-0003-3495-9917	Bioinformatics Core Facility (INCA-RJ)	Bioinformatics Core Facility (INCA-RJ)	The results shown here are in part based upon data generated by the TCGA Research Network: https://www.cancer.gov/tcga. The authors also would like to thank the Bioinformatics Core Facility (INCA-RJ) for their support.		56	29	31	2	7	BMC	LONDON	CAMPUS, 4 CRINAN ST, LONDON N1 9XW, ENGLAND		1479-5876		J TRANSL MED	J. Transl. Med.	FEB 5	2020	18	1
J	Zheng, Y; Ren, SG; Zhang, Y; Liu, SH; Meng, LJ; Liu, F; Gu, LN; Ai, N; Sang, MX				Zheng, Yang; Ren, Shuguang; Zhang, Yu; Liu, Sihua; Meng, Lingjiao; Liu, Fei; Gu, Lina; Ai, Ning; Sang, Meixiang			Circular RNA circWWC3 augments breast cancer progression through promoting M2 macrophage polarization and tumor immune escape via regulating the expression and secretion of IL-4	CANCER CELL INTERNATIONAL			English	Article						Breast cancer; Tumor-associated macrophages; circWWC3; IL-4; PD-L1	PD-L1 EXPRESSION; DIVERSITY; GROWTH; CELLS	Interaction between tumor cells and tumor microenvironment (TME) is critical to promote tumor progression and metastasis. As the most abundant immune cells in TME, macrophages can be polarized into M2-like tumor-associated macrophages (TAMs) which further promote tumor progression. However, to date, the molecular mechanisms of TAM polarization in TME are still largely unknown. In the present stud…	[Zheng, Yang; Zhang, Yu; Liu, Sihua; Meng, Lingjiao; Liu, Fei; Gu, Lina; Sang, Meixiang] Hebei Med Univ, Hosp 4, Tumor Res Inst, Shijiazhuang 050017, Hebei, Peoples R China; [Zheng, Yang; Zhang, Yu; Liu, Sihua; Meng, Lingjiao; Liu, Fei; Gu, Lina; Sang, Meixiang] Key Lab Tumor Diag Prevent & Therapy Hebei Prov, Shijiazhuang 050017, Hebei, Peoples R China; [Ren, Shuguang] Hebei Med Univ, Anim Ctr, …	Hebei Medical University; Hebei Medical University; Hebei Medical University	Sang, MX (corresponding author), Hebei Med Univ, Hosp 4, Tumor Res Inst, Shijiazhuang 050017, Hebei, Peoples R China.;Sang, MX (corresponding author), Key Lab Tumor Diag Prevent & Therapy Hebei Prov, Shijiazhuang 050017, Hebei, Peoples R China.;Ai, N (corresponding author), Hebei Med Univ, Radiol Dept, Hosp 4, Shijiazhuang 050017, Hebei, Peoples R China.	aining1@163.com; mxsang@163.com	Li, Mengqi/HPF-6473-2023		project of Hebei province, China [20210086, 20190720]	project of Hebei province, China	This work was supported by project of Hebei province, China (No. 20210086, 20190720).		30	20	21	0	3	BMC	LONDON	CAMPUS, 4 CRINAN ST, LONDON N1 9XW, ENGLAND		1475-2867		CANCER CELL INT	Cancer Cell Int.	AUG 22	2022	22	1
J	Yang, ML; Song, XY; Zhang, F; Li, MA; Chang, WG; Wang, ZY; Li, M; Shan, H; Li, D				Yang, Meilin; Song, Xiaoyi; Zhang, Fan; Li, Mingan; Chang, Wuguang; Wang, Zheyan; Li, Man; Shan, Hong; Li, Dan			Spatial proteomic landscape of primary and relapsed hepatocellular carcinoma reveals immune escape characteristics in early relapse	HEPATOLOGY			English	Article; Early Access						Postoperative recurrence; Imaging mass cytometry; Tumor microenvironment; Immune evasion; Dendritic cells	DENDRITIC CELLS; CANCER	Background & Aims: Surgical resection serves as the principal curative strategy for hepatocellular carcinoma (HCC), yet the incidence of postoperative recurrence remains alarmingly high. However, the spatial molecular structural alterations contributing to postoperative recurrence in HCC are still poorly understood. Approach & Results: We employed imaging mass cytometry to profile the in-situ exp…	[Yang, Meilin; Chang, Wuguang; Li, Dan] Sun Yat Sen Univ, Affiliated Hosp 5, Dept Nucl Med, Zhuhai 519000, Guangdong, Peoples R China; [Yang, Meilin; Song, Xiaoyi; Chang, Wuguang; Wang, Zheyan; Li, Man; Shan, Hong; Li, Dan] Sun Yat Sen Univ, Affiliated Hosp 5, Guangdong Prov Engn Res Ctr Mol Imaging, Zhuhai 519000, Guangdong, Peoples R China; [Yang, Meilin; Song, Xiaoyi; Chang, Wuguang; Wang, Zhe…	Sun Yat Sen University; Sun Yat Sen University; Sun Yat Sen University; Sun Yat Sen University; Sun Yat Sen University; Sun Yat Sen University; Sun Yat Sen University; Sun Yat Sen University; Sun Yat Sen University	Li, D (corresponding author), Sun Yat Sen Univ, Affiliated Hosp 5, Dept Nucl Med, Zhuhai 519000, Guangdong, Peoples R China.;Li, M; Shan, H; Li, D (corresponding author), Sun Yat Sen Univ, Affiliated Hosp 5, Guangdong Prov Engn Res Ctr Mol Imaging, Zhuhai 519000, Guangdong, Peoples R China.;Li, M; Shan, H; Li, D (corresponding author), Sun Yat sen Univ, Guangdong Hong Kong Macao Univ Joint Lab In…	yangmlin6@mail2.sysu.edu.cn; songxy29@mail2.sysu.edu.cn; zhangfan26@mail.sysu.edu.cn; liminga@mail.sysu.edu.cn; changwg@mail2.sysu.edu.cn; wangzhy233@mail.sysu.edu.cn; liman26@mail.sysu.edu.cn; shanhong@mail.sysu.edu.cn; lidan25@mail.sysu.edu.cn	XIAOYI, SONG/IVV-8606-2023	shan, hong/0000-0001-6640-1390					28	0	0	8	8	LIPPINCOTT WILLIAMS & WILKINS	PHILADELPHIA	TWO COMMERCE SQ, 2001 MARKET ST, PHILADELPHIA, PA 19103 USA	0270-9139	1527-3350		HEPATOLOGY	Hepatology	2024 JUN 20	2024
J	Lee, DY; Im, E; Yoon, D; Lee, YS; Kim, GS; Kim, D; Kim, SH				Lee, Dae Young; Im, Eunji; Yoon, Dahye; Lee, Young-Seob; Kim, Geum-Soog; Kim, Donghwi; Kim, Sung-Hoon			Pivotal role of PD-1/PD-L1 immune checkpoints in immune escape and cancer progression: Their interplay with platelets and FOXP3+Tregs related molecules, clinical implications and combinational potential with phytochemicals	SEMINARS IN CANCER BIOLOGY			English	Article						Immune checkpoint proteins; Platelets; Tregs; Signaling networks; Clinical implications; Phytochemicals	REGULATORY T-CELLS; TUMOR-INFILTRATING LYMPHOCYTES; ANTI-VEGF THERAPY; DEATH LIGAND 1; PD-L1 EXPRESSION; BREAST-CANCER; ADVANCED MELANOMA; LUNG-CANCER; OPEN-LABEL; SIGNALING PATHWAY	Immune checkpoint proteins including programmed cell death protein 1 (PD-1), its ligand PD-L1 and cytotoxic T lymphocyte-associated antigen-4 (CTLA-4) are involved in proliferation, angiogenesis, metastasis, chemoresistance via immune escape and immune tolerance by disturbing cytotoxic T cell activation. Though many clinical trials have been completed in several cancers by using immune checkpoint…	[Lee, Dae Young; Yoon, Dahye; Lee, Young-Seob; Kim, Geum-Soog; Kim, Donghwi] RDA, Natl Inst Hort & Herbal Sci, Dept Herbal Crop Res, Eumseong 27709, South Korea; [Im, Eunji; Kim, Sung-Hoon] Kyung Hee Univ, Coll Korean Med, Seoul 02447, South Korea	Rural Development Administration (RDA), Republic of Korea; National Institute of Horticultural & Herbal Science (NIHHS), Republic of Korea; Kyung Hee University	Kim, SH (corresponding author), Kyung Hee Univ, Coll Korean Med, Seoul 02447, South Korea.	sungkim7@khu.ac.kr	Lee, Daesu/G-6407-2011	Lee, Young-Seob/0000-0001-9236-8635; kim, sunghoon/0000-0003-2423-1973; Lee, Dae Young/0000-0003-4302-3096	Rural Development Administration, Republic of Korea; [PJ01497502]	Rural Development Administration, Republic of Korea(Rural Development Administration (RDA), Republic of Korea);	This work was supported by the ?Cooperative Research Program for Agriculture Science & Technology Development? (Project No. PJ01497502) , Rural Development Administration, Republic of Korea.		296	14	14	2	11	ACADEMIC PRESS LTD- ELSEVIER SCIENCE LTD	LONDON	24-28 OVAL RD, LONDON NW1 7DX, ENGLAND	1044-579X	1096-3650		SEMIN CANCER BIOL	Semin. Cancer Biol.	NOV	2022	86		3
J	Zhou, XF; Yan, ZY; Hou, JH; Zhang, LC; Chen, Z; Gao, C; Ahmad, NH; Guo, MZ; Wang, WL; Han, T; Chang, TM; Kang, XH; Wang, LD; Liang, YM; Li, XM				Zhou, Xiaofeng; Yan, Ziyi; Hou, Jinghan; Zhang, Lichen; Chen, Zhen; Gao, Can; Ahmad, Nor Hazwani; Guo, Mingzhou; Wang, Weilong; Han, Tao; Chang, Tingmin; Kang, Xiaohong; Wang, Lidong; Liang, Yinming; Li, Xiumin			The Hippo-YAP signaling pathway drives CD24-mediated immune evasion in esophageal squamous cell carcinoma via macrophage phagocytosis	ONCOGENE			English	Article							CANCER; TARGET; GROWTH; TEAD; ANTIBODY; CD47; PROLIFERATION; PROGRESSION; EXPRESSION; PROGNOSIS	Esophageal squamous cell carcinoma (ESCC) is one of the most lethal malignancies in the world with poor prognosis. Despite the promising applications of immunotherapy, the objective response rate is still unsatisfactory. We have previously shown that Hippo/YAP signaling acts as a powerful tumor promoter in ESCC. However, whether Hippo/YAP signaling is involved in tumor immune escape in ESCC remai…	[Zhou, Xiaofeng; Yan, Ziyi; Hou, Jinghan; Chen, Zhen; Gao, Can; Wang, Weilong; Han, Tao; Chang, Tingmin; Li, Xiumin] Xinxiang Med Univ, Affiliated Hosp 3, Henan Key Lab Tumor Mol Therapy Med, Xinxiang 453003, Henan, Peoples R China; [Zhou, Xiaofeng; Yan, Ziyi; Hou, Jinghan; Chen, Zhen; Gao, Can; Wang, Weilong; Han, Tao; Chang, Tingmin; Li, Xiumin] Xinxiang Med Univ, Xinxiang Key Lab Mol Therapy C…	Xinxiang Medical University; Xinxiang Medical University; Xinxiang Medical University; Xinxiang Medical University; Universiti Sains Malaysia; Chinese People's Liberation Army General Hospital; Xinxiang Medical University; Xinxiang Medical University; Zhengzhou University; Zhengzhou University	Li, XM (corresponding author), Xinxiang Med Univ, Affiliated Hosp 3, Henan Key Lab Tumor Mol Therapy Med, Xinxiang 453003, Henan, Peoples R China.;Li, XM (corresponding author), Xinxiang Med Univ, Xinxiang Key Lab Mol Therapy Canc, Xinxiang 453003, Henan, Peoples R China.;Li, XM (corresponding author), Xinxiang Med Univ, Affiliated Hosp 3, Dept Gastroenterol, Xinxiang 453003, Henan, Peoples R Chi…	lxm3029981@126.com	ZHEN, CHEN/AHC-1236-2022; Liang, Yinming/AAM-6226-2020; Ahmad, Nor Hazwani/ABW-8838-2022	Kang, Xiaohong/0009-0005-3150-6957; Chen, Zhen/0000-0002-1619-1767; Han, Tao/0000-0002-5943-8520; zhou, xiaofeng/0000-0002-4047-6228	National Natural Science Foundation of China [81972330, U1704169, 82002731, 21ZD013]; Technology project of Xinxiang City [82103185]; Innovative Team Funding from Education Department of Henan Province [21IRTSTHN030]	National Natural Science Foundation of China(National Natural Science Foundation of China (NSFC)); Technology project of Xinxiang City; Innovative Team Funding from Education Department of Henan Province	We thank all the members of Laboratory of Genetic Regulators in the Immune Systemin Xinxiang University for technical support and discussion. We thank The First Affiliated Hospital of Xinxiang Medical University for the valuable cancer samples support. This work was supported by the National Natural Science Foundation of China (Nos. 81972330, U1704169, XL), technology project of Xinxiang City (21…		65	5	6	0	7	SPRINGERNATURE	LONDON	CAMPUS, 4 CRINAN ST, LONDON, N1 9XW, ENGLAND	0950-9232	1476-5594		ONCOGENE	Oncogene	FEB 9	2024	43	7
J	Li, X; Meng, X; Chen, HW; Fu, XZ; Wang, P; Chen, X; Gu, CL; Zhou, J				Li, Xiong; Meng, Xu; Chen, Haowen; Fu, Xiangzheng; Wang, Peng; Chen, Xia; Gu, Changlong; Zhou, Juan			Integration of single sample and population analysis for understanding immune evasion mechanisms of lung cancer	NPJ SYSTEMS BIOLOGY AND APPLICATIONS			English	Article							TUMOR; EXPRESSION; CELLS; MICROENVIRONMENT; CYTOSCAPE; CHEMOKINE; LAG-3	A deep understanding of the complex interaction mechanism between the various cellular components in tumor microenvironment (TME) of lung adenocarcinoma (LUAD) is a prerequisite for understanding its drug resistance, recurrence, and metastasis. In this study, we proposed two complementary computational frameworks for integrating multi-source and multi-omics data, namely ImmuCycReg framework (sing…	[Li, Xiong; Meng, Xu; Zhou, Juan] East China Jiaotong Univ, Sch Software, Nanchang 330013, Peoples R China; [Chen, Haowen; Fu, Xiangzheng; Wang, Peng; Chen, Xia; Gu, Changlong] Hunan Univ, Coll Comp Sci & Elect Engn, Changsha, Peoples R China	East China Jiaotong University; Hunan University	Li, X (corresponding author), East China Jiaotong Univ, Sch Software, Nanchang 330013, Peoples R China.	lx_hncs@163.com	Li, Xiong/HNP-4588-2023; Chen, Hao/JHT-2948-2023; Zeng, Zheng/W-4263-2017; Meng, Xu/AAD-1697-2022	Fu, Xiangzheng/0000-0001-6840-2573; Chen, Hao/0009-0001-6480-7976; Meng, Xu/0000-0002-8300-1054; Li, Xiong/0000-0001-8645-6815	National Natural Science Foundation of China [62062032, 62006074]; Jiangxi Provincial natural science fund [20204BCJL23035, 20192ACB21004]; National Nature Science Foundation of Hunan Province [2020JJ4209]	National Natural Science Foundation of China(National Natural Science Foundation of China (NSFC)); Jiangxi Provincial natural science fund; National Nature Science Foundation of Hunan Province	AcknowledgementsThis work is supported by the National Natural Science Foundation of China (Serial No. 62062032 and 62006074), the Jiangxi Provincial natural science fund (No. 20204BCJL23035 and 20192ACB21004) and National Nature Science Foundation of Hunan Province (Grant No. 2020JJ4209).		72	1	1	0	7	NATURE PORTFOLIO	BERLIN	HEIDELBERGER PLATZ 3, BERLIN, 14197, GERMANY		2056-7189		NPJ SYST BIOL APPL	npj Syst. Biol. Appl.	FEB 10	2023	9	1
J	Li, QY; Guo, WY; Qian, YF; Li, SL; Li, LF; Zhu, ZJ; Wang, F; Tong, Y; Xia, Q; Liu, YF				Li, Qianyu; Guo, Wenyun; Qian, Yifei; Li, Songling; Li, Linfeng; Zhu, Zijun; Wang, Fan; Tong, Yu; Xia, Qiang; Liu, Yanfeng			Protein O-fucosyltransferase 1 promotes PD-L1 stability to drive immune evasion and directs liver cancer to immunotherapy	JOURNAL FOR IMMUNOTHERAPY OF CANCER			English	Article						Hepatocellular Carcinoma; Immune Checkpoint Inhibitor; Tumor microenvironment - TME	HEPATOCELLULAR-CARCINOMA; GLYCOSYLATION; O-FUCOSYL-TRANSFERASE-1; THERAPY	Background and aims The immunosuppressive tumor microenvironment (TME) plays an essential role in cancer progression and immunotherapy response. Despite the considerable advancements in cancer immunotherapy, the limited response to immune checkpoint blockade (ICB) therapies in patients with hepatocellular carcinoma (HCC) remains a major challenge for its clinical implications. Here, we investigat…	[Li, Qianyu; Guo, Wenyun; Qian, Yifei; Zhu, Zijun; Xia, Qiang; Liu, Yanfeng] Shanghai Jiao Tong Univ, Sch Med, Ren Ji Hosp, Dept Liver Surg, Shanghai, Peoples R China; [Li, Qianyu; Guo, Wenyun; Qian, Yifei; Li, Linfeng; Zhu, Zijun; Wang, Fan; Tong, Yu] Shanghai Jiao Tong Univ, Ren Ji Hosp, Renji Med X Clin Stem Cell Res Ctr, Sch Med, Shanghai, Peoples R China; [Li, Songling] Shanghai Jiao Tong Un…	Shanghai Jiao Tong University; Shanghai Jiao Tong University; Shanghai Jiao Tong University; Shanghai Jiao Tong University	Xia, Q; Liu, YF (corresponding author), Shanghai Jiao Tong Univ, Sch Med, Ren Ji Hosp, Dept Liver Surg, Shanghai, Peoples R China.;Xia, Q; Liu, YF (corresponding author), Shanghai Inst Transplantat, Shanghai Engn Res Ctr Transplantat & Immunol, Shanghai, Peoples R China.	xiaqiang@shsmu.edu.cn; lyf7858188@163.com	li, qianyu/GXV-6594-2022; Guo, Wenyun/N-7317-2018; Qian, YiFei/JVP-1128-2024		National Natural Science Foundation of China [82073190, 82272684]; Innovative Research Team of High-level Local Universities in Shanghai [SHSMU-ZLCX20211602]; Program for Professor of Special Appointment (Eastern Scholar) at Shanghai Institutions of Higher Learning [TP2022054]; Shanghai Municipal Education Commission-Gaofeng Clinical Medicine Grant Support; Two-hundred Talents Program of Shanghai…	National Natural Science Foundation of China(National Natural Science Foundation of China (NSFC)); Innovative Research Team of High-level Local Universities in Shanghai; Program for Professor of Special Appointment (Eastern Scholar) at Shanghai Institutions of Higher Learning; Shanghai Municipal Education Commission-Gaofeng Clinical Medicine Grant Support; Two-hundred Talents Program of Shanghai …	This work was supported by the National Natural Science Foundation of China Grants (82073190 and 82272684 to YL); Innovative Research Team of High-level Local Universities in Shanghai (SHSMU-ZLCX20211602 to QX); The Program for Professor of Special Appointment (Eastern Scholar) at Shanghai Institutions of Higher Learning (TP2022054 to YL); Shanghai Municipal Education Commission-Gaofeng Clinical …		49	0	0	5	5	BMJ PUBLISHING GROUP	LONDON	BRITISH MED ASSOC HOUSE, TAVISTOCK SQUARE, LONDON WC1H 9JR, ENGLAND		2051-1426		J IMMUNOTHER CANCER	J. Immunother. Cancer	JUN	2024	12	6
J	Fyfe, J; Dye, D; Razak, NBA; Metharom, P; Falasca, M				Fyfe, Jordan; Dye, Danielle; Razak, Norbaini Binti Abdol; Metharom, Pat; Falasca, Marco			Immune evasion on the nanoscale: Small extracellular vesicles in pancreatic ductal adenocarcinoma immunity	SEMINARS IN CANCER BIOLOGY			English	Article						Extracellular vesicle; Pancreatic cancer; Immune; Cell signalling; Biomarker	CANCER EXOSOMES; DENDRITIC CELLS; T-CELLS; EXPRESSION; INFLAMMATION; NEUTROPHILS; CD73	Pancreatic ductal adenocarcinoma (PDAC) is a type of cancer alarmingly expanding in our modern societies that is still proving to be very challenging to counteract. This disease constitutes a quintessential example of the multiple interactions existing between the tumour and its surrounding microenvironment. In particular, PDAC is characterized by a very immunosuppressive environment that favours…	[Fyfe, Jordan; Falasca, Marco] Curtin Univ, Curtin Hlth & Innovat Res Inst 1, Fac Hlth Sci, Curtin Med Sch,Metab Signalling Grp, Bentley, WA 6102, Australia; [Dye, Danielle] Curtin Univ, Curtin Hlth & Innovat Res Inst 1, Fac Hlth Sci, Curtin Med Sch, Bentley, WA 6102, Australia; [Razak, Norbaini Binti Abdol; Metharom, Pat] Curtin Univ, Curtin Hlth & Innovat Res Inst 1, Fac Hlth Sci, Curtin Med Sc…	Curtin University; Curtin University; Curtin University; University of Parma; Curtin University	Falasca, M (corresponding author), Curtin Univ, Bldg 305,Kent St, Bentley, WA 6102, Australia.	marco.falasca@curtin.edu.au	Dye, Danielle/B-8143-2013	Dye, Danielle/0000-0002-3564-6579	PanKind; AB Analitica; Australian Pancreatic Cancer Foundation; Australian Government Research Training Program Scholarship; Australian Rotary Health/Jane Loxton PhD scholarship	PanKind; AB Analitica; Australian Pancreatic Cancer Foundation; Australian Government Research Training Program Scholarship(Australian GovernmentDepartment of Industry, Innovation and Science); Australian Rotary Health/Jane Loxton PhD scholarship	Research on extracellular vesicles in the Metabolic Signalling group was funded by PanKind, The Australian Pancreatic Cancer Foundation ( www.pankind.org.au) and by AB Analitica ( www.abanalitica.com /en/) . M.F. acknowledges the infrastructure and staff support provided by CHIRI, Curtin Medical School, Faculty of Health Sciences, Curtin University. Figures were created with BioRender.com (access…		142	4	4	3	4	ACADEMIC PRESS LTD- ELSEVIER SCIENCE LTD	LONDON	24-28 OVAL RD, LONDON NW1 7DX, ENGLAND	1044-579X	1096-3650		SEMIN CANCER BIOL	Semin. Cancer Biol.	NOV	2023	96
J	Jia, LF; Wang, YL; Wang, CY				Jia, Lingfei; Wang, Yilun; Wang, Cun-Yu			circFAT1 Promotes Cancer Stemness and Immune Evasion by Promoting STAT3 Activation	ADVANCED SCIENCE			English	Article						cancer stem cells; circFAT1; circRNA; head and neck squamous cell carcinoma; immune evasion; PD1 blockade; STAT3	SQUAMOUS-CELL CARCINOMA; ORAL-CANCER; HEAD; BLOCKADE; METASTASIS; EXPRESSION; RESPONSES; PATHWAYS; TUMORS	Cancer stemness and immune evasion are closely associated, and play critical roles in tumor development and resistance to immunotherapy. However, little is known about the underlying molecular mechanisms that coordinate this association. Here, it is reported that elevated circular RNA FAT1 (circFAT1) in squamous cell carcinoma (SCC) unifies and regulates the positive association between cancer st…	[Jia, Lingfei; Wang, Yilun; Wang, Cun-Yu] UCLA, Jonsson Comprehens Canc Ctr, Los Angeles, CA 90095 USA; [Jia, Lingfei; Wang, Yilun; Wang, Cun-Yu] UCLA, Div Oral Biol & Med, Lab Mol Signaling, Sch Dent, Los Angeles, CA 90095 USA; [Wang, Cun-Yu] UCLA, Dept Bioengn, Henry Samueli Sch Engn & Appl Sci, Los Angeles, CA 90095 USA	University of California System; University of California Los Angeles; UCLA Jonsson Comprehensive Cancer Center; University of California System; University of California Los Angeles; University of California System; University of California Los Angeles	Wang, CY (corresponding author), UCLA, Jonsson Comprehens Canc Ctr, Los Angeles, CA 90095 USA.;Wang, CY (corresponding author), UCLA, Div Oral Biol & Med, Lab Mol Signaling, Sch Dent, Los Angeles, CA 90095 USA.;Wang, CY (corresponding author), UCLA, Dept Bioengn, Henry Samueli Sch Engn & Appl Sci, Los Angeles, CA 90095 USA.	cwang@dentistry.ucla.edu	WANG, YILUN/KFB-0627-2024		NIH [R01DE15964, R01CA236878]	NIH(United States Department of Health & Human ServicesNational Institutes of Health (NIH) - USA)	The authors thank the members of Wang lab for helping with the experiments. This work was supported by the NIH (Grant Nos. R01DE15964 and R01CA236878).		46	76	79	1	23	WILEY	HOBOKEN	111 RIVER ST, HOBOKEN 07030-5774, NJ USA		2198-3844		ADV SCI	Adv. Sci.	JUL	2021	8	13
J	Kong, WS; Li, JJ; Deng, YQ; Ju, HQ; Xu, RH				Kong, Wei-Shuai; Li, Jia-Jun; Deng, Yu-Qing; Ju, Huai-Qiang; Xu, Rui-Hua			Immunomodulatory molecules in colorectal cancer liver metastasis	CANCER LETTERS			English	Article						Colorectal cancer liver metastasis; Immunomodulatory molecule; Membrane protein; Secreted protein; Tumor microenvironment	REGULATORY T-CELLS; MISMATCH REPAIR-DEFICIENT; COLON-CANCER; IMMUNE CHECKPOINT; KUPFFER CELLS; TUMOR-CELLS; OPEN-LABEL; IMMUNOTHERAPY; EXPRESSION; TARGETS	Colorectal cancer (CRC) ranks as the third most common cancer and the second leading cause of cancer-related deaths. According to clinical diagnosis and treatment, liver metastasis occurs in approximately 50 % of CRC patients, indicating a poor prognosis. The unique immune tolerance of the liver fosters an immunosuppressive tumor microenvironment (TME). In the context of tumors, numerous membrane…	[Kong, Wei-Shuai; Li, Jia-Jun; Deng, Yu-Qing; Ju, Huai-Qiang; Xu, Rui-Hua] Sun Yat Sen Univ, Guangdong Prov Clin Res Ctr Canc, Dept Med Oncol, Sun Yat Sen Univ Canc Ctr,State Key Lab Oncol Sout, Guangzhou 510060, Peoples R China; [Kong, Wei-Shuai; Deng, Yu-Qing; Ju, Huai-Qiang; Xu, Rui-Hua] Chinese Acad Med Sci, Res Unit Precis Diag & Treatment Gastrointestinal, Guangzhou 510060, Peoples R China	Sun Yat Sen University; Chinese Academy of Medical Sciences - Peking Union Medical College	Ju, HQ; Xu, RH (corresponding author), Sun Yat Sen Univ Canc Ctr, State Key Lab Oncol South China, 651 Dongfeng East Rd, Guangzhou 510060, Peoples R China.	juhq@sysucc.org.cn; xurh@sysucc.org.cn			National Key R & D Program of China [2023YFC3402100]; National Natural Science Foundation of China [82341010]; Guangdong Basic and Applied Basic Research Foun-dation [2023B1515040030]	National Key R & D Program of China; National Natural Science Foundation of China(National Natural Science Foundation of China (NSFC)); Guangdong Basic and Applied Basic Research Foun-dation	This work was supported by the National Key R & D Program of China (2023YFC3402100) ; National Natural Science Foundation of China (82341010) and Guangdong Basic and Applied Basic Research Foun-dation (2023B1515040030) .		108	0	0	6	6	ELSEVIER IRELAND LTD	CLARE	ELSEVIER HOUSE, BROOKVALE PLAZA, EAST PARK SHANNON, CO, CLARE, 00000, IRELAND	0304-3835	1872-7980		CANCER LETT	Cancer Lett.	AUG 28	2024	598
J	Zhou, XJ; Wang, GX; Tian, CH; Du, L; Prochownik, EV; Li, YJ				Zhou, Xiaojun; Wang, Genxin; Tian, Chenhui; Du, Lin; Prochownik, Edward V.; Li, Youjun			Inhibition of DUSP18 impairs cholesterol biosynthesis and promotes anti-tumor immunity in colorectal cancer	NATURE COMMUNICATIONS			English	Article							METABOLISM; CELLS; MICROENVIRONMENT; MECHANISMS; LANOSTEROL; PATHWAY; BREAST; POTENT	Tumor cells reprogram their metabolism to produce specialized metabolites that both fuel their own growth and license tumor immune evasion. However, the relationships between these functions remain poorly understood. Here, we report CRISPR screens in a mouse model of colo-rectal cancer (CRC) that implicates the dual specificity phosphatase 18 (DUSP18) in the establishment of tumor-directed immune…	[Zhou, Xiaojun; Wang, Genxin; Tian, Chenhui; Du, Lin; Li, Youjun] Wuhan Univ, Zhongnan Hosp, Coll Life Sci, Dept Colorectal & Anal Surg,Hubei Key Lab Cell Hom, Wuhan 430072, Hubei, Peoples R China; [Zhou, Xiaojun; Wang, Genxin; Tian, Chenhui; Du, Lin; Li, Youjun] Wuhan Univ, Med Res Inst, Frontier Sci Ctr Immunol & Metab, TaiKang Ctr Life & Med Sci, Wuhan 430071, Hubei, Peoples R China; [Prochown…	Wuhan University; Wuhan University; Pennsylvania Commonwealth System of Higher Education (PCSHE); University of Pittsburgh; Pennsylvania Commonwealth System of Higher Education (PCSHE); University of Pittsburgh; Pennsylvania Commonwealth System of Higher Education (PCSHE); University of Pittsburgh	Li, YJ (corresponding author), Wuhan Univ, Zhongnan Hosp, Coll Life Sci, Dept Colorectal & Anal Surg,Hubei Key Lab Cell Hom, Wuhan 430072, Hubei, Peoples R China.;Li, YJ (corresponding author), Wuhan Univ, Med Res Inst, Frontier Sci Ctr Immunol & Metab, TaiKang Ctr Life & Med Sci, Wuhan 430071, Hubei, Peoples R China.	liy7@whu.edu.cn	Zhou, Xiaojun/KXQ-5299-2024	Zhou, Xiaojun/0000-0001-6035-0756; Li, Youjun/0000-0003-0133-1277	National Nature Science Foundation of China [32270828, 92057108, 81772609]; Special Foundation for Major Science and Technology Program of Hubei Province [2022ACA005]; Fundamental Research Funds for the Central Universities [2042022dx0003, 2042021kf0229]; Sino-foreign Joint Scientific Research Platform Seed Fund of Wuhan University [WHUZZJJ202204]; Mass Spectrometry Platform	National Nature Science Foundation of China(National Natural Science Foundation of China (NSFC)); Special Foundation for Major Science and Technology Program of Hubei Province; Fundamental Research Funds for the Central Universities(Fundamental Research Funds for the Central Universities); Sino-foreign Joint Scientific Research Platform Seed Fund of Wuhan University; Mass Spectrometry Platform	The authors thank Profs. Jinfang Zhang (Wuhan University, Wuhan, China) for B16-F10 cells and Congqing Jiang (Wuhan University, Wuhan, China) for CRC patient samples. This work was supported by grants from the National Nature Science Foundation of China (32270828, 92057108, 81772609 to Y.L.); the Special Foundation for Major Science and Technology Program of Hubei Province (2022ACA005 to Y.L.); t…		73	2	2	7	7	NATURE PORTFOLIO	BERLIN	HEIDELBERGER PLATZ 3, BERLIN, 14197, GERMANY		2041-1723		NAT COMMUN	Nat. Commun.	JUL 12	2024	15	1
J	Ruf, W; Graf, C				Ruf, Wolfram; Graf, Claudine			Coagulation signaling and cancer immunotherapy	THROMBOSIS RESEARCH			English	Article; Proceedings Paper	10th International Conference on Thrombosis and Hemostasis Issues in Cancer (ICTHIC)	APR 17-19, 2020	Bergamo, ITALY			Protease-activated receptors; Coagulation factor Xa; Oral anticoagulants; Tumor immune evasion; Checkpoint inhibitor therapy	TUMOR-ASSOCIATED MACROPHAGES; TISSUE FACTOR EXPRESSION; ACTIVATION; PROGRESSION; THROMBIN; CELLS; GROWTH; COMPLEMENT; INHIBITION; PROMOTES	The last decades have delineated many interactions of the hemostatic system with cancer cells that are pivotal for cancer-associated thrombosis, angiogenesis and metastasis. Expanding evidence shows that platelets, the tissue factor pathway, and proteolytic signaling involving protease-activated receptors (PARs) are also central players in innate and adaptive immunity. Recent studies in immune-co…	[Ruf, Wolfram; Graf, Claudine] Johannes Gutenberg Univ Mainz, Ctr Thrombosis & Hemostasis, Med Ctr, Mainz, Germany; [Ruf, Wolfram] Scripps Res, Dept Immunol & Microbiol, La Jolla, CA USA	Johannes Gutenberg University of Mainz; Scripps Research Institute	Ruf, W (corresponding author), Johannes Gutenberg Univ Mainz, Ctr Thrombosis & Hemostasis CTH, Med Ctr, Langenbeckstr 1, Mainz, Germany.	ruf@uni-mainz.de		Ruf, Wolfram/0000-0002-6064-2166	National Institutes of Health; Alexander von Humboldt Foundation of Germany; Federal Ministry of Education and Research Germany [BMBF 01EO1003, 01EO1503]; German Research Foundation [DFG SFB 1292]	National Institutes of Health(United States Department of Health & Human ServicesNational Institutes of Health (NIH) - USA); Alexander von Humboldt Foundation of Germany(Alexander von Humboldt Foundation); Federal Ministry of Education and Research Germany(Federal Ministry of Education & Research (BMBF)); German Research Foundation(German Research Foundation (DFG))	This study was supported by grants from the National Institutes of Health (W.R.), the Alexander von Humboldt Foundation of Germany (W.R.), the Federal Ministry of Education and Research Germany (BMBF 01EO1003 and 01EO1503; W. R., C.G.) and the German Research Foundation (DFG SFB 1292; W.R., C.G.).		80	18	18	0	13	PERGAMON-ELSEVIER SCIENCE LTD	OXFORD	THE BOULEVARD, LANGFORD LANE, KIDLINGTON, OXFORD OX5 1GB, ENGLAND	0049-3848	1879-2472		THROMB RES	Thromb. Res.	JUL	2020	191
J	Jacobs, J; Deschoolmeester, V; Zwaenepoel, K; Flieswasser, T; Deben, C; Van den Bossche, J; Hermans, C; Rolfo, C; Peeters, M; De Wever, O; Lardon, F; Siozopoulou, V; Smits, E; Pauwels, P				Jacobs, Julie; Deschoolmeester, Vanessa; Zwaenepoel, Karen; Flieswasser, Tal; Deben, Christophe; Van den Bossche, Jolien; Hermans, Christophe; Rolfo, Christian; Peeters, Marc; De Wever, Olivier; Lardon, Filip; Siozopoulou, Vasiliki; Smits, Evelien; Pauwels, Patrick			Unveiling a CD70-positive subset of cancer-associated fibroblasts marked by pro-migratory activity and thriving regulatory T cell accumulation	ONCOIMMUNOLOGY			English	Article						Cancer-associated fibroblasts; CD70; regulatory T cells; colorectal cancer; biomarker; migration; prognosis; immunotherapy; tumor microenvironment	TUMOR-INFILTRATING LYMPHOCYTES; COLON-CANCER; COLORECTAL-CANCER; PHASE-I; CD70; CARCINOMA; MICROENVIRONMENT; IMMUNOTHERAPY; EXPRESSION; BLOCKADE	Cancer-associated fibroblasts (CAFs) are involved in the proliferative and invasive behavior of colorectal cancer (CRC). Nonetheless, CAFs represent a heterogeneous population with both cancer-promoting and cancer-restraining actions, lacking specific markers to target them. Expression of the immune checkpoint molecule CD70 is normally limited to cells of the lymphoid lineage. Instead, tumor cell…	[Jacobs, Julie; Deschoolmeester, Vanessa; Zwaenepoel, Karen; Flieswasser, Tal; Deben, Christophe; Van den Bossche, Jolien; Hermans, Christophe; Rolfo, Christian; Peeters, Marc; Lardon, Filip; Smits, Evelien; Pauwels, Patrick] Univ Antwerp, Ctr Oncol Res CORE, Univ Pl 1, Antwerp, Belgium; [Jacobs, Julie; Deschoolmeester, Vanessa; Zwaenepoel, Karen; Flieswasser, Tal; Deben, Christophe; Hermans, Chr…	University of Antwerp; University of Antwerp; University of Antwerp; University of Antwerp; Ghent University; Ghent University Hospital; University of Antwerp	Jacobs, J (corresponding author), Univ Antwerp, Ctr Oncol Res Antwerp, Univ Pl 1, B-2610 Antwerp, Belgium.	julie.jacobs@uantwerpen.be	Siozopoulou, Vasiliki/AAY-2995-2020; Deben, Christophe/P-2125-2019; Rolfo, Christian/AAW-5173-2021; de wever, olivier/J-3094-2013; Peeters, Marc/C-5525-2013; Rolfo, Christian/M-8935-2016; Smits, Evelien/A-3520-2014; Lardon, Filip/A-3559-2010; Jacobs, Julie/L-6479-2018	Peeters, Marc/0000-0003-4969-2303; Rolfo, Christian/0000-0002-7860-8417; Rolfo, Christian/0000-0002-5109-0267; Siozopoulou, Vasiliki/0000-0001-8608-4660; Smits, Evelien/0000-0001-9255-3435; Lardon, Filip/0000-0001-7174-4144; Jacobs, Julie/0000-0003-2873-3364; Deben, Christophe/0000-0001-8085-2040	Flanders Innovation & Entrepreneurship [120-128]; Flemish Gastroenterology Association; Belgian Group of Digestive Oncology; Kom op tegen Kanker; Flemish cancer society; University of Antwerp (BOF-KP)	Flanders Innovation & Entrepreneurship; Flemish Gastroenterology Association; Belgian Group of Digestive Oncology; Kom op tegen Kanker; Flemish cancer society; University of Antwerp (BOF-KP)	This work was supported by the agency for Flanders Innovation & Entrepreneurship under Grant number 120-128. In addition, part of this research was supported by the Flemish Gastroenterology Association, Belgian Group of Digestive Oncology, Kom op tegen Kanker (Stand up to Cancer), the Flemish cancer society, the University of Antwerp (BOF-KP) and a private donation by Mr. Willy Floren (Schilde, B…		53	35	36	2	7	TAYLOR & FRANCIS INC	PHILADELPHIA	530 WALNUT STREET, STE 850, PHILADELPHIA, PA 19106 USA	2162-402X			ONCOIMMUNOLOGY	OncoImmunology		2018	7	7
J	Yang, HZ; Mu, WW; Yuan, SJ; Yang, H; Chang, LL; Sang, X; Gao, T; Liang, S; Liu, XQ; Fu, SL; Zhang, ZP; Liu, YJ; Zhang, N				Yang, Huizhen; Mu, Weiwei; Yuan, Shijun; Yang, Han; Chang, Lili; Sang, Xiao; Gao, Tong; Liang, Shuang; Liu, Xiaoqing; Fu, Shunli; Zhang, Zipeng; Liu, Yongjun; Zhang, Na			Self-delivery photothermal-boosted-nanobike multi-overcoming immune escape by photothermal/chemical/immune synergistic therapy against HCC	JOURNAL OF NANOBIOTECHNOLOGY			English	Article						Immune checkpoint inhibitors; Black phosphorus; Tumor immunosuppressive; Immune escape; Anti-vascular therapy; Hepatocellular carcinoma	BLACK PHOSPHORUS; CELLS; SORAFENIB; MATRIX	Immune checkpoint inhibitors (ICIs) combined with antiangiogenic therapy have shown encouraging clinical benefits for the treatment of unresectable or metastatic hepatocellular carcinoma (HCC). Nevertheless, therapeutic efficacy and wide clinical applicability remain a challenge due to cold tumors' immunological characteristics. Tumor immunosuppressive microenvironment (TIME) continuously natural…	[Yang, Huizhen; Mu, Weiwei; Yuan, Shijun; Yang, Han; Chang, Lili; Sang, Xiao; Gao, Tong; Liang, Shuang; Liu, Xiaoqing; Fu, Shunli; Zhang, Zipeng; Liu, Yongjun; Zhang, Na] Shandong Univ, Cheeloo Coll Med, Sch Pharmaceut Sci, Dept Pharmaceut,NMPA Key Lab Technol Res & Evaluat, 44 Wenhua Xi Rd, Jinan 250012, Shandong, Peoples R China	Shandong University	Liu, YJ; Zhang, N (corresponding author), Shandong Univ, Cheeloo Coll Med, Sch Pharmaceut Sci, Dept Pharmaceut,NMPA Key Lab Technol Res & Evaluat, 44 Wenhua Xi Rd, Jinan 250012, Shandong, Peoples R China.	liuyongjun@sdu.edu.cn; zhangnancy9@sdu.edu.cn	zhang, han/I-8297-2015; Liu, Xiaoxiao/HNI-6180-2023		National Natural Science Foundation of China; Pharmaceutical biology sharing platform of Shandong University	National Natural Science Foundation of China(National Natural Science Foundation of China (NSFC)); Pharmaceutical biology sharing platform of Shandong University	We are grateful for Translational Medicine Core Facility of Shandong University and Pharmaceutical biology sharing platform of Shandong University for supporting this work.		34	0	0	21	21	BMC	LONDON	CAMPUS, 4 CRINAN ST, LONDON N1 9XW, ENGLAND		1477-3155		J NANOBIOTECHNOL	J. Nanobiotechnol.	MAR 29	2024	22	1
J	Plaschka, M; Benboubker, V; Grimont, M; Berthet, J; Tonon, L; Lopez, J; Le-Bouar, M; Balme, B; Tondeur, G; de la Fouchardière, A; Larue, L; Puisieux, A; Grinberg-Bleyer, Y; Bendriss-Vermare, N; Dubois, B; Caux, C; Dalle, S; Caramel, J				Plaschka, Maud; Benboubker, Valentin; Grimont, Maxime; Berthet, Justine; Tonon, Laurie; Lopez, Jonathan; Le-Bouar, Myrtille; Balme, Brigitte; Tondeur, Garance; de la Fouchardiere, Arnaud; Larue, Lionel; Puisieux, Alain; Grinberg-Bleyer, Yenkel; Bendriss-Vermare, Nathalie; Dubois, Bertrand; Caux, Christophe; Dalle, Stephane; Caramel, Julie			ZEB1 transcription factor promotes immune escape in melanoma	JOURNAL FOR IMMUNOTHERAPY OF CANCER			English	Article						melanoma; tumor escape; tumor microenvironment; lymphocytes; tumor-infiltrating; immunotherapy	RESISTANCE; EMT; EXPRESSION; PHENOTYPE; BLOCKADE; THERAPY; CELLS; IMMUNOSUPPRESSION; INHIBITION; PLASTICITY	Background The efficacy of immunotherapies in metastatic melanoma depends on a robust T cell infiltration. Oncogenic alterations of tumor cells have been associated to T cell exclusion. Identifying novel cancer cell-intrinsic non-genetic mechanisms of immune escape, the targeting of which would reinstate T cell recruitment, would allow to restore the response to anti-programmed cell death protein…	[Plaschka, Maud; Benboubker, Valentin; Grimont, Maxime; Lopez, Jonathan; de la Fouchardiere, Arnaud; Dalle, Stephane; Caramel, Julie] Univ Lyon, Univ Claude Bernard Lyon, Canc Res Ctr Lyon,CNRS 5286, Canc Cell Plast Melanoma,Ctr Leon Berard,INSERM 1, Lyon, France; [Berthet, Justine; Bendriss-Vermare, Nathalie; Dubois, Bertrand; Caux, Christophe] Univ Claude Bernard Lyon 1, Univ Lyon, Canc Immune …	UNICANCER; Centre Leon Berard; Centre National de la Recherche Scientifique (CNRS); CNRS - National Institute for Biology (INSB); Universite Claude Bernard Lyon 1; Institut National de la Sante et de la Recherche Medicale (Inserm); Institut National de la Sante et de la Recherche Medicale (Inserm); Centre National de la Recherche Scientifique (CNRS); CNRS - National Institute for Biology (INSB); …	Caramel, J (corresponding author), Univ Lyon, Univ Claude Bernard Lyon, Canc Res Ctr Lyon,CNRS 5286, Canc Cell Plast Melanoma,Ctr Leon Berard,INSERM 1, Lyon, France.	julie.caramel@lyon.unicancer.fr	Dalle, Stephane/E-4552-2018; Larue, Lionel/I-6532-2016; Caux, Christophe/G-2851-2013; de la Fouchardiere, Arnaud/I-2807-2019; Bendriss-Vermare, Nathalie/M-9197-2018; Dubois, Bertrand/D-4446-2013	PLASCHKA, Maud/0000-0003-1137-7623; Benboubker, Valentin/0000-0003-3162-1128; Dubois, Bertrand/0000-0002-7859-4975; Tonon, Laurie/0009-0005-8794-7276; Grinberg-Bleyer, Yenkel/0000-0002-3515-8305	Ligue Nationale contre le Cancer; LABEX DEVweCAN of the University of Lyon [ANR--10--LABX--0061]; Lyon Integrated Research Institute in Cancer [SIRIC LYriCAN INCa--DGOS--Inserm_12563]; Institut Convergence PLAsCAN [ANR--17--CONV--0002]; Institut National contre le Cancer (INCa PAIR melanoma, INCA--DGOS PRTK Melpredict) [D22044]; Fondation de France [67134]; ARC (Sign'it grant Birdman); Societe Fr…	Ligue Nationale contre le Cancer(Ligue nationale contre le cancer); LABEX DEVweCAN of the University of Lyon; Lyon Integrated Research Institute in Cancer; Institut Convergence PLAsCAN; Institut National contre le Cancer (INCa PAIR melanoma, INCA--DGOS PRTK Melpredict); Fondation de France(Fondation de France); ARC (Sign'it grant Birdman); Societe Francaise de Dermatologie; ERiCAN program of Fond…	This work was supported by the Ligue Nationale contre le Cancer, the LABEX DEVweCAN of the University of Lyon (ANR--10--LABX--0061), the Lyon Integrated Research Institute in Cancer (SIRIC LYriCAN INCa--DGOS--Inserm_12563), the Institut Convergence PLAsCAN (ANR--17--CONV--0002),the Institut National contre le Cancer (INCa PAIR melanoma D22044, INCA--DGOS PRTK Melpredict), the Fondation de France …		53	36	38	1	11	BMJ PUBLISHING GROUP	LONDON	BRITISH MED ASSOC HOUSE, TAVISTOCK SQUARE, LONDON WC1H 9JR, ENGLAND		2051-1426		J IMMUNOTHER CANCER	J. Immunother. Cancer	MAR	2022	10	3
J	Wang, L; Liang, X; Liang, M; Li, D; Gu, J; Huang, W; Zhou, JF				Wang, Lei; Liang, Xue; Liang, Mi; Li, Dang; Gu, Jia; Huang, Wei; Zhou, Jianfeng			PAX5 Haploinsufficiency Induces Low T Cell Infiltration in the Cancer Microenvironment via Reduced Chemokines	CURRENT MOLECULAR MEDICINE			English	Article						Pax5; haploinsufficiency; non-t-cell inflamed tumor; lymphoma; immunotherapy; cytokines	ABERRANT SOMATIC HYPERMUTATION; PROGNOSIS; SURVIVAL; PREDICT; TUMORS	Aim: To investigate the effects of PAXT mutations on tumor immunity. Background: Loss of function of PAX5 plays a key role in the PAX5 mutation tumor. Objective: PAX5 haploinsufficiency promoting tumorigenesis is related to immune escape, but there was no report about mechanisms of PAX5 mutation inducing tumor immunological escape. Methods: We constructed the PAX5 haplodeletion A20 cell lines usi…	[Wang, Lei; Liang, Xue; Liang, Mi; Li, Dang; Gu, Jia; Huang, Wei; Zhou, Jianfeng] Hua Zhong Univ Sci & Technol, Tongji Hosp, Tongji Med Coll, Dept Hematol, Wuhan, Hubei, Peoples R China	Huazhong University of Science & Technology	Zhou, JF (corresponding author), Hua Zhong Univ Sci & Technol, Tongji Hosp, Tongji Med Coll, Dept Hematol, Wuhan, Hubei, Peoples R China.	2896607051@qq.com	wang, lei/GRX-2866-2022; Gu, Jia/KQU-3587-2024		National Natural Science Foundation of China [81770164]	National Natural Science Foundation of China(National Natural Science Foundation of China (NSFC))	The funding was supported by the National Natural Science Foundation of China (Grant No. 81770164).		32	0	0	0	4	BENTHAM SCIENCE PUBL LTD	SHARJAH	EXECUTIVE STE Y-2, PO BOX 7917, SAIF ZONE, 1200 BR SHARJAH, U ARAB EMIRATES	1566-5240	1875-5666		CURR MOL MED	Curr. Mol. Med.		2022	22	9
J	Gao, Z; Liu, S; Xiao, H; Li, M; Ren, WG; Xu, L; Peng, ZM				Gao, Zhen; Liu, Shang; Xiao, Han; Li, Meng; Ren, Wan-gang; Xu, Lin; Peng, Zhong-min			IRF8 deficiency-induced myeloid-derived suppressor cell promote immune evasion in lung adenocarcinoma	JOURNAL OF TRANSLATIONAL MEDICINE			English	Article						Lung adenocarcinoma; MDSCs; IRF8; Tumor microenvironment; Immune escape	GEMTUZUMAB OZOGAMICIN; DENDRITIC CELLS	BackgroundPatients with lung adenocarcinoma (LUAD) have a low response rate to immune checkpoint blockade. It is highly important to explore the tumor immune escape mechanism of LUAD patients and expand the population of patients who may benefit from immunotherapy.MethodsBased on 954 bulk RNA-seq data of LUAD patients and 15 single-cell RNA-seq data, the relationships between tumor immune dysfunc…	[Gao, Zhen; Liu, Shang; Xiao, Han; Li, Meng; Ren, Wan-gang; Xu, Lin; Peng, Zhong-min] Shandong First Med Univ, Prov Hosp, Dept Thorac Surg, Jinan 250021, Shandong, Peoples R China	Shandong First Medical University & Shandong Academy of Medical Sciences	Xu, L; Peng, ZM (corresponding author), Shandong First Med Univ, Prov Hosp, Dept Thorac Surg, Jinan 250021, Shandong, Peoples R China.	xl0404@163.com; pengzhongmin@sdfmu.edu.cn			Major Scientific and Technological Innovation Project of Shandong Province of the Natural Science Foundation of Shandong Province, PR China [2019JZZY021002]	Major Scientific and Technological Innovation Project of Shandong Province of the Natural Science Foundation of Shandong Province, PR China	This work was supported by the Major Scientific and Technological Innovation Project of Shandong Province of the Natural Science Foundation of Shandong Province, PR China (2019JZZY021002)		37	0	0	1	1	BMC	LONDON	CAMPUS, 4 CRINAN ST, LONDON N1 9XW, ENGLAND		1479-5876		J TRANSL MED	J. Transl. Med.	JUL 24	2024	22	1
J	Wu, CC; Mao, YT; Qi, XR; Wang, X; Li, P; Zhang, W; Tang, B				Wu, Chuanchen; Mao, Yuantao; Qi, Xinru; Wang, Xin; Li, Ping; Zhang, Wen; Tang, Bo			Tracking interactions between TAMs and CAFs mediated by arginase-induced proline production during immune evasion of HCC	AGGREGATE			English	Article						arginase; fluorescent probe; immune evasion; tumor-associated fibroblasts; tumor-associated macrophages	TUMOR MICROENVIRONMENT; CELLS; CROSSTALK	Synergistic changes between tumor-associated macrophages (TAMs) and cancer-associated fibroblasts (CAFs) aggravated immune evasion of hepatocellular carcinoma (HCC), however, the underlying molecular mechanisms remain elusive. Their continuous and dynamic interactions are subject to bioactive molecule changes. A real-time and in situ monitoring method suitable for in vivo research of these proces…	[Wu, Chuanchen; Mao, Yuantao; Qi, Xinru; Wang, Xin; Li, Ping; Zhang, Wen; Tang, Bo] Shandong Normal Univ, Coll Chem Chem Engn & Mat Sci, Collaborat Innovat Ctr Functionalized Probes Chem, Key Lab Mol & Nano Probes,Minist Educ,Inst Biomed, Jinan, Peoples R China; [Tang, Bo] Laoshan Lab, Qingdao, Peoples R China; [Li, Ping; Tang, Bo] Shandong Normal Univ, Coll Chem Chem Engn & Mat Sci, Collaborat I…	Shandong Normal University; Laoshan Laboratory; Shandong Normal University	Li, P; Tang, B (corresponding author), Shandong Normal Univ, Coll Chem Chem Engn & Mat Sci, Collaborat Innovat Ctr Functionalized Probes Chem, Key Lab Mol & Nano Probes,Minist Educ,Inst Biomed, Jinan 250014, Peoples R China.	lip@sdnu.edu.cn; tangb@sdnu.edu.cn			National Natural Science Foundation of China; Key Research and Development Program of Shandong Province [2018YFJH0502]; Natural Science Foundation of Shandong Province of China [ZR2020ZD17, ZR2023YQ016, ZR2021QB042]; Local Science and Technology Development Fund Guided by the Central Government of Shandong Province [YDZX2022012]; Major Science and Technology Innovation Project of Shandong Provinc…	National Natural Science Foundation of China(National Natural Science Foundation of China (NSFC)); Key Research and Development Program of Shandong Province; Natural Science Foundation of Shandong Province of China(Natural Science Foundation of Shandong Province); Local Science and Technology Development Fund Guided by the Central Government of Shandong Province; Major Science and Technology Inno…	This work was supported by the National Natural Science Foundation of China (22134004, 22074083, 21927811), the Key Research and Development Program of Shandong Province (2018YFJH0502), Natural Science Foundation of Shandong Province of China (ZR2020ZD17, ZR2023YQ016, ZR2021QB042), Local Science and Technology Development Fund Guided by the Central Government of Shandong Province (YDZX2022012), a…		35	0	0	6	9	WILEY	HOBOKEN	111 RIVER ST, HOBOKEN 07030-5774, NJ USA		2692-4560		AGGREGATE	Aggregate	JUN	2024	5	3
J	Johann, K; Bohn, T; Shahneh, F; Luther, N; Birke, A; Jaurich, H; Helm, M; Klein, M; Raker, VK; Bopp, T; Barz, M; Becker, C				Johann, Kerstin; Bohn, Toszka; Shahneh, Fatemeh; Luther, Natascha; Birke, Alexander; Jaurich, Henriette; Helm, Mark; Klein, Matthias; Raker, Verena K.; Bopp, Tobias; Barz, Matthias; Becker, Christian			Therapeutic melanoma inhibition by local micelle-mediated cyclic nucleotide repression	NATURE COMMUNICATIONS			English	Article							ADENOSINE-MONOPHOSPHATE; T-CELLS; COPOLYMERS SYNTHESIS; CAMP; POLYSARCOSINE; SURVEILLANCE; LYMPHOCYTES; SUPPRESSION; GROWTH; SWITCH	The acidic tumor microenvironment in melanoma drives immune evasion by up-regulating cyclic adenosine monophosphate (cAMP) in tumor-infiltrating monocytes. Here we show that the release of non-toxic concentrations of an adenylate cyclase (AC) inhibitor from poly(sarcosine)-block-poly(L-glutamic acid gamma-benzyl ester) (polypept(o)id) copolymer micelles restores antitumor immunity. In combination…	[Johann, Kerstin; Birke, Alexander; Jaurich, Henriette; Barz, Matthias] Johannes Gutenberg Univ Mainz, Inst Organ Chem, Mainz, Germany; [Bohn, Toszka; Klein, Matthias; Bopp, Tobias] Johannes Gutenberg Univ Mainz, Univ Med Ctr Mainz, Inst Immunol, Mainz, Germany; [Shahneh, Fatemeh; Luther, Natascha; Jaurich, Henriette; Raker, Verena K.; Becker, Christian] Johannes Gutenberg Univ Mainz, Univ Med Ct…	Johannes Gutenberg University of Mainz; Johannes Gutenberg University of Mainz; Johannes Gutenberg University of Mainz; Johannes Gutenberg University of Mainz; University of Munster	Barz, M (corresponding author), Johannes Gutenberg Univ Mainz, Inst Organ Chem, Mainz, Germany.;Bopp, T (corresponding author), Johannes Gutenberg Univ Mainz, Univ Med Ctr Mainz, Inst Immunol, Mainz, Germany.;Becker, C (corresponding author), Johannes Gutenberg Univ Mainz, Univ Med Ctr Mainz, Dept Dermatol, Mainz, Germany.;Becker, C (corresponding author), Westfalische Wilhelms Univ, Univ Hosp Mu…	boppt@uni-mainz.de; mbarz@lacdr.leidanuniv.nl; christiangeorg.becker@ukmuenster.de	Helm, Mark/AAD-5433-2022; Raker, Verena/JAO-4865-2023; Barz, Matthias/N-8047-2015; Becker, Christian/GLS-0862-2022; Bopp, Tobias/A-4328-2018; Becker, Christian/F-5384-2010	Raker, Verena/0000-0001-7264-0371; Helm, Mark/0000-0002-0154-0928; Bopp, Tobias/0000-0002-3232-8065; Becker, Christian/0000-0002-1716-7208; Zare-Shahneh, Fatemeh/0000-0003-1837-8848	German Research Foundation (DFG) [251892550, INST 371/38-1 FUGG]	German Research Foundation (DFG)(German Research Foundation (DFG))	We thank T. Fritz, M. Voigt, and F. Depoix for HPLC and DC support, B. Weber for assistance with sample preparation and acquisition of cryo-TEM images, D. Pedrosa for the acquisition of confocal images/z-stacking, and K. Friedemann for technical assistance with IVIS measurements. This work was supported by grants of the German Research Foundation (DFG) to M. Barz, T. Bopp, C. Becker and M. Helm (…		44	18	18	3	23	NATURE PORTFOLIO	BERLIN	HEIDELBERGER PLATZ 3, BERLIN, 14197, GERMANY		2041-1723		NAT COMMUN	Nat. Commun.	OCT 13	2021	12	1
J	Lian, B; Yan, SX; Li, JY; Bai, ZY; Li, JP				Lian, Bin; Yan, Shuxun; Li, Jiayi; Bai, Zhengyang; Li, Jinping			HNRNPC promotes collagen fiber alignment and immune evasion in breast cancer via activation of the VIRMA-mediated TFAP2A/DDR1 axis	MOLECULAR MEDICINE			English	Article						Immune evasion; Collagen fiber alignment; DDR1; VIRMA; HNRNPC; TFAP2A; Breast cancer; Collagen remodeling		BackgroundCancers aggressively reorganize collagen in their microenvironment, leading to the evasion of tumor cells from immune surveillance. However, the biological significance and molecular mechanism of collagen alignment in breast cancer (BC) have not been well established.MethodsIn this study, BC-related RNA-Seq data were obtained from the TCGA database to analyze the correlation between DDR…	[Lian, Bin; Li, Jinping] Ningxia Med Univ, Dept Surg Oncol, Gen Hosp, 804 Shengli St, Yinchuan 750004, Peoples R China; [Yan, Shuxun; Bai, Zhengyang] Ningxia Med Univ, Yinchuan 750004, Peoples R China; [Li, Jiayi] Northwest Univ Nationalities, Lanzhou, Peoples R China	Ningxia Medical University; Ningxia Medical University; Northwest Minzu University	Li, JP (corresponding author), Ningxia Med Univ, Dept Surg Oncol, Gen Hosp, 804 Shengli St, Yinchuan 750004, Peoples R China.	lijinping@nxmu.edu.cn	Bai, Zhengyang/JAZ-1150-2023						34	3	3	4	10	SPRINGER	NEW YORK	ONE NEW YORK PLAZA, SUITE 4600, NEW YORK, NY, UNITED STATES	1076-1551	1528-3658		MOL MED	Mol. Med.	AUG 1	2023	29	1
J	Yang, QN; Yu, BJ; Kang, JH; Li, A; Sun, J				Yang, Qiannan; Yu, Bojun; Kang, Jiuhong; Li, Ang; Sun, Jing			Obesity Promotes Tumor Immune Evasion in Ovarian Cancer Through Increased Production of Myeloid-Derived Suppressor Cells via IL-6	CANCER MANAGEMENT AND RESEARCH			English	Article						ovarian cancer; obesity; MDSCs; IL-6	MECHANISMS	Background: Obesity is defined as a chronic, low-grade inflammatory disease that can cause obesity-associated disorders, such as cancer. Obesity has traditionally been thought to be a risk factor for ovarian cancer. Few reports have focused on the specific pathogenesis of obesity-related ovarian cancer. When considering the correlation between obesity and the relative risk of death from ovarian c…	[Yang, Qiannan; Yu, Bojun; Sun, Jing] Tongji Univ, Shanghai Matern & Infant Hosp 1, Sch Med, Dept Gynecol, 2699 West Gaoke Rd, Shanghai 200092, Peoples R China; [Kang, Jiuhong; Li, Ang] Tongji Univ, Clin & Translat Res Ctr, Inst Adv Study, Sch Life Sci & Technol,Shanghai Matern & Infant H, Shanghai 200092, Peoples R China	Tongji University; Tongji University	Sun, J (corresponding author), Tongji Univ, Shanghai Matern & Infant Hosp 1, Sch Med, Dept Gynecol, 2699 West Gaoke Rd, Shanghai 200092, Peoples R China.;Li, A (corresponding author), Tongji Univ, Clin & Translat Res Ctr, Inst Adv Study, Sch Life Sci & Technol,Shanghai Matern & Infant H, Shanghai 200092, Peoples R China.	liang@tongji.edu.cn; sunjing61867@tongji.edu.cn		Sun, Jing/0000-0003-1183-1742	Shanghai Hospital Development Center [SHDC12019113]; Shanghai Municipal Health Commission [2019SY002]; Shanghai Committee of Science and Technology [19411960300]; National Natural Science Foundation of China [82073172]; Shanghai Natural Science Foundation [21ZR1466300]	Shanghai Hospital Development Center; Shanghai Municipal Health Commission; Shanghai Committee of Science and Technology(Shanghai Science & Technology Committee); National Natural Science Foundation of China(National Natural Science Foundation of China (NSFC)); Shanghai Natural Science Foundation(Natural Science Foundation of Shanghai)	This research was supported by Shanghai Hospital Development Center (grant No. SHDC12019113) to Jing Sun, Shanghai Municipal Health Commission (grant No. 2019SY002) to Jing Sun, Shanghai Committee of Science and Technology (grant No. 19411960300) to Jing Sun, National Natural Science Foundation of China (Grant No. 82073172) to Ang Li and Shanghai Natural Science Foundation (Grant No. 21ZR1466300)…		25	9	9	1	5	DOVE MEDICAL PRESS LTD	ALBANY	PO BOX 300-008, ALBANY, AUCKLAND 0752, NEW ZEALAND	1179-1322			CANCER MANAG RES	Cancer Manag. Res.		2021	13
J	Yao, HM; Huang, CZ; Zou, JM; Liang, WL; Zhao, Y; Yang, KG; Zhong, ZY; Zhou, SR; Li, JJ; Li, YQ; Xu, LS; Huang, KH; Lian, GD				Yao, Hanming; Huang, Chengzhi; Zou, Jinmao; Liang, Weiling; Zhao, Yue; Yang, Kege; Zhong, Ziyi; Zhou, Shurui; Li, Jiajia; Li, Yaqing; Xu, Lishu; Huang, Kaihong; Lian, Guoda			Extracellular vesicle-packaged lncRNA from cancer-associated fibroblasts promotes immune evasion by downregulating HLA-A in pancreatic cancer	JOURNAL OF EXTRACELLULAR VESICLES			English	Article						CAFs; engineered extracellular vesicles; immune evasion; lncRNA; MHC-I; pancreatic cancer	I MESSENGER-RNA; BREAST-CANCER; CELL; RESISTANCE; EXOSOMES; EXPRESSION; MACHINERY; UBIQUITIN; ANTIBODY; SAFETY	Pancreatic ductal adenocarcinoma (PDAC) is characterised by immune evasion that contribute to poor prognosis. Cancer-associated fibroblasts (CAFs) play a pivotal role in orchestrating the PDAC tumour microenvironment. We investigated the role of CAF-derived extracellular vesicle (EV)-packaged long non-coding RNAs (lncRNAs) in immune evasion and explored gene therapy using engineered EVs loading s…	[Yao, Hanming; Xu, Lishu] Southern Med Univ, Guangdong Acad Med Sci, Guangdong Prov Peoples Hosp, Guangdong Prov Geriatr Inst,Dept Gastroenterol, Guangzhou, Peoples R China; [Yao, Hanming; Zou, Jinmao; Liang, Weiling; Zhao, Yue; Yang, Kege; Zhong, Ziyi; Zhou, Shurui; Li, Yaqing; Huang, Kaihong; Lian, Guoda] Sun Yat Sen Univ, Sun Yat Sen Mem Hosp, Dept Gastroenterol, Guangzhou, Peoples R China; [Y…	Southern Medical University - China; Guangdong Academy of Medical Sciences & Guangdong General Hospital; Sun Yat Sen University; Sun Yat Sen University; Southern Medical University - China; Guangdong Academy of Medical Sciences & Guangdong General Hospital; Sun Yat Sen University	Xu, LS (corresponding author), Southern Med Univ, Guangdong Acad Med Sci, Guangdong Prov Peoples Hosp, Guangdong Prov Geriatr Inst,Dept Gastroenterol, Guangzhou, Peoples R China.;Li, YQ; Huang, KH; Lian, GD (corresponding author), Sun Yat Sen Univ, Sun Yat Sen Mem Hosp, Dept Gastroenterol, Guangzhou, Peoples R China.	liyaq3@mail2.sysu.edu.cn; xulishu70@163.com; huangkh@mail.sysu.edu.cn; liangd28@mail.sysu.edu.cn	Zhou, Shurui/ITT-1243-2023; Yao, Hanming/IWM-3938-2023		China Postdoctoral Science Foundation [2020M683109]; National Natural Science Foundation of China [81874057, 82002505, 82373025]; Basic and Applied Basic Research Foundation of Guangdong Province [2021A1515110240]; Science and Technology Program of Guangzhou [202201011416, 202102020161]; Natural Science Foundation of Guangdong Province [2024A1515012799]	China Postdoctoral Science Foundation(China Postdoctoral Science Foundation); National Natural Science Foundation of China(National Natural Science Foundation of China (NSFC)); Basic and Applied Basic Research Foundation of Guangdong Province; Science and Technology Program of Guangzhou; Natural Science Foundation of Guangdong Province(National Natural Science Foundation of Guangdong Province)	China Postdoctoral Science Foundation, Grant/Award Number: 2020M683109; National Natural Science Foundation of China, Grant/Award Numbers: 81874057, 82002505, 82373025; Basic and Applied Basic Research Foundation of Guangdong Province, Grant/Award Abstract Pancreatic Number: 2021A1515110240; Science and Technology Program of Guangzhou, Grant/Award Numbers: 202201011416, 202102020161; Natural Scie…		61	0	0	6	6	WILEY	HOBOKEN	111 RIVER ST, HOBOKEN 07030-5774, NJ USA		2001-3078		J EXTRACELL VESICLES	J. Extracell. Vesicles	JUL	2024	13	7
J	Chen, FX; Shen, LZ; Wang, Y; Chen, YP; Pan, XJ; Liang, H; Yu, H				Chen, Fuxing; Shen, Lingzhi; Wang, Ying; Chen, Yaping; Pan, Xuejiao; Liang, Hui; Yu, Hu			Signatures of immune cell infiltration for predicting immune escape and immunotherapy in cervical cancer	AGING-US			English	Article						immune cell infiltration; immune escape; immunotherapy; cervical cancer	PD-L1; EXPRESSION; JAK/STAT3; BLOCKADE; PATHWAY	The cervical cancer tumor microenvironment is a diverse and complex ecosystem. Tumor-immune cell infiltration (ICI) may influence immune escape and immunotherapeutic responses. However, the relationship between immune cell infiltrations, immune escape, and immunotherapy in cervical cancer has not been fully clarified. Here, Principal component analysis (PCA) and Tumor immune dysfunction and exclu…	[Chen, Fuxing; Shen, Lingzhi; Wang, Ying; Chen, Yaping; Pan, Xuejiao; Liang, Hui; Yu, Hu] Zhejiang Prov Ctr Dis Control & Prevent, Inst Immunizat & Prevent, Hangzhou, Peoples R China	Zhejiang Provincial Center for Disease Control & Prevention	Yu, H (corresponding author), Zhejiang Prov Ctr Dis Control & Prevent, Inst Immunizat & Prevent, Hangzhou, Peoples R China.	yhu@cdc.zj.cn			FUNDING Medical and Health Science and Technology Project of Zhejiang Province [2023KY633]	FUNDING Medical and Health Science and Technology Project of Zhejiang Province	FUNDING Medical and Health Science and Technology Project of Zhejiang Province (2023KY633) .		33	0	0	1	5	IMPACT JOURNALS LLC	ORCHARD PARK	6666 E QUAKER ST, STE 1, ORCHARD PARK, NY 14127 USA	1945-4589			AGING-US	Aging-US	MAR 15	2023	15	5
J	Barsoum, IB; Koti, M; Siemens, DR; Graham, CH				Barsoum, Ivraym B.; Koti, Madhuri; Siemens, D. Robert; Graham, Charles H.			Mechanisms of Hypoxia-Mediated Immune Escape in Cancer	CANCER RESEARCH			English	Article							REGULATORY T-CELLS; INDUCIBLE FACTOR-1-ALPHA; IN-VIVO; TUMOR MICROENVIRONMENT; SUPPRESSOR-CELLS; GROWTH-FACTOR; EXPRESSION; AUTOPHAGY; INHIBITION; GALECTIN-1	An important aspect of malignant progression is the acquired ability of tumor cells to avoid recognition and destruction by the immune system (immune escape). Clinical cancer progression is also associated with the development of tumor hypoxia, which is mechanistically linked to the acquisition of malignant phenotypes in cancer cells. Despite the well-established role of hypoxia in tumor cell inv…	[Barsoum, Ivraym B.; Koti, Madhuri; Siemens, D. Robert; Graham, Charles H.] Queens Univ, Dept Biomed & Mol Sci, Kingston, ON K7L 3N6, Canada; [Barsoum, Ivraym B.] Queens Univ, Dept Pathol & Mol Med, Kingston, ON K7L 3N6, Canada; [Siemens, D. Robert; Graham, Charles H.] Queens Univ, Dept Urol, Kingston, ON K7L 3N6, Canada	Queens University - Canada; McMaster University; Queens University - Canada; Queens University - Canada	Graham, CH (corresponding author), Queens Univ, Botterell Hall,Room 859, Kingston, ON K7L 3N6, Canada.	grahamc@queensu.ca	Barsoum, Ivraym/AAJ-3493-2020		Canadian Institutes of Health Research [MOP 79267]	Canadian Institutes of Health Research(Canadian Institutes of Health Research (CIHR))	Our studies on the role of hypoxia in cancer immune escape are funded by a grant from the Canadian Institutes of Health Research awarded to CHG and DRS (grant number MOP 79267).		72	162	174	3	34	AMER ASSOC CANCER RESEARCH	PHILADELPHIA	615 CHESTNUT ST, 17TH FLOOR, PHILADELPHIA, PA 19106-4404 USA	0008-5472	1538-7445		CANCER RES	Cancer Res.	DEC 15	2014	74	24
J	Ruan, HL; Bao, L; Tao, Z; Chen, K				Ruan, Hailong; Bao, Lin; Tao, Zhen; Chen, Ke			Flightless I Homolog Reverses Enzalutamide Resistance through PD-L1-Mediated Immune Evasion in Prostate Cancer	CANCER IMMUNOLOGY RESEARCH			English	Article							DOUBLE-BLIND; T-CELLS; BLOCKADE; PD-1; CHEMOTHERAPY; IMMUNOTHERAPY; PROGRESSION; IPILIMUMAB; CISPLATIN; PLACEBO	Tumor cells can evade immune surveillance and immune killing during the emergence of endocrine therapy resistance in prostate cancer, but the mechanisms underlying this phenomenon are still unclear. Flightless I homolog (FLII) is a coregulator for transcription factors in several malignancies. Here, we have demonstrated that endocrine therapy resistance can induce an immunosuppressive prostate tu…	[Ruan, Hailong; Bao, Lin; Chen, Ke] Huazhong Univ Sci & Technol, Union Hosp, Tongji Med Coll, Dept Urol, 1277 Jiefang Ave, Wuhan 430022, Hubei, Peoples R China; [Tao, Zhen] Tianjin Med Univ, Dept Radiat Oncol, Canc Inst & Hosp, Tianjin, Peoples R China; [Tao, Zhen] Tianjin Med Univ, Cyberknife Ctr, Canc Inst & Hosp, Tianjin, Peoples R China; [Chen, Ke] Shenzhen Huazhong Univ Sci & Technol, Res In…	Huazhong University of Science & Technology; Tianjin Medical University; Tianjin Medical University; Huazhong University of Science & Technology; Shenzhen Huazhong University of Science & Technology Research Institute	Chen, K (corresponding author), Huazhong Univ Sci & Technol, Union Hosp, Tongji Med Coll, Dept Urol, 1277 Jiefang Ave, Wuhan 430022, Hubei, Peoples R China.;Tao, Z (corresponding author), Tianjin Med Univ, Canc Inst & Hosp, Tianjin, Peoples R China.	ztao@tmu.edu.cn; shenke@hust.edu.cn		Tao, Zhen/0000-0001-8050-9576; Chen, Ke/0000-0002-2098-1921	National Natural Sciences Foundation of China [81672524, 82002706]; Hubei Provincial Natural Science Foundation of China [2018CFA038]; Science, Technology and Innovation Commission of Shenzhen Municipality [JCYJ20180305164838833]; Fundamental Research Funds for the Central University [2019kfyRCP004]	National Natural Sciences Foundation of China(National Natural Science Foundation of China (NSFC)); Hubei Provincial Natural Science Foundation of China(National Natural Science Foundation of China (NSFC)); Science, Technology and Innovation Commission of Shenzhen Municipality; Fundamental Research Funds for the Central University	This work was supported by grants from National Natural Sciences Foundation of China (81672524 and 82002706); Hubei Provincial Natural Science Foundation of China (2018CFA038); Science, Technology and Innovation Commission of Shenzhen Municipality (JCYJ20180305164838833); and Fundamental Research Funds for the Central University (2019kfyRCP004).		44	14	14	0	23	AMER ASSOC CANCER RESEARCH	PHILADELPHIA	615 CHESTNUT ST, 17TH FLOOR, PHILADELPHIA, PA 19106-4404 USA	2326-6066	2326-6074		CANCER IMMUNOL RES	Cancer Immunol. Res.	JUL	2021	9	7
J	Sasaki, K; Hayamizu, Y; Murakami, R; Toi, M; Iwai, K				Sasaki, Katsuhiro; Hayamizu, Yoshie; Murakami, Ryuji; Toi, Masakazu; Iwai, Kazuhiro			Linear ubiquitination-induced necrotic tumor remodeling elicits immune evasion	FEBS LETTERS			English	Article						cell death; immune evasion; inflammation; linear ubiquitination; LUBAC; tumor necrosis	METABOLIC PLASTICITY; ENERGY-CHARGE; NECROSIS; CANCER; IMMUNODEFICIENCY; COMPLEX; CELLS; AUTOINFLAMMATION; AMYLOPECTINOSIS; INFLAMMATION	Tumor-elicited inflammation confers tumorigenic properties, including cell death resistance, proliferation, or immune evasion. To focus on inflammatory signaling in tumors, we investigated linear ubiquitination, which enhances the nuclear factor-kappa B signaling pathway and prevents extrinsic programmed cell death under inflammatory environments. Here, we showed that linear ubiquitination was au…	[Sasaki, Katsuhiro; Hayamizu, Yoshie; Iwai, Kazuhiro] Kyoto Univ, Grad Sch Med, Dept Mol & Cellular Physiol, Kyoto, Japan; [Murakami, Ryuji] Kyoto Univ, Grad Sch Med, Alliance Lab Adv Med Res, Kyoto, Japan; [Murakami, Ryuji] Astellas Pharma Inc, Discovery Accelerator, Ibaraki, Japan; [Toi, Masakazu] Kyoto Univ, Grad Sch Med, Breast Canc Unit, Hosp, Kyoto, Japan; [Sasaki, Katsuhiro; Iwai, Kazuhiro…	Kyoto University; Kyoto University; Astellas Pharmaceuticals; Kyoto University; Kyoto University	Sasaki, K; Iwai, K (corresponding author), Kyoto Univ, Grad Sch Med, Dept Mol & Cellular Physiol, Kyoto 606 8501, Japan.	katsuhiro.sasaki@mcp.med.kyoto-u.ac.jp; kiwai@mcp.med.kyoto-u.ac.jp	IWAI, KAZUHIRO/GSN-7385-2022	Iwai, Kazuhiro/0000-0001-5620-5951	JSPS KAKENHI [17H06174, 22H04988, 20K07337]; Uehara Memorial Foundation; Takeda Science Foundation; Astellas Pharma Inc	JSPS KAKENHI(Ministry of Education, Culture, Sports, Science and Technology, Japan (MEXT)Japan Society for the Promotion of ScienceGrants-in-Aid for Scientific Research (KAKENHI)); Uehara Memorial Foundation(Uehara Memorial Foundation); Takeda Science Foundation(Takeda Science Foundation (TSF)); Astellas Pharma Inc(Astellas Pharmaceuticals)	We thank K. Okamoto-Furuta and H. Kohda (Division of Electron Microscopic Study, Center for Anatomical Studies, Graduate School of Medicine, Kyoto University) for technical assistance with electron microscopy and the Center for Anatomical, Pathological and Forensic Medical Research, Kyoto University Graduate School of Medicine, for the preparation of microscope slides. Cell sorting and the mitoch…		51	0	1	0	7	WILEY	HOBOKEN	111 RIVER ST, HOBOKEN 07030-5774, NJ USA	0014-5793	1873-3468		FEBS LETT	FEBS Lett.	MAY	2023	597	9
J	Zhang, RS; Zhang, XW; Yang, H; Lin, YB; Wen, YS; Zhao, DC; Chen, LJ; Lin, P; Zhang, LJ				Zhang, Rusi; Zhang, Xuewen; Yang, Han; Lin, Yongbin; Wen, Yingsheng; Zhao, Dechang; Chen, Lianjuan; Lin, Peng; Zhang, Lanjun			Ferroptosis-related lncRNAs signature to predict the survival and immune evasion for lung squamous cell carcinoma	FRONTIERS IN GENETICS			English	Article						lung cancer; ferroptosis; lncRNA; tumor immune microenvironment; T cell dysfunction; immune evasion	CANCER; MODELS	Introduction: the investigation on the interactions between ferroptosis and lncRNAs for lung squamous cell carcinoma (LUSC) has been scare, and its impact on tumor immune microenvironment remained unknown. We aim to not only identify a ferroptosis-related lncRNAs signature for LUSC prognosis, but also evaluate its correlation to tumor immune evasion. Methods: RNA sequencing data and survival info…	[Zhang, Rusi; Zhang, Xuewen; Yang, Han; Lin, Yongbin; Wen, Yingsheng; Zhao, Dechang; Chen, Lianjuan; Lin, Peng; Zhang, Lanjun] Collaborat Innovat Ctr Canc Med, State Key Lab Oncol South China, Guangzhou, Peoples R China; [Zhang, Rusi; Yang, Han; Lin, Yongbin; Wen, Yingsheng; Zhao, Dechang; Chen, Lianjuan; Lin, Peng; Zhang, Lanjun] Sun Yat sen Univ, Dept Thorac Surg, Canc Ctr, Guangzhou, Peoples R…	State Key Lab Oncology South China; Sun Yat Sen University; Sun Yat Sen University	Lin, P; Zhang, LJ (corresponding author), Collaborat Innovat Ctr Canc Med, State Key Lab Oncol South China, Guangzhou, Peoples R China.;Lin, P; Zhang, LJ (corresponding author), Sun Yat sen Univ, Dept Thorac Surg, Canc Ctr, Guangzhou, Peoples R China.	linpeng@sysucc.org.cn; zhanglj@sysucc.org.cn	Yu, Xinfeng/K-6886-2019; Yu, Changjiang/AAJ-9219-2021; Chen, Zhiping/D-3764-2016		National Key Research and Development Program of China; [2021YFC2500905]	National Key Research and Development Program of China(National Key Research & Development Program of China);	This study was funded by the National Key Research and Development Program of China (Grant number 2021YFC2500905).		43	0	0	0	2	FRONTIERS MEDIA SA	LAUSANNE	AVENUE DU TRIBUNAL FEDERAL 34, LAUSANNE, CH-1015, SWITZERLAND		1664-8021		FRONT GENET	Front. Genet.	AUG 26	2022	13
J	Tomlinson, JL; Valle, JW; Ilyas, SI				Tomlinson, Jennifer L.; Valle, Juan W.; Ilyas, Sumera I.			Immunobiology of cholangiocarcinoma	JOURNAL OF HEPATOLOGY			English	Article						Immunosuppressive myeloid cells; immune evasion; immunogenic; preclinical models	ACTIVATED MACROPHAGES; CELL INFILTRATION; DENDRITIC CELLS; CANCER; IMMUNIZATION	Recent literature has significantly advanced our knowledge and understanding of the tumour immune microenvironment of cholangiocarcinoma. Detailed characterisation of the immune landscape has defined new patient subtypes. While not utilised in clinical practice yet, these novel classifications will help inform decisions regarding immunotherapeutic approaches. Suppressive immune cells, such as tum…	[Tomlinson, Jennifer L.] Mayo Clin, Dept Surg, Rochester, MN 55905 USA; [Valle, Juan W.] Univ Manchester, Div Canc Sci, Manchester, England; [Valle, Juan W.] Christie NHS Fdn Trust, Dept Med Oncol, Manchester, England; [Ilyas, Sumera I.] Mayo Clin, Div Gastroenterol & Hepatol, Rochester, MN 55905 USA; [Ilyas, Sumera I.] Mayo Clin, Dept Immunol, Rochester, MN 55905 USA; [Ilyas, Sumera I.] Mayo Cli…	Mayo Clinic; University of Manchester; Christie NHS Foundation Trust; Mayo Clinic; Mayo Clinic; Mayo Clinic	Ilyas, SI (corresponding author), Mayo Clin, Coll Med & Sci, 200 First St SW, Rochester, MN 55905 USA.	Ilyas.Sumera@mayo.edu	Valle, Juan/JCE-5633-2023; Valle, Juan/J-3571-2015	Ilyas, Sumera/0000-0002-2709-3003; Valle, Juan/0000-0002-1999-0863	NIH/NCI [1K08CA236874]; Mayo Clinic Center for Cell Signaling in Gastroenterology [P30DK084567]; Mayo Clinic Hepatobiliary Cancer SPORE [P50 CA210964]; Satter Family Liver Cancer Award; Mayo Foundation; Career Enhancement Program	NIH/NCI(United States Department of Health & Human ServicesNational Institutes of Health (NIH) - USANIH National Cancer Institute (NCI)); Mayo Clinic Center for Cell Signaling in Gastroenterology; Mayo Clinic Hepatobiliary Cancer SPORE; Satter Family Liver Cancer Award; Mayo Foundation; Career Enhancement Program	S.I. Ilyas was supported by the NIH/NCI (1K08CA236874) , Mayo Clinic Center for Cell Signaling in Gastroenterology (Pilot & Feasibility Award P30DK084567) , the Mayo Clinic Hepatobiliary Cancer SPORE (P50 CA210964) Career Enhancement Program, the Satter Family Liver Cancer Award, and the Mayo Foundation.		84	14	14	1	4	ELSEVIER	AMSTERDAM	RADARWEG 29, 1043 NX AMSTERDAM, NETHERLANDS	0168-8278	1600-0641		J HEPATOL	J. Hepatol.	SEP	2023	79	3
J	Shang, H; Lu, L; Fan, M; Lu, YX; Shi, XL; Lu, HW				Shang, Hao; Lu, Le; Fan, Meng; Lu, Yuxuan; Shi, Xiali; Lu, Hongwei			Exosomal circHIF1A derived from hypoxic-induced carcinoma-associated fibroblasts promotes hepatocellular carcinoma cell malignant phenotypes and immune escape	INTERNATIONAL IMMUNOPHARMACOLOGY			English	Article						Exosomes; HuR; PD-L1; HCC; CD8+T cells; Proliferation	CANCER PROGRESSION; DEGRADATION; PATHWAY	Hypoxia is a hallmark of solid tumors. Cancer-associated fibroblasts (CAFs) are an important component of the tumor microenvironment, and CAF-derived exosomes are involved in cancer genesis and progression. Here, this work investigated the role and mechanism of exosomal circHIF1A derived from hypoxia-induced CAFs in hepatocellular carcinoma (HCC) tumorigenesis. CAFs isolated from fresh HCC tissue…	[Shang, Hao; Lu, Le; Fan, Meng; Lu, Yuxuan; Lu, Hongwei] Xi An Jiao Tong Univ, Affiliated Hosp 2, Dept Gen Surg, 157 Xiwu Rd, Xian 710004, Shaanxi, Peoples R China; [Shi, Xiali] Xi An Jiao Tong Univ, Affiliated Hosp 2, Dept Anesthesiol & Operat, Xian 710004, Shaanxi, Peoples R China	Xi'an Jiaotong University; Xi'an Jiaotong University	Lu, HW (corresponding author), Xi An Jiao Tong Univ, Affiliated Hosp 2, Dept Gen Surg, 157 Xiwu Rd, Xian 710004, Shaanxi, Peoples R China.	lhwdoc@163.com			Shaanxi Provincial Key Research and Development Plan Project [2023-YBSF-549]; Xi 'an Science and Technology Plan Project [23YXYJ0105]	Shaanxi Provincial Key Research and Development Plan Project; Xi 'an Science and Technology Plan Project	Funding This work was supported by the Shaanxi Provincial Key Research and Development Plan Project (2023-YBSF-549) and the Xi 'an Science and Technology Plan Project (23YXYJ0105) .		38	1	1	7	7	ELSEVIER	AMSTERDAM	RADARWEG 29, 1043 NX AMSTERDAM, NETHERLANDS	1567-5769	1878-1705		INT IMMUNOPHARMACOL	Int. Immunopharmacol.	SEP 10	2024	138
J	Wang, X; Bai, H; Zhang, JY; Wang, ZJ; Duan, JC; Cai, HQ; Cao, Z; Lin, QT; Ding, XS; Sun, YT; Zhang, W; Xu, XY; Chen, H; Zhang, DD; Feng, XL; Wan, JH; Zhang, JJ; He, J; Wang, J				Wang, Xin; Bai, Hua; Zhang, Jiyang; Wang, Zhijie; Duan, Jianchun; Cai, Hongqing; Cao, Zheng; Lin, Qingtang; Ding, Xiaosheng; Sun, Yiting; Zhang, Wei; Xu, Xiaoya; Chen, Hao; Zhang, Dadong; Feng, Xiaoli; Wan, Jinghai; Zhang, Jianjun; He, Jie; Wang, Jie			Genetic Intratumor Heterogeneity Remodels the Immune Microenvironment and Induces Immune Evasion in Brain Metastasis of Lung Cancer	JOURNAL OF THORACIC ONCOLOGY			English	Article						Brain metastasis; Patient-paired samples; Intra- tumor heterogeneity; Immune editing; Precise immunotherapy	TUMOR HETEROGENEITY; COPY NUMBER; REVEALS; LANDSCAPE; EVOLUTION; PROGRESSION; POPULATION; ESCAPE; RNA	Introduction: Brain metastasis, with the highest incidence in patients with lung cancer, significantly worsens prognosis and poses challenges to clinical management. To date, how brain metastasis evades immune elimination remains unknown. Methods: Whole-exome sequencing and RNA sequencing were performed on 30 matched brain metastasis, primary lung adenocarcinoma, and normal tissues. Data from The…	[Wang, Xin; He, Jie] Chinese Acad Med Sci & Peking Union Med Coll, Canc Hosp, Natl Clin Res Ctr Canc, Natl Canc Ctr,Dept Thorac Surg, Beijing, Peoples R China; [Bai, Hua; Wang, Zhijie; Duan, Jianchun; Sun, Yiting; Wang, Jie] Chinese Acad Med Sci & Peking Union Med Coll, Canc Hosp, Natl Clin Res Ctr Canc, Natl Canc Ctr,Dept Med Oncol,State Key Lab Mol On, Beijing, Peoples R China; [Cao, Zheng; Fen…	Chinese Academy of Medical Sciences - Peking Union Medical College; Peking Union Medical College; Cancer Institute & Hospital - CAMS; Chinese Academy of Medical Sciences - Peking Union Medical College; Cancer Institute & Hospital - CAMS; Peking Union Medical College; Chinese Academy of Medical Sciences - Peking Union Medical College; Cancer Institute & Hospital - CAMS; Peking Union Medical Colleg…	Wang, J (corresponding author), Chinese Acad Med Sci & Peking Union Med Coll, Canc Hosp, Natl Canc Ctr, Natl Clin Res Ctr Canc,Dept Oncol,State Key Lab Mo, 17 Pan Jia Yuan South Lane, Beijing 100021, Peoples R China.	zlhuxi@163.com	Bai, Hua/E-4738-2011; Cai, Hongqing/AAU-7202-2021; 建军, 张/R-3679-2019	lin, qingtang/0000-0002-0661-2951	National Key Research and Development Project [2019YFC1315700, 2020AAA0109500]; NSFC Key Program [81630071]; Beijing Municipal Science & Technology Commission [Z191100006619117]	National Key Research and Development Project(National Key Research & Development Program of China); NSFC Key Program(National Natural Science Foundation of China (NSFC)); Beijing Municipal Science & Technology Commission(Beijing Municipal Science & Technology Commission)	This work was supported by the National Key Research and Development Project to Dr. Jie Wang (2019YFC1315700) and Dr. Jie He (2020AAA0109500) ; the NSFC Key Program to Dr. Jie Wang (81630071) ; and the Beijing Municipal Science & Technology Commission to Dr. Jie He (Z191100006619117) . The authors thank the support and participation of the pathologists and patients in this study.		66	2	2	4	5	ELSEVIER SCIENCE INC	NEW YORK	STE 800, 230 PARK AVE, NEW YORK, NY 10169 USA	1556-0864	1556-1380		J THORAC ONCOL	J. Thorac. Oncol.	FEB	2024	19	2
J	Brechbuhl, HM; Vinod-Paul, K; Gillen, AE; Kopin, EG; Gibney, K; Elias, AD; Hayashi, M; Sartorius, CA; Kabos, P				Brechbuhl, Heather M.; Vinod-Paul, Kiran; Gillen, Austin E.; Kopin, Etana G.; Gibney, Kari; Elias, Anthony D.; Hayashi, Masanori; Sartorius, Carol A.; Kabos, Peter			Analysis of circulating breast cancer cell heterogeneity and interactions with peripheral blood mononuclear cells	MOLECULAR CARCINOGENESIS			English	Article						breast cancer; circulating tumor cells; metastasis; tumor microenvironment	TUMOR-CELLS; CHEMOTHERAPY; FIBROBLASTS; METASTASIS; PLATELETS; CLUSTERS	For solid tumors, extravasation of cancer cells and their survival in circulation represents a critical stage of the metastatic process that lacks complete understanding. Gaining insight into interactions between circulating tumor cells (CTCs) and other peripheral blood mononuclear cells (PBMCs) may provide valuable prognostic information. The purpose of this study was to use single-cell RNA-sequ…	[Brechbuhl, Heather M.; Vinod-Paul, Kiran; Kopin, Etana G.; Elias, Anthony D.; Kabos, Peter] Univ Colorado, Div Med Oncol, Dept Med, Aurora, CO USA; [Gillen, Austin E.] Univ Colorado, Biochem & Mol Genet, Aurora, CO USA; [Gibney, Kari] Univ Colorado, Dept Med, Canc Ctr, Aurora, CO USA; [Hayashi, Masanori] Univ Colorado, Dept Pediat, Aurora, CO USA; [Sartorius, Carol A.] Univ Colorado, Dept Pathol…	University of Colorado System; University of Colorado Anschutz Medical Campus; University of Colorado System; University of Colorado Anschutz Medical Campus; University of Colorado System; University of Colorado Anschutz Medical Campus; University of Colorado System; University of Colorado Anschutz Medical Campus; University of Colorado System; University of Colorado Anschutz Medical Campus	Kabos, P (corresponding author), Univ Colorado, Anschutz Med Campus,12801 E 17th Ave,RC1 South, Aurora, CO 80045 USA.	peter.kabos@cuanschutz.edu		Vinod Paul, Kiran/0000-0002-1212-4217; Brechbuhl, Heather/0000-0003-3132-4465	St. Baldrick's Foundation; National Institutes of Health [K12HD068372, P30CA046934, R01CA205044]; Hyundai Hope On Wheels	St. Baldrick's Foundation; National Institutes of Health(United States Department of Health & Human ServicesNational Institutes of Health (NIH) - USA); Hyundai Hope On Wheels	St. Baldrick's Foundation, Grant/Award Number: Scholar Award; National Institutes of Health, Grant/Award Numbers: K12HD068372, P30CA046934, R01CA205044; Hyundai Hope On Wheels, Grant/Award Number: Young Investigator Award		44	23	26	3	32	WILEY	HOBOKEN	111 RIVER ST, HOBOKEN 07030-5774, NJ USA	0899-1987	1098-2744		MOL CARCINOGEN	Mol. Carcinog.	OCT	2020	59	10
J	Liu, YF; Han, T; Wu, J; Zhou, JW; Guo, JQ; Miao, R; Xu, Z; Xing, YR; Bai, Y; Hu, D				Liu, Yafeng; Han, Tao; Wu, Jing; Zhou, Jiawei; Guo, Jianqiang; Miao, Rui; Xu, Zhi; Xing, Yingru; Bai, Ying; Hu, Dong			SPOCK1, as a potential prognostic and therapeutic biomarker for lung adenocarcinoma, is associated with epithelial-mesenchymal transition and immune evasion	JOURNAL OF TRANSLATIONAL MEDICINE			English	Article						Lung adenocarcinoma; Epithelial-mesenchymal transition; Immune evasion; TIDE; SPOCK1	SMALL-MOLECULE INHIBITOR; TUMOR MICROENVIRONMENT; CANCER INITIATION; EMT; METASTASIS; PROMOTES; SURVIVAL; INVASION; CELLS; PROLIFERATION	BackgroundThe occurrence of epithelial-mesenchymal transition (EMT) and immune evasion is considered to contribute to poor prognosis in lung adenocarcinoma (LUAD). Therefore, this study aims to explore the key oncogenes that promote EMT and immune evasion and reveal the expression patterns, prognostic value, and potential biological functions.MethodsFirstly, we identified gene modules associated …	[Liu, Yafeng; Han, Tao; Wu, Jing; Zhou, Jiawei; Guo, Jianqiang; Miao, Rui; Xu, Zhi; Xing, Yingru; Bai, Ying; Hu, Dong] Anhui Univ Sci & Technol, Sch Med, Chongren Bldg,168,Taifeng St, Huainan 232001, Peoples R China; [Liu, Yafeng; Han, Tao; Wu, Jing; Zhou, Jiawei; Guo, Jianqiang; Bai, Ying; Hu, Dong] Anhui Univ Sci & Technol, Anhui Prov Engn Lab Occupat Hlth & Safety, Huainan, Peoples R China; [H…	Anhui University of Science & Technology; Anhui University of Science & Technology; Anhui University of Science & Technology; Chinese Academy of Sciences; University of Science & Technology of China, CAS	Wu, J; Bai, Y; Hu, D (corresponding author), Anhui Univ Sci & Technol, Sch Med, Chongren Bldg,168,Taifeng St, Huainan 232001, Peoples R China.;Wu, J; Bai, Y; Hu, D (corresponding author), Anhui Univ Sci & Technol, Anhui Prov Engn Lab Occupat Hlth & Safety, Huainan, Peoples R China.;Hu, D (corresponding author), Anhui Univ Sci & Technol, Minist Educ, Key Lab Ind Dust Prevent & Control & Occupat Hl…	wujing8008@126.com; by0319_cpu@163.com; austhudong@126.com	Hu, Dong/KIJ-6527-2024; MIAO, Rui/AHB-2130-2022; xing, yingru/JVP-3237-2024; bai, ying/HPG-4797-2023	yafeng, liu/0000-0003-3930-4872	National Natural Science Foundation of China	National Natural Science Foundation of China(National Natural Science Foundation of China (NSFC))	Thanks to the statistical support provided by JiZhiFenXi Platform in this study.		52	1	1	3	9	BMC	LONDON	CAMPUS, 4 CRINAN ST, LONDON N1 9XW, ENGLAND		1479-5876		J TRANSL MED	J. Transl. Med.	DEC 12	2023	21	1
J	Du, F; Qi, X; Zhang, AT; Sui, FF; Wang, XM; Proud, CG; Lin, CZ; Fan, XL; Li, J				Du, Fu; Qi, Xin; Zhang, Aotong; Sui, Fanfan; Wang, Xuemin; Proud, Christopher G.; Lin, Cunzhi; Fan, Xinglong; Li, Jing			MRTF-A-NF-κB/p65 axis-mediated PDL1 transcription and expression contributes to immune evasion of non-small-cell lung cancer via TGF-β	EXPERIMENTAL AND MOLECULAR MEDICINE			English	Article							MRTF-A; ANTI-PD-L1 ANTIBODY; PD-L1; SRF; ACTIVATION; PROTEIN; FAMILY; COACTIVATORS; FIBROBLASTS; TRANSITION	PD-L1 is abnormally regulated in many cancers and is critical for immune escape. Fully understanding the regulation of PD-L1 expression is vital for improving the clinical efficacy of relevant anticancer agents. TGF-beta plays an important role in the low reactivity of PD-1/PD-L1 antibody immunotherapy. However, it is not very clear whether and how TGF-beta affects PD-L1 expression. In the presen…	[Du, Fu; Qi, Xin; Zhang, Aotong; Sui, Fanfan; Li, Jing] Ocean Univ China, Sch Med & Pharm, Key Lab Marine Drugs, Chinese Minist Educ, Qingdao 266003, Peoples R China; [Qi, Xin; Li, Jing] Qingdao Natl Lab Marine Sci & Technol, Lab Marine Drugs & Bioprod, Qingdao 266237, Peoples R China; [Wang, Xuemin; Proud, Christopher G.] South Australian Hlth & Med Res Inst, North Terrace, Adelaide, SA 5000, Au…	Ocean University of China; Laoshan Laboratory; South Australian Health & Medical Research Institute (SAHMRI); University of Adelaide; Qingdao University; Shandong University; Laoshan Laboratory	Li, J (corresponding author), Ocean Univ China, Sch Med & Pharm, Key Lab Marine Drugs, Chinese Minist Educ, Qingdao 266003, Peoples R China.;Li, J (corresponding author), Qingdao Natl Lab Marine Sci & Technol, Lab Marine Drugs & Bioprod, Qingdao 266237, Peoples R China.;Li, J (corresponding author), Pilot Natl Lab Marine Sci & Technol Qingdao, Open Studio Drug Res Marine Nat Prod, Qingdao, People…	lijing_ouc@ouc.edu.cn			Shandong Provincial Natural Science Foundation [ZR2020KC002, ZR2019ZD18]; NSFC Shandong Joint Fund [U1606403, U1906212]; National Key R&D Program of China [2019YFC0312504]; Scientific Research Foundation of Qilu Hospital of Shandong University (Qingdao) [QDKY2018ZD05]; South Australian Health & Medical Research Institute	Shandong Provincial Natural Science Foundation(Natural Science Foundation of Shandong Province); NSFC Shandong Joint Fund; National Key R&D Program of China; Scientific Research Foundation of Qilu Hospital of Shandong University (Qingdao); South Australian Health & Medical Research Institute	This work was supported by the Shandong Provincial Natural Science Foundation (No. ZR2020KC002), the NSFC Shandong Joint Fund (U1606403, U1906212), the National Key R&D Program of China (2019YFC0312504), the Shandong Provincial Natural Science Foundation (major basic research projects, ZR2019ZD18), and the Scientific Research Foundation of Qilu Hospital of Shandong University (Qingdao) (No. QDKY2…		57	27	30	0	43	SPRINGERNATURE	LONDON	CAMPUS, 4 CRINAN ST, LONDON, N1 9XW, ENGLAND	1226-3613	2092-6413		EXP MOL MED	Exp. Mol. Med.	SEP	2021	53	9
J	Huang, Y; Chen, ZJ; Shen, G; Fang, SG; Zheng, JJ; Chi, ZP; Zhang, YF; Zou, YT; Gan, QH; Liao, CX; Yao, YH; Kong, JQ; Fan, XX				Huang, Yi; Chen, Zhijian; Shen, Gang; Fang, Shuogui; Zheng, Junjiong; Chi, Zepai; Zhang, Yuanfeng; Zou, Yitong; Gan, Qinghua; Liao, Chengxiao; Yao, Yuhui; Kong, Jianqiu; Fan, Xinxiang			Immune regulation and the tumor microenvironment in anti-PD-1/PDL-1 and anti-CTLA-4 therapies for cancer immune evasion: A bibliometric analysis	HUMAN VACCINES & IMMUNOTHERAPEUTICS			English	Article						Immune checkpoint inhibitors (ICIs); PD-1/PD-L1; CLTA-4; immune evasion; bibliometrics	PD-1 BLOCKADE; CHECKPOINT INHIBITORS; ACQUIRED-RESISTANCE; CHEMOKINES	This study aims to conduct a bibliometric analysis, employing visualization tools to examine literature pertaining to tumor immune evasion related to anti-CTLA-4 and anti-PD-1/PD-L1 therapy from 1999 to 2022. A special emphasis is placed on the interplay between tumor microenvironment, signaling pathways, immune cells and immune evasion, with data sourced from the Web of Science core collection (…	[Huang, Yi; Chen, Zhijian; Zheng, Junjiong; Zou, Yitong; Gan, Qinghua; Liao, Chengxiao; Yao, Yuhui; Kong, Jianqiu; Fan, Xinxiang] Sun Yat Sen Univ, Sun Yat Sen Mem Hosp, Dept Urol, Guangzhou, Peoples R China; [Huang, Yi; Chen, Zhijian; Zheng, Junjiong; Zou, Yitong; Gan, Qinghua; Liao, Chengxiao; Yao, Yuhui; Kong, Jianqiu; Fan, Xinxiang] Sun Yat Sen Univ, Sun Yat Sen Mem Hosp, Guangdong Prov Key L…	Sun Yat Sen University; Sun Yat Sen University; Sun Yat Sen University; Soochow University - China; Sun Yat Sen University; Sun Yat Sen University	Kong, JQ; Fan, XX (corresponding author), Sun Yat Sen Univ, Sun Yat Sen Mem Hosp, Dept Urol, Guangzhou, Peoples R China.;Kong, JQ; Fan, XX (corresponding author), Sun Yat Sen Univ, Sun Yat Sen Mem Hosp, Guangdong Prov Key Lab Malignant Tumor Epigenet &, Guangzhou, Guangdong, Peoples R China.;Kong, JQ; Fan, XX (corresponding author), Sun Yat Sen Univ, Guangdong Prov Clin Res Ctr Urol Dis, Guangzho…	kongjq5@mail.sysu.edu.cn; fanxinx3@mail.sysu.edu.cn	shuogui, fang/GLV-3169-2022; zhang, yuanfeng/HKO-4759-2023	zhang, yuanfeng/0000-0002-4330-072X	National Natural Science Foundation of China [82002682, 82203720]; Science and Technology Planning Project of Guangdong Province [2020A1515111119, 2019A1515010188]; Guangzhou Municipal Basic Research Program - City, University, and Enterprise Special Project [2024A03J0907]	National Natural Science Foundation of China(National Natural Science Foundation of China (NSFC)); Science and Technology Planning Project of Guangdong Province; Guangzhou Municipal Basic Research Program - City, University, and Enterprise Special Project	This work was supported by the National Natural Science Foundation of China (82002682, 82203720), the Science and Technology Planning Project of Guangdong Province (2020A1515111119, 2019A1515010188) and the Guangzhou Municipal Basic Research Program Jointly Funded by City, University, and Enterprise Special Project (2024A03J0907).		62	4	4	44	74	TAYLOR & FRANCIS INC	PHILADELPHIA	530 WALNUT STREET, STE 850, PHILADELPHIA, PA 19106 USA	2164-5515	2164-554X		HUM VACC IMMUNOTHER	Human Vaccines Immunother.	DEC 31	2024	20	1
J	Yin, Y; Cai, X; Chen, X; Liang, HW; Zhang, YJ; Li, J; Wang, ZY; Chen, XL; Zhang, W; Yokoyama, S; Wang, C; Li, L; Li, LM; Hou, DX; Dong, L; Xu, T; Hiroi, T; Yang, FQ; Ji, HB; Zhang, JF; Zen, K; Zhang, CY				Yin, Yuan; Cai, Xing; Chen, Xi; Liang, Hongwei; Zhang, Yujing; Li, Jing; Wang, Zuoyun; Chen, Xiulan; Zhang, Wen; Yokoyama, Seiji; Wang, Cheng; Li, Liang; Li, Limin; Hou, Dongxia; Dong, Lei; Xu, Tao; Hiroi, Takachika; Yang, Fuquan; Ji, Hongbin; Zhang, Junfeng; Zen, Ke; Zhang, Chen-Yu			Tumor-secreted miR-214 induces regulatory T cells: a major link between immune evasion and tumor growth	CELL RESEARCH			English	Article						secreted microRNA; regulatory T cell; PTEN; microvesicle; immune evasion; tumor	LUNG-CANCER; EXPRESSION; TOLERANCE; MICRORNAS; DEPLETION; MICROVESICLES; PROLIFERATION; AUTOIMMUNITY; PROGRESSION; MECHANISMS	An increased population of CD4(+)CD25(high)Foxp3(+) regulatory T cells (Tregs) in the tumor-associated microenvironment plays an important role in cancer immune evasion. However, the underlying mechanism remains unclear. Here we observed an increased secretion of miR-214 in various types of human cancers and mouse tumor models. Tumor-secreted miR-214 was sufficiently delivered into recipient T ce…	[Yin, Yuan; Cai, Xing; Chen, Xi; Liang, Hongwei; Zhang, Yujing; Li, Jing; Zhang, Wen; Wang, Cheng; Li, Liang; Li, Limin; Hou, Dongxia; Dong, Lei; Zhang, Junfeng; Zen, Ke; Zhang, Chen-Yu] Nanjing Univ, JERC MBB, State Key Lab Pharmaceut Biotechnol, Sch Life Sci, Nanjing 210093, Jiangsu, Peoples R China; [Wang, Zuoyun; Ji, Hongbin] Chinese Acad Sci, Inst Biochem & Cell Biol, Shanghai Inst Biol Sci,…	Nanjing University; Chinese Academy of Sciences; Center for Excellence in Molecular Cell Science, CAS; Chinese Academy of Sciences; Institute of Biophysics, CAS; Chinese Academy of Sciences; Institute of Biophysics, CAS; Tokyo Metropolitan Institute of Medical Science; Chinese Academy of Sciences; Institute of Biophysics, CAS; Jiangnan University	Yin, Y (corresponding author), Nanjing Univ, JERC MBB, State Key Lab Pharmaceut Biotechnol, Sch Life Sci, 22 Hankou Rd, Nanjing 210093, Jiangsu, Peoples R China.	cyzhang@nju.edu.cn; jfzhang@nju.edu.cn; kzen@nju.edu.cn	Dong, Lei/J-3516-2013; Zhang, Y J/HLG-1022-2023; Yu, Qing/KIG-5023-2024; chen, xia/GYR-3948-2022; zhang, junfeng/JHT-7871-2023; Yin, Yuan/AAG-1707-2020; Wang, Cheng/O-7206-2016	Wang, Cheng/0000-0002-1834-2119; Yin, Yuan/0000-0002-7959-5347	National Basic Research Program of China (973 Program) [2014CB542300]; National Natural Science Foundation of China [81101330, 31271378, 81250044]; Natural Science Foundation of Jiangsu Province [BK2011013, BK2012014]; Research Special Fund for Public Welfare Industry of Health [201302018]; Ministry of Education of China [NCET-12-0261]	National Basic Research Program of China (973 Program)(National Basic Research Program of China); National Natural Science Foundation of China(National Natural Science Foundation of China (NSFC)); Natural Science Foundation of Jiangsu Province(Natural Science Foundation of Jiangsu Province); Research Special Fund for Public Welfare Industry of Health; Ministry of Education of China(Ministry of Ed…	We thank Prof Alexander Rudensky (Memorial Sloan-Kettering Cancer Center, New York) for diphtheria toxin-treated Foxp3DTR mice. We thank Drs Zheng-Gang Liu (Cancer Research Institute, NIH) and Dan Wu (Yale University) for their comments on the manuscirpt. This work was supported by grants from the National Basic Research Program of China (973 Program; 2014CB542300), the National Natural Science F…		47	210	233	1	90	INST BIOCHEMISTRY & CELL BIOLOGY	SHANGHAI	SIBS, CAS, 319 YUEYANG ROAD, SHANGHAI, 200031, PEOPLES R CHINA	1001-0602	1748-7838		CELL RES	Cell Res.	OCT	2014	24	10
J	Tatsuguchi, T; Uruno, T; Sugiura, Y; Sakata, D; Izumi, Y; Sakurai, T; Hattori, Y; Oki, E; Kubota, N; Nishimoto, K; Oyama, M; Kunimura, K; Ohki, T; Bamba, T; Tahara, H; Sakamoto, M; Nakamura, M; Suematsu, M; Fukui, Y				Tatsuguchi, Takaaki; Uruno, Takehito; Sugiura, Yuki; Sakata, Daiji; Izumi, Yoshihiro; Sakurai, Tetsuya; Hattori, Yuko; Oki, Eiji; Kubota, Naoto; Nishimoto, Koshiro; Oyama, Masafumi; Kunimura, Kazufumi; Ohki, Takuto; Bamba, Takeshi; Tahara, Hideaki; Sakamoto, Michiie; Nakamura, Masafumi; Suematsu, Makoto; Fukui, Yoshinori			Cancer-derived cholesterol sulfate is a key mediator to prevent tumor infiltration by effector T cells	INTERNATIONAL IMMUNOLOGY			English	Article						DOCK2; immune evasion; tumor immunotherapy	DOCK2; EXPRESSION; PROTEIN; RESISTANCE; MICE; OXYSTEROLS; METABOLISM; ACTIVATION; CHEMOKINES; ALPHA	Effective tumor immunotherapy requires physical contact of T cells with cancer cells. However, tumors often constitute a specialized microenvironment that excludes T cells from the vicinity of cancer cells, and its underlying mechanisms are still poorly understood. DOCK2 is a Rac activator critical for migration and activation of lymphocytes. We herein show that cancer-derived cholesterol sulfate…	[Tatsuguchi, Takaaki; Uruno, Takehito; Sakata, Daiji; Sakurai, Tetsuya; Kunimura, Kazufumi; Fukui, Yoshinori] Kyushu Univ, Med Inst Bioregulat, Dept Immunobiol & Neurosci, Div Immunogenet, Fukuoka 8128582, Japan; [Tatsuguchi, Takaaki; Nakamura, Masafumi] Kyushu Univ, Grad Sch Med Sci, Dept Surg & Oncol, Fukuoka 8128582, Japan; [Sugiura, Yuki; Hattori, Yuko; Ohki, Takuto; Suematsu, Makoto] Keio Un…	Kyushu University; Kyushu University; Keio University; Kyushu University; Kyushu University; Keio University; Saitama Medical University; University of Tokyo	Uruno, T; Fukui, Y (corresponding author), Kyushu Univ, Med Inst Bioregulat, Dept Immunobiol & Neurosci, Div Immunogenet, Fukuoka 8128582, Japan.	uruno@bioreg.kyushu-u.ac.jp; fukui@bioreg.kyushu-u.ac.jp	Oki, Eiji/AFO-6423-2022; Bamba, Takeshi/KOD-6144-2024; Suematsu, Makoto/O-5762-2018; Uruno, Takehito/AAF-7998-2019; Suematsu, Makoto/I-8135-2013	Kubota, Naoto/0000-0002-1849-5078; Kunimura, Kazufumi/0000-0002-3445-804X; Suematsu, Makoto/0000-0002-7165-6336; Bamba, Takeshi/0000-0002-7442-2738; Sugiura, Yuki/0000-0002-6983-8958; Uruno, Takehito/0000-0002-2812-9645	Leading Advanced Projects for Medical Innovation (LEAP) [JP19gm0010001]; Project for Cancer Research and Therapeutic Evolution (P-CAEATE) from Japan Agency for Medical Research and Development (AMED) [JP20cm0106362]; Japan Society for the Promotion of Science (JSPS) [19H00983]; JST (Japan Science and Technology Agency) ERATO Suematsu Gas Biology Project; Grants-in-Aid for Scientific Research [19H…	Leading Advanced Projects for Medical Innovation (LEAP); Project for Cancer Research and Therapeutic Evolution (P-CAEATE) from Japan Agency for Medical Research and Development (AMED); Japan Society for the Promotion of Science (JSPS)(Ministry of Education, Culture, Sports, Science and Technology, Japan (MEXT)Japan Society for the Promotion of Science); JST (Japan Science and Technology Agency) E…	This work was supported by the Leading Advanced Projects for Medical Innovation (LEAP; JP19gm0010001 to Y.F.) and Project for Cancer Research and Therapeutic Evolution (P-CAEATE; JP20cm0106362 to Y.F.) from Japan Agency for Medical Research and Development (AMED); Grants-in-Aid for Scientific Research A from the Japan Society for the Promotion of Science (JSPS; 19H00983 to Y.F.). Infrastructure o…		38	13	14	0	5	OXFORD UNIV PRESS	OXFORD	GREAT CLARENDON ST, OXFORD OX2 6DP, ENGLAND	0953-8178	1460-2377		INT IMMUNOL	Int. Immunol.	APR 20	2022	34	5
J	Vasiyani, H; Mane, M; Rana, K; Shinde, A; Roy, M; Singh, J; Gohel, D; Currim, F; Srivastava, R; Singh, R				Vasiyani, Hitesh; Mane, Minal; Rana, Khushboo; Shinde, Anjali; Roy, Milton; Singh, Jyoti; Gohel, Dhruv; Currim, Fatema; Srivastava, Ratika; Singh, Rajesh			DNA damage induces STING mediated IL-6-STAT3 survival pathway in triple-negative breast cancer cells and decreased survival of breast cancer patients	APOPTOSIS			English	Article						STING; IL-6; STAT3; PD-L1; Drug resistance; Immune escape	STAT3 INHIBITOR; SIGNALING AXIS; TUMOR; INSTABILITY; HJC0152	Triple-negative breast cancer is aggressive and metastatic breast cancer type and shows immune evasion, drug resistance, relapse and poor survival. Anti-cancer therapy like ionizing radiation and chemotherapeutic drug majorly induces DNA damage hence, alteration in DNA damage repair and downstream pathways may contribute to tumor cell survival. DNA damage during chemotherapy is sensed by cyclic G…	[Vasiyani, Hitesh; Mane, Minal; Shinde, Anjali; Singh, Jyoti; Gohel, Dhruv; Currim, Fatema; Singh, Rajesh] Maharaja Sayajirao Univ Baroda, Fac Sci, Dept Biochem, Vadodara 390002, Gujarat, India; [Rana, Khushboo; Srivastava, Ratika] Maharaja Sayajirao Univ Baroda, Dept Microbiol, Vadodara 390002, Gujarat, India; [Rana, Khushboo; Srivastava, Ratika] Maharaja Sayajirao Univ Baroda, Biotechnol Ctr, V…	Maharaja Sayajirao University Baroda; Maharaja Sayajirao University Baroda; Maharaja Sayajirao University Baroda; Johns Hopkins University; Banaras Hindu University (BHU)	Singh, R (corresponding author), Maharaja Sayajirao Univ Baroda, Fac Sci, Dept Biochem, Vadodara 390002, Gujarat, India.;Singh, R (corresponding author), Banaras Hindu Univ, Dept Mol & Human Genet, Varanasi 221005, Uttar Pradesh, India.	hiteshvasiyani@yahoo.com; meenalmanel4cir@gmail.com; khoshboorana612@gmail.com; anjalishinde4891@gmail.com; roymitton1989@gmail.com; singhjyoti9315@gmail.com; dhrtnigohilbaroda@gmail.com; currimfatema53@gmail.com; srivastava.ratika@gmail.com; rajesh.singh-biochem@msubaroda.ac.in	Roy, Milton/ABD-3649-2021; Roy, Milton/JTT-9700-2023	Currim, Fatema/0009-0001-0314-9308; RANA, KHUSHBOO/0009-0000-9488-0835; Roy, Milton/0000-0002-1612-5145; Vasiyani, Hitesh/0009-0005-3767-6893	Department of Science and Technology [INT/Korea/P-39]	Department of Science and Technology(Department of Science & Technology (India))	Department of Science and Technology, Govt. of India, Grant Number INT/Korea/P-39 to Prof. Rajesh Singh.		46	27	27	4	17	SPRINGER	DORDRECHT	VAN GODEWIJCKSTRAAT 30, 3311 GZ DORDRECHT, NETHERLANDS	1360-8185	1573-675X		APOPTOSIS	Apoptosis	DEC	2022	27	11-12
J	Zhang, SC; Liu, Y; Sun, YC; Liu, Q; Gu, Y; Huang, Y; Zeng, Z; Tang, FZ; Ouyang, Y				Zhang, Shichao; Liu, Yang; Sun, Yichi; Liu, Qin; Gu, Yan; Huang, Ya; Zeng, Zhu; Tang, Fuzhou; Ouyang, Yan			Aberrant R-loop-mediated immune evasion, cellular communication, and metabolic reprogramming affect cancer progression: a single-cell analysis	MOLECULAR CANCER			English	Article						R-loop; Tumor immune escape phenotype; Cell communication; Immunotherapy; FANCI; Non-small cell lung cancer	REPLICATION STRESS; T-CELL; RNA; TRANSCRIPTION; RESISTANCE; COMPLEX	Dysregulation of R-loop homeostasis is closely related to various human diseases, including cancer. However, the causality of aberrant R-loops in tumor progression remains unclear. In this study, using single-cell RNA-sequencing datasets from lung adenocarcinoma (LUAD), we constructed an R-loop scoring model to characterize the R-loop state according to the identified R-loop regulators related to…	[Zhang, Shichao; Liu, Yang; Sun, Yichi; Liu, Qin; Zeng, Zhu] Guizhou Med Univ, Engn Res Ctr Cellular Immunotherapy Guizhou Prov, Key Lab Infect Immune & Antibody Engn Guizhou Prov, Guiyang, Peoples R China; [Gu, Yan; Huang, Ya; Tang, Fuzhou; Ouyang, Yan] Guizhou Med Univ, Immune Cells & Antibody Engn Res Ctr Guizhou Prov, Key Lab Biol & Med Engn, Guiyang, Peoples R China	Guizhou Medical University; Guizhou Medical University	Zeng, Z (corresponding author), Guizhou Med Univ, Engn Res Ctr Cellular Immunotherapy Guizhou Prov, Key Lab Infect Immune & Antibody Engn Guizhou Prov, Guiyang, Peoples R China.;Tang, FZ; Ouyang, Y (corresponding author), Guizhou Med Univ, Immune Cells & Antibody Engn Res Ctr Guizhou Prov, Key Lab Biol & Med Engn, Guiyang, Peoples R China.	zengzhu@gmc.edu.cn; tangfuzhou@163.com; ouyangyan@gmc.edu.cn	Gu, Yan/A-7758-2011; Zhang, Shichao/ABC-4751-2021; Tang, Fuzhou/ABB-9458-2021		National Natural Science Foundation of China [31960139, 31860244, 12132006, 32100442, 32260234]; Science and Technology Foundation of Guizhou Province [[2020]1Z016, [2019]1275, ZK[2021]025, [2021]431, [2020]1Y087]; Excellent Young Talents Plan of Guizhou Medical University [[2020(105)]	National Natural Science Foundation of China(National Natural Science Foundation of China (NSFC)); Science and Technology Foundation of Guizhou Province; Excellent Young Talents Plan of Guizhou Medical University	This work was supported by the [the National Natural Science Foundation of China] under Grant [number 31960139, 31860244, 12132006, 32100442, and 32260234]; [the Science and Technology Foundation of Guizhou Province] under Grant [[2020]1Z016, [2019]1275, ZK[2021]025, [2021]431, and [2020]1Y087]; [Excellent Young Talents Plan of Guizhou Medical University] under Grant [2020(105)].		53	0	1	1	12	BMC	LONDON	CAMPUS, 4 CRINAN ST, LONDON N1 9XW, ENGLAND		1476-4598		MOL CANCER	Mol. Cancer	JAN 10	2024	23	1
J	Dong, Q; Han, DD; Li, BK; Yang, Y; Ren, LL; Xiao, TS; Zhang, JC; Li, ZH; Yang, H; Liu, HF				Dong, Qing; Han, Dandan; Li, Baoku; Yang, Yang; Ren, Lili; Xiao, Tingshan; Zhang, Jinchao; Li, Zhenhua; Yang, Hua; Liu, Huifang			Bionic lipoprotein loaded with chloroquine-mediated blocking immune escape improves antitumor immunotherapy	INTERNATIONAL JOURNAL OF BIOLOGICAL MACROMOLECULES			English	Article						Bionic lipoprotein; Chloroquine; Macrophage; Immunosuppressive; Immune escape	SR-BI; DRUG-DELIVERY; SCAVENGER RECEPTOR; CANCER; HDL; POLARIZATION	Tumor immunotherapy hold great promise for eradicating tumors. However, immune escape and the immunosuppressive microenvironment of tumor usually limit the efficiency of tumor immunotherapy. Therefore, simultaneously blocking immune escape and improving immunosuppressive microenvironment are the current problems to be solved urgently. Among them, CD47 on cancer cells membrane could bind to signal…	[Dong, Qing; Li, Baoku; Xiao, Tingshan; Liu, Huifang] Hebei Univ, Coll Pharmaceut Sci, Key Lab Pharmaceut Qual Control Hebei Prov, Baoding 071002, Peoples R China; [Dong, Qing; Han, Dandan; Li, Baoku; Xiao, Tingshan; Zhang, Jinchao; Liu, Huifang] Hebei Univ, Key Lab Med Chem & Mol Diag Minist Educ, Chem Biol Key Lab Hebei Prov, Baoding 071002, Peoples R China; [Han, Dandan; Zhang, Jinchao] Hebei …	Hebei University; Hebei University; Hebei University; Hebei University; Southern Medical University - China	Li, BK; Liu, HF (corresponding author), Hebei Univ, Coll Pharmaceut Sci, Key Lab Pharmaceut Qual Control Hebei Prov, Baoding 071002, Peoples R China.;Yang, H (corresponding author), Hebei Univ, Affiliated Hosp, Baoding 071000, Peoples R China.	libaoku@hbu.edu.cn; docyh@163.com; liuhuifang@hbu.edu.cn	lu, Li/KBA-2603-2024; Li, Zhenhua/S-9926-2019; li, xiaomin/KCX-9845-2024		National Natural Science Foundation of China [21977024, 21601046, 31971304]; Beijing -Tianjin- Hebei Basic Research Cooperation Project [19JCZDJC64100]; Cross-Disciplinary Project of Hebei University [DXK201916]; Science Fund for Creative Research Groups of Nature Science Foundation of Hebei Province [B2021201038]; Guangdong Basic and Applied Basic Research Foundation [2021B1515120065]; Natural S…	National Natural Science Foundation of China(National Natural Science Foundation of China (NSFC)); Beijing -Tianjin- Hebei Basic Research Cooperation Project; Cross-Disciplinary Project of Hebei University; Science Fund for Creative Research Groups of Nature Science Foundation of Hebei Province; Guangdong Basic and Applied Basic Research Foundation; Natural Science Foundation of Hebei Province(Na…	This work was supported by the National Natural Science Foundation of China (21977024, 21601046 and 31971304) , the Beijing -Tianjin- Hebei Basic Research Cooperation Project (19JCZDJC64100) , Cross-Disciplinary Project of Hebei University (DXK201916) . Science Fund for Creative Research Groups of Nature Science Foundation of Hebei Province (B2021201038) . Guangdong Basic and Applied Basic Resear…		58	3	3	2	14	ELSEVIER	AMSTERDAM	RADARWEG 29, 1043 NX AMSTERDAM, NETHERLANDS	0141-8130	1879-0003		INT J BIOL MACROMOL	Int. J. Biol. Macromol.	JUN 15	2023	240
J	Blanco-Heredia, J; Souza, CA; Trincado, JL; Gonzalez-Cao, M; Gonçalves-Ribeiro, S; Gil, SR; Pravdyvets, D; Cedeño, S; Callari, M; Marra, A; Gazzo, AM; Weigelt, B; Pareja, F; Vougiouklakis, T; Jungbluth, AA; Rosell, R; Brander, C; Tresserra, F; Reis, JS; Tiezzi, DG; de la Iglesia, N; Heyn, H; De Mattos-Arruda, L				Blanco-Heredia, Juan; Souza, Carla Anjos; Trincado, Juan L.; Gonzalez-Cao, Maria; Goncalves-Ribeiro, Samuel; Gil, Sara Ruiz; Pravdyvets, Dmytro; Cedeno, Samandhy; Callari, Maurizio; Marra, Antonio; Gazzo, Andrea M.; Weigelt, Britta; Pareja, Fresia; Vougiouklakis, Theodore; Jungbluth, Achim A.; Rosell, Rafael; Brander, Christian; Tresserra, Francesc; Reis-Filho, Jorge S.; Tiezzi, Daniel Guimaraes;…			Converging and evolving immuno-genomic routes toward immune escape in breast cancer	NATURE COMMUNICATIONS			English	Article							INFILTRATING LYMPHOCYTES; COPY NUMBER; MUTATION; GENERATION; VISUALIZATION; NEOANTIGENS; EVOLUTION; RESPONSES; IMPACT; RNA	The interactions between tumor and immune cells along the course of breast cancer progression remain largely unknown. Here, we extensively characterize multiple sequential and parallel multiregion tumor and blood specimens of an index patient and a cohort of metastatic triple-negative breast cancers. We demonstrate that a continuous increase in tumor genomic heterogeneity and distinct molecular c…	[Blanco-Heredia, Juan; Souza, Carla Anjos; Cedeno, Samandhy; Brander, Christian; de la Iglesia, Nuria; De Mattos-Arruda, Leticia] Germans Trias i Pujol Univ Hosp, IrsiCaixa, Badalona, Spain; [Blanco-Heredia, Juan; Souza, Carla Anjos; De Mattos-Arruda, Leticia] Germans Trias i Pujol Res Inst IGTP, Badalona, Spain; [Blanco-Heredia, Juan; Marra, Antonio; Gazzo, Andrea M.; Weigelt, Britta; Pareja, Fr…	Institut de Recerca de la Sida - IrsiCaixa; Fundacio Institut d'Investigacio en Ciencies de la Salut Germans Trias i Pujol (IGTP); Memorial Sloan Kettering Cancer Center; Institut de Recerca Contra la Leucemia Josep Carreras (IJC); quironsalud Group; Hospital Universitari Vall d'Hebron; Vall d'Hebron Institut d'Oncologia (VHIO); Cancer Research UK; CRUK Cambridge Institute; ICREA; Universitat de …	De Mattos-Arruda, L (corresponding author), Germans Trias i Pujol Univ Hosp, IrsiCaixa, Badalona, Spain.;De Mattos-Arruda, L (corresponding author), Germans Trias i Pujol Res Inst IGTP, Badalona, Spain.	ldmarruda@gmail.com	Gil, Sara/KHE-3663-2024; Tiezzi, Daniel/V-4168-2019; Callari, Maurizio/AAF-7089-2019; delaIglesia, Nuria/KMY-0318-2024; Trincado Alonso, Juan Luis/AAA-9178-2019	Blanco Heredia, Juan/0000-0001-9526-7450; Trincado Alonso, Juan Luis/0000-0001-5363-3774; TRESSERRA, FRANCISCO/0000-0003-4330-7603; Cedeno Briceno, Samandhy/0000-0001-8312-0208; Callari, Maurizio/0000-0001-5239-0918	Ayuda Merck de Investigacion 2020 in Immuno-Oncology; IrsiCaixa and Vall dHebron Institute of Oncology; NanoString Technologies; National Institutes of Health (NIH)/National Cancer Institute (NCI) Cancer Center Support Grant [P30 CA008748]; NIH/NCI; Breast Cancer Research Foundation grant; Susan G Komen leadership grant; Cycle for Survival grant; [P50 CA24774901]	Ayuda Merck de Investigacion 2020 in Immuno-Oncology; IrsiCaixa and Vall dHebron Institute of Oncology; NanoString Technologies; National Institutes of Health (NIH)/National Cancer Institute (NCI) Cancer Center Support Grant; NIH/NCI(United States Department of Health & Human ServicesNational Institutes of Health (NIH) - USANIH National Cancer Institute (NCI)); Breast Cancer Research Foundation g…	The authors express gratitude to the index patient and her family for their participation in this study, and the teams at IrsiCaixa, Rosell Institute of Oncology, Vall dHebron Institute of Oncology, the Cellex foundation and NanoString Technologies. Ayuda Merck de Investigacion 2020 in Immuno-Oncology provided partial support to L.D.M.A. This work was partially supported by internal grants of Irs…		73	3	3	10	16	NATURE PORTFOLIO	BERLIN	HEIDELBERGER PLATZ 3, BERLIN, 14197, GERMANY		2041-1723		NAT COMMUN	Nat. Commun.	FEB 21	2024	15	1
J	Lu, WL; Lu, LB; Feng, Y; Chen, J; Li, Y; Kong, XL; Chen, SX; Li, XY; Chen, QM; Zhang, P				Lu, Wanlu; Lu, Libing; Feng, Yun; Chen, Jiao; Li, Yan; Kong, Xiangli; Chen, Sixiu; Li, Xiaoyu; Chen, Qianming; Zhang, Ping			Inflammation promotes oral squamous carcinoma immune evasion via induced programmed death ligand-1 surface expression	ONCOLOGY LETTERS			English	Article						inflammation; oral squamous carcinoma; tumor immune evasion; PD-L1; inflammatory cytokines	CANCER PROGRESSION; BREAST-CANCER; PD-L1; CELL; MICROENVIRONMENT; IMMUNOTHERAPY; STIMULATION; PREVENTION; BLOCKING; THERAPY	The association between inflammation and cancer provides a new target for tumor biotherapy. The inflammatory cells and molecules within the tumor microenvironment have decisive dual roles in antitumor immunity and immune evasion. In the present study, phytohemagglutinin (PHA) was used to stimulate peripheral blood mononuclear cells (PBMCs) to simulate the tumor inflammatory microenvironment. The …	[Lu, Wanlu; Lu, Libing; Feng, Yun; Chen, Jiao; Li, Yan; Kong, Xiangli; Chen, Sixiu; Li, Xiaoyu; Chen, Qianming; Zhang, Ping] Sichuan Univ, West China Coll Stomatol, State Key Lab Oral Dis, Chengdu 610041, Sichuan, Peoples R China	Sichuan University	Zhang, P (corresponding author), Sichuan Univ, West China Coll Stomatol, State Key Lab Oral Dis, 14 Renmin South Rd Sect 3, Chengdu 610041, Sichuan, Peoples R China.	fengyunxixi@yahoo.com.cn; pingzhang68@hotmail.com	Kong, Xiangli/AAV-2713-2021; qian, chen/HSG-9475-2023; Li, Xiaoyu/HSE-9827-2023; CHEN, JIAO/GZA-5784-2022	Chen, Qianming/0000-0002-5371-4432	National Natural Science Foundation of China [30972764, 30901689, 81172579]	National Natural Science Foundation of China(National Natural Science Foundation of China (NSFC))	The present study was supported by the National Natural Science Foundation of China (30972764, 30901689 and 81172579).		32	12	14	0	10	SPANDIDOS PUBL LTD	ATHENS	POB 18179, ATHENS, 116 10, GREECE	1792-1074			ONCOL LETT	Oncol. Lett.	MAY	2013	5	5
J	Yan, XL; Li, WH; Pan, L; Fu, EQ; Xie, YH; Chen, M; Mu, DG				Yan, Xiaolong; Li, Wenhai; Pan, Lei; Fu, Enqing; Xie, Yonghong; Chen, Min; Mu, Deguang			Lewis Lung Cancer Cells Promote SIGNR1( CD209b)-Mediated Macrophages Polarization Induced by IL-4 to Facilitate Immune Evasion	JOURNAL OF CELLULAR BIOCHEMISTRY			English	Article						SIGNR1; IL-4; MURINE MACROPHAGE POLARIZATION; LUNG CANCER; IMMUNE EVASION	MOUSE DC-SIGN; C-TYPE LECTIN; TUMOR; NSCLC; EXPRESSION	Tumor-associated macrophages are a prominent component of lung cancer and contribute to tumor progression by facilitating the immune evasion of cancer cells. DC-SIGN (CD209) assists in the immune evasion of a broad spectrum of pathogens and neoplasms by inhibiting the maturation of DCs and subsequent cytokines production. However, the expression of DC-SIGN in macrophages and its role in mediating…	[Yan, Xiaolong; Li, Wenhai] Fourth Mil Med Univ, Tangdu Hosp, Dept Thorac Surg, Xian 710038, Shaanxi, Peoples R China; [Pan, Lei; Fu, Enqing; Xie, Yonghong; Chen, Min; Mu, Deguang] Fourth Mil Med Univ, Tangdu Hosp, Dept Resp Med, Xian 710038, Shaanxi, Peoples R China	Air Force Military Medical University; Air Force Military Medical University	Mu, DG (corresponding author), Fourth Mil Med Univ, Tangdu Hosp, Dept Resp Med, Xian 710038, Shaanxi, Peoples R China.	deguangmu@163.com	Mu, D/HHM-9587-2022; xu, wei/HHD-2891-2022	Yan, Xiaolong/0000-0003-2419-9707; Qu, Yi/0000-0002-9993-8810	Natural Science Foundation of China [81172221]	Natural Science Foundation of China(National Natural Science Foundation of China (NSFC))	Grant sponsor: Natural Science Foundation of China; Grant number: 81172221.		35	14	16	0	41	WILEY	HOBOKEN	111 RIVER ST, HOBOKEN 07030-5774, NJ USA	0730-2312	1097-4644		J CELL BIOCHEM	J. Cell. Biochem.	MAY	2016	117	5
J	Brightwell, RM; Grzankowski, KS; Lele, S; Eng, K; Arshad, M; Chen, H; Odunsi, K				Brightwell, R. M.; Grzankowski, K. S.; Lele, S.; Eng, K.; Arshad, M.; Chen, H.; Odunsi, K.			The CD47 don't eat me signal is highly expressed in human ovarian cancer	GYNECOLOGIC ONCOLOGY			English	Article						CD47; SIRP alpha; Ovarian cancer; CD4(+) T cells; NY-ESO-1; IFN-gamma; CD8(+) T-cell activation anti-tumor effect	STEM-CELLS; T-CELLS; CARCINOMA; TARGET	Objectives. The CD47 don't eat me signal allows tumor immune evasion. We tested the association of CD47 expression with outcomes in EOC. Methods. CD47 expression was examined within the TCGA database for ovarian carcinoma. For validation, IHC was performed on a TMA consisting of specimens from 265 patients with EOC. The medical records of the patients were also retrospectively reviewed to correla…	[Brightwell, R. M.; Grzankowski, K. S.; Lele, S.; Odunsi, K.] Roswell Pk Canc Inst, Dept Gynecol Oncol, Buffalo, NY 14263 USA; [Brightwell, R. M.; Grzankowski, K. S.; Odunsi, K.] Roswell Pk Canc Inst, Ctr Immunotherapy, Buffalo, NY 14263 USA; [Eng, K.] Roswell Pk Canc Inst, Dept Biostat & Bioinformat, Buffalo, NY 14263 USA; [Arshad, M.; Chen, H.] Roswell Pk Canc Inst, Dept Pathol, Buffalo, NY 142…	Roswell Park Comprehensive Cancer Center; Roswell Park Comprehensive Cancer Center; Roswell Park Comprehensive Cancer Center; Roswell Park Comprehensive Cancer Center	Odunsi, K (corresponding author), Roswell Pk Canc Inst, Buffalo, NY 14263 USA.	kunle.odunsi@roswellpark.org		Eng, Kevin/0000-0001-5636-0812	Cancer Research Institute/Ludwig Institute for Cancer Research Cancer Vaccine Collaborative Grant; Anna-Maria Kellen Clinical Investigator Award of the Cancer Research Institute; Ovarian Cancer Research Fund; Roswell Park Alliance Foundation; NCI Cancer Center Support Grant [P30 CA016056]; NIH [T32CA108456, NIH1R01CA158318-01A1]; RPCI-UPCI Ovarian Cancer SPORE [P50CA159981-01A1]; Empire State Ste…	Cancer Research Institute/Ludwig Institute for Cancer Research Cancer Vaccine Collaborative Grant; Anna-Maria Kellen Clinical Investigator Award of the Cancer Research Institute; Ovarian Cancer Research Fund; Roswell Park Alliance Foundation; NCI Cancer Center Support Grant(United States Department of Health & Human ServicesNational Institutes of Health (NIH) - USANIH National Cancer Institute (N…	This work was supported by a Cancer Research Institute/Ludwig Institute for Cancer Research Cancer Vaccine Collaborative Grant (K.O.), an Anna-Maria Kellen Clinical Investigator Award of the Cancer Research Institute (K.O.), Ovarian Cancer Research Fund (K.O. and T.T.), Roswell Park Alliance Foundation (K.O. and T.T.), NCI Cancer Center Support Grant P30 CA016056, NIH T32CA108456, NIH1R01CA158318…		16	50	59	0	18	ACADEMIC PRESS INC ELSEVIER SCIENCE	SAN DIEGO	525 B ST, STE 1900, SAN DIEGO, CA 92101-4495 USA	0090-8258	1095-6859		GYNECOL ONCOL	Gynecol. Oncol.	NOV	2016	143	2
J	Li, X; Guo, XM; Huang, JX; Lin, Q; Qin, B; Jiang, MS; Shan, XY; Luo, ZY; Zhang, JL; Shi, YY; Lu, YC; Liu, X; Du, YZ; Yang, FC; Luo, LH; You, J				Li, Xiang; Guo, Xuemeng; Huang, Jiaxin; Lin, Qing; Qin, Bing; Jiang, Mengshi; Shan, Xinyu; Luo, Zhenyu; Zhang, Junlei; Shi, Yingying; Lu, Yichao; Liu, Xu; Du, Yongzhong; Yang, Fuchun; Luo, Lihua; You, Jian			Recruiting T cells and sensitizing tumors to NKG2D immune surveillance for robust antitumor immune response	JOURNAL OF CONTROLLED RELEASE			English	Article						In situ forming implant; Atrigel technology; NKG2D; NKG2DL; Sulfisoxazole; Small extracellular vesicles	NK CELLS; INNATE-LIKE; ACTIVATION; RECEPTOR; MICROENVIRONMENT; EXPRESSION; EXOSOMES; LIGANDS	Although recruiting T cells to convert cold tumors into hot can prevent some tumors from evading immune surveillance, tumors have evolved more mechanisms to achieve immune evasion, such as downregulating major histocompatibility complex I (MHC I) molecules expression to prevent T cells from recognizing tumor-antigens, or secreting immune suppression cytokines that disable T cells. Tumor immune ev…	[Li, Xiang; Guo, Xuemeng; Huang, Jiaxin; Lin, Qing; Qin, Bing; Jiang, Mengshi; Shan, Xinyu; Luo, Zhenyu; Zhang, Junlei; Shi, Yingying; Lu, Yichao; Liu, Xu; Du, Yongzhong; Luo, Lihua; You, Jian] Zhejiang Univ, Coll Pharmaceut Sci, 866 Yuhangtang Rd, Hangzhou 310058, Zhejiang, Peoples R China; [Yang, Fuchun] Zhejiang Univ, Affiliated Hosp 1, Dept Hepatobiliary & Pancreat Surg, Sch Med, Hangzhou 310…	Zhejiang University; Zhejiang University	Luo, LH; You, J (corresponding author), Zhejiang Univ, Coll Pharmaceut Sci, 866 Yuhangtang Rd, Hangzhou 310058, Zhejiang, Peoples R China.;Yang, FC (corresponding author), Zhejiang Univ, Affiliated Hosp 1, Dept Hepatobiliary & Pancreat Surg, Sch Med, Hangzhou 310003, Zhejiang, Peoples R China.	yangfc003@zju.edu.cn; luolihua@zju.edu.cn; youjiandoc@zju.edu.cn	lin, qing/JED-5250-2023; luo, zhenyu/HKM-8310-2023; CHEN, AN/KFT-3370-2024; Lee, Leonard/GOJ-8927-2022; Bing, Qin/IYJ-4052-2023; Yang, Fu-chun/IAP-0075-2023; shi, yingying/E-1112-2015	Luo, Lihua/0000-0002-8062-8580	National Natural Science Foundation of China [81973246]; Public Welfare Project of Zhejiang Natural Science Foundation [GF22H308848]	National Natural Science Foundation of China(National Natural Science Foundation of China (NSFC)); Public Welfare Project of Zhejiang Natural Science Foundation	This work was supported by the National Natural Science Foundation of China (81973246), and Public Welfare Project of Zhejiang Natural Science Foundation (GF22H308848). We also would like to thank for the technical support by the Core Facilities, Zhejiang University School of Medicine and Analysis Center of Agrobiology and Environmental Sciences & Institute of Agrobiology and Environmental Scienc…		49	3	3	5	32	ELSEVIER	AMSTERDAM	RADARWEG 29, 1043 NX AMSTERDAM, NETHERLANDS	0168-3659	1873-4995		J CONTROL RELEASE	J. Control. Release	JAN	2023	353
J	Qian, M; Ling, WW; Ruan, ZY				Qian, Min; Ling, Wanwen; Ruan, Zhengyi			Paper Long non-coding RNA SNHG12 promotes immune escape of ovarian cancer cells through their crosstalk with M2 macrophages	AGING-US			English	Article						ovarian cancer; M2 macrophage; immune escape; long noncoding RNA-small nucleolar RNA host gene 12; interlukin-6	INTERLEUKIN-6; EXPRESSION	Accumulating evidence shows that the tumor microenvironment contributes to this phenomenon and that long non-coding RNAs (IncRNAs) are also involved in this process. In this study, we identified a new IncRNA small nucleolar RNA host gene 12 (SNHG12) and investigated its role in tumor immune escape. We analyzed the expression levels of interlukin (IL)-6R and programmed death-ligand 1 (PD-L1) in 51…	[Qian, Min; Ling, Wanwen; Ruan, Zhengyi] Shanghai Jiao Tong Univ, Shanghai Peoples Hosp 9, Sch Med, Dept Obstet & Gynecol, Shanghai 200011, Peoples R China	Shanghai Jiao Tong University	Ruan, ZY (corresponding author), Shanghai Jiao Tong Univ, Shanghai Peoples Hosp 9, Sch Med, Dept Obstet & Gynecol, Shanghai 200011, Peoples R China.		Ruan, Zhengyi/GZK-9467-2022						32	35	36	1	13	IMPACT JOURNALS LLC	ORCHARD PARK	6666 E QUAKER ST, STE 1, ORCHARD PARK, NY 14127 USA	1945-4589			AGING-US	Aging-US	SEP 15	2020	12	17
J	Gil-Julio, H; Perea, F; Rodriguez-Nicolas, A; Cozar, JM; González-Ramirez, AR; Concha, A; Garrido, F; Aptsiauri, N; Ruiz-Cabello, F				Gil-Julio, Hernani; Perea, Francisco; Rodriguez-Nicolas, Antonio; Manuel Cozar, Jose; Rocio Gonzalez-Ramirez, Amanda; Concha, Angel; Garrido, Federico; Aptsiauri, Natalia; Ruiz-Cabello, Francisco			Tumor Escape Phenotype in Bladder Cancer Is Associated with Loss of HLA Class I Expression, T-Cell Exclusion and Stromal Changes	INTERNATIONAL JOURNAL OF MOLECULAR SCIENCES			English	Article						bladder cancer; HLA class I; cancer immune escape; TILs; T-cell exclusion; PD-L1; cancer associated fibroblasts	NUMBER-NEUTRAL LOSS; MHC CLASS-I; ACQUIRED-RESISTANCE; PD-L1 EXPRESSION; DOWN-REGULATION; DEATH LIGAND-1; HAPLOTYPE LOSS; IMMUNE ESCAPE; BLOCKADE; IMMUNOTHERAPY	Cancer eradication and clinical outcome of immunotherapy depend on tumor cell immunogenicity, including HLA class I (HLA-I) and PD-L1 expression on malignant cells, and on the characteristics of the tumor microenvironment, such as tumor immune infiltration and stromal reaction. Loss of tumor HLA-I is a common mechanism of immune escape from cytotoxic T lymphocytes and is linked to cancer progress…	[Gil-Julio, Hernani; Manuel Cozar, Jose] Hosp Univ Virgen de las Nieves, Serv Urol, Granada 18014, Spain; [Perea, Francisco; Rodriguez-Nicolas, Antonio; Garrido, Federico; Aptsiauri, Natalia; Ruiz-Cabello, Francisco] Hosp Univ Virgen de las Nieves, Serv Anal Clin, Granada 18014, Spain; [Perea, Francisco; Rodriguez-Nicolas, Antonio; Manuel Cozar, Jose; Rocio Gonzalez-Ramirez, Amanda; Garrido, Fede…	Hospital Universitario Virgen de las Nieves; Hospital Universitario Virgen de las Nieves; Instituto de Investigacion Biosanitaria IBS Granada; Hospital Universitario San Cecilio; University of Granada; Complejo Hospitalario Universitario A Coruna; Universidade da Coruna; Instituto de Investigacion Biosanitaria IBS Granada	Aptsiauri, N; Ruiz-Cabello, F (corresponding author), Hosp Univ Virgen de las Nieves, Serv Anal Clin, Granada 18014, Spain.;Aptsiauri, N; Ruiz-Cabello, F (corresponding author), Inst Invest Biosanitaria Ibs GRANADA, Granada 18014, Spain.;Aptsiauri, N; Ruiz-Cabello, F (corresponding author), Fdn Invest Biosanitaria, FIBAO, Ibs Granada, Granada 18014, Spain.	hernanij@yahoo.com; franciscoj.perea.garcia@juntadeandalucia.es; antoniorn87@gmail.com; cozarjm@yahoo.es; agonzalez@fibao.es; angel.concha.lopez@sergas.esl; federico.garrido.sspa@juntadeandalucia.es; naptsiauri@ugr.es; fruizc@ugr.es	Ruiz-Cabello, Francisco/ABG-8828-2020; Aptsiauri, Natalia/D-2433-2018; García, Francisco/AAT-9931-2021; Perea Garcia, Francisco Javier/X-6024-2018	Concha Lopez, Angel/0009-0007-9757-1051; Perea Garcia, Francisco Javier/0000-0003-3808-6527; Aptsiauri, Natalia/0000-0001-8419-2959; Ruiz-Cabello, Francisco/0000-0002-2247-3293	ISCIII Research Institute - European Union (FED-ER-Fondo Europeo de Desarrollo Regional) [RETIC RD 06/020, RD09/0076/00165, PI14/01978, PI16/00752, Q2827015E, PI17/00197, PT17/0015/0041]; Junta de Andalucia in Spain [CTS-143, CTS-695, CTS3952, CVI-4740]; Abbott; Spanish Research Institute IDI-URO, Madrid	ISCIII Research Institute - European Union (FED-ER-Fondo Europeo de Desarrollo Regional); Junta de Andalucia in Spain(Junta de Andalucia); Abbott(Abbott Laboratories); Spanish Research Institute IDI-URO, Madrid	This work was supported by grants from the ISCIII Research Institute co-financed by the European Union (FED-ER-Fondo Europeo de Desarrollo Regional) (RETIC RD 06/020, RD09/0076/00165; PI14/01978, PI16/00752, Q2827015E, PI17/00197, PT17/0015/0041) and by the Junta de Andalucia in Spain (Groups CTS-143, CTS-695, CTS3952, CVI-4740). This study was partially financed by Abbott, and the Spanish Resear…		54	13	13	0	11	MDPI	BASEL	ST ALBAN-ANLAGE 66, CH-4052 BASEL, SWITZERLAND		1422-0067		INT J MOL SCI	Int. J. Mol. Sci.	JUL	2021	22	14
J	Kong, FH; Ye, QF; Xiong, Y				Kong, Fanhua; Ye, Qifa; Xiong, Yan			Comprehensive analysis of prognosis and immune function of CD70-CD27 signaling axis in pan-cancer	FUNCTIONAL & INTEGRATIVE GENOMICS			English	Article						CD70; CD27; Pan-cancer; Immune escape; Immunotherapy; Regulatory T cells	REGULATORY T-CELLS; GENE-EXPRESSION; CD70	The immune checkpoint molecule CD70 and its receptor CD27 constitute the signal transduction axis, which is abnormally expressed in many solid tumors and is crucial for T cell co-stimulation and immune escape. Tumor cells regulate CD27 expression in the tumor microenvironment by expressing CD70, which promotes immune escape. Although current research evidence suggests a link between CD70 and tumo…	[Kong, Fanhua; Ye, Qifa; Xiong, Yan] Wuhan Univ, Zhongnan Hosp, Inst Hepatobiliary Dis Wuhan Univ, Transplant Ctr Wuhan Univ,Natl Qual Control Ctr Do, Wuhan 430071, Hubei, Peoples R China; [Ye, Qifa] Cent South Univ, Xiangya Hosp 3, Res Ctr Natl Hlth, Minist Transplantat Med Engn & Technol, Changsha 410013, Peoples R China	Wuhan University; Central South University	Ye, QF; Xiong, Y (corresponding author), Wuhan Univ, Zhongnan Hosp, Inst Hepatobiliary Dis Wuhan Univ, Transplant Ctr Wuhan Univ,Natl Qual Control Ctr Do, Wuhan 430071, Hubei, Peoples R China.;Ye, QF (corresponding author), Cent South Univ, Xiangya Hosp 3, Res Ctr Natl Hlth, Minist Transplantat Med Engn & Technol, Changsha 410013, Peoples R China.	yqf_china@163.com; yanaxiong@whu.edu.cn							46	4	5	3	17	SPRINGER HEIDELBERG	HEIDELBERG	TIERGARTENSTRASSE 17, D-69121 HEIDELBERG, GERMANY	1438-793X	1438-7948		FUNCT INTEGR GENOMIC	Funct. Integr. Genomics	MAR	2023	23	1
J	Hanks, BA				Hanks, Brent A.			Immune Evasion Pathways and the Design of Dendritic Cell-based Cancer Vaccines	DISCOVERY MEDICINE			English	Article							GROWTH-FACTOR-BETA; TGF-BETA; INDOLEAMINE 2,3-DIOXYGENASE; TUMOR MICROENVIRONMENT; UNTREATED MELANOMA; RECEPTOR DEC-205; T-CELLS; IMMUNOTHERAPY; TOLERANCE; NIVOLUMAB	Emerging data is suggesting that the process of dendritic cell (DC) tolerization is an important step in tumorigenesis. Our understanding of the networks within the tumor microenvironment that functionally tolerize DC function is evolving while methods for genetically manipulating DC populations in situ continue to develop. A more intimate understanding of the paracrine signaling pathways which m…	[Hanks, Brent A.] Duke Univ, Med Ctr, Dept Med, Div Med Oncol, Durham, NC 27710 USA	Duke University	Hanks, BA (corresponding author), Duke Univ, Med Ctr, Dept Med, Div Med Oncol, Durham, NC 27710 USA.	brent.hanks@duke.edu	Hanks, Brent/V-3835-2019		NCI NIH HHS [K08 CA191063] Funding Source: Medline	NCI NIH HHS(United States Department of Health & Human ServicesNational Institutes of Health (NIH) - USANIH National Cancer Institute (NCI))			66	5	5	0	5	DISCOVERY MEDICINE	TIMONIUM	10 GERARD AVE, STE 201, TIMONIUM, MD 21093 USA	1539-6509	1944-7930		DISCOV MED	Discov. Med.	FEB	2016	21	114
J	Liu, J; Zhou, WY; Luo, XJ; Chen, YX; Wong, CW; Liu, ZX; Zheng, JB; Mo, HY; Chen, JQ; Li, JJ; Zhong, M; Xu, YH; Zhang, QH; Pu, HY; Wu, QN; Jin, Y; Wang, ZX; Xu, RH; Luo, HY				Liu, Jia; Zhou, Wei-Yi; Luo, Xiao-Jing; Chen, Yan-Xing; Wong, Chau-Wei; Liu, Ze-Xian; Bo Zheng, Jia-; Yu Mo, Hai-; Chen, Jun-Quan; Li, Jia-Jun; Zhong, Ming; Xu, Yu-Hong; Zhang, Qi-Hua; Pu, Heng-Ying; Wu, Qi-Nian; Jin, Ying; Wang, Zi-Xian; Xu, Rui-Hua; Luo, Hui-Yan			Long noncoding RNA Regulating ImMune Escape regulates mixed lineage leukaemia protein-1-H3K4me3-mediated immune escape in oesophageal squamous cell carcinoma	CLINICAL AND TRANSLATIONAL MEDICINE			English	Article						esophageal squamous cell carcinoma; immune escape; immunotherapy; lncRNA; mixed lineage leukaemia protein-1 (MLL1)	CANCER; CHEMOTHERAPY; PATHWAY; PLACEBO; LNCRNA	Background: Predictive biomarkers for oesophageal squamous cell carcinoma (ESCC) immunotherapy are lacking, and immunotherapy resistance remains to be addressed. The role of long noncoding RNA (lncRNA) in ESCC immune escape and immunotherapy resistance remains to be elucidated. Methods: The tumour-associated macrophage-upregulated lncRNAs and the exosomal lncRNAs highly expressed in ESCC immunoth…	[Liu, Jia; Zhou, Wei-Yi; Luo, Xiao-Jing; Chen, Yan-Xing; Wong, Chau-Wei; Liu, Ze-Xian; Bo Zheng, Jia-; Yu Mo, Hai-; Chen, Jun-Quan; Li, Jia-Jun; Zhong, Ming; Xu, Yu-Hong; Zhang, Qi-Hua; Pu, Heng-Ying; Wu, Qi-Nian; Jin, Ying; Wang, Zi-Xian; Xu, Rui-Hua; Luo, Hui-Yan] Sun Yat sen Univ, Collaborat Innovat Ctr Canc Med, State Key Lab Oncol South China, Dept Med Oncol,Canc Ctr, Guangzhou, Peoples R Ch…	State Key Lab Oncology South China; Sun Yat Sen University; Chinese Academy of Medical Sciences - Peking Union Medical College; State Key Lab Oncology South China; Sun Yat Sen University	Xu, RH; Luo, HY (corresponding author), Sun Yat sen Univ, Canc Ctr, State Key Lab Oncol South China, 651 Dongfeng East Rd, Guangzhou 510060, Peoples R China.	xurh@sysucc.org.cn; luohy@sysucc.org.cn	Xu, Yuhong/GLR-7748-2022; Liu, Zexian/D-1153-2011; Xing, Puyuan/GMX-3723-2022; Xu, Rui-Hua/AAW-4766-2021	Xu, Rui-Hua/0000-0001-9771-8534; Liu, Ze-Xian/0000-0001-9698-0610	National Key Research and Development Program of China [81930065, 82173128, 82273402, 2019-I2M-5-036]; National Natural Science Foundation of China [BX2021389]; CAMS Innovation Fund for Medical Sciences (CIFMS) [2022M713601]; Postdoctoral Innovative Talent Support Program [2023A04J1766]; Postdoctoral Science Foundation of China; Guangzhou~Science and Technology Project; Home for Researchers edito…	National Key Research and Development Program of China(National Key Research & Development Program of China); National Natural Science Foundation of China(National Natural Science Foundation of China (NSFC)); CAMS Innovation Fund for Medical Sciences (CIFMS); Postdoctoral Innovative Talent Support Program; Postdoctoral Science Foundation of China(China Postdoctoral Science Foundation); Guangzhou~…	This research was supported by the National Key Research and Development Program of China (2021YFF1201300), the National Natural Science Foundation of China (82203480, 81930065, 82173128, and 82273402), the CAMS Innovation Fund for Medical Sciences (CIFMS) (2019-I2M-5-036), the~Postdoctoral Innovative Talent Support Program (BX2021389), the Postdoctoral Science Foundation of China (2022M713601), …		45	13	13	5	10	JOHN WILEY & SONS LTD	CHICHESTER	THE ATRIUM, SOUTHERN GATE, CHICHESTER PO19 8SQ, W SUSSEX, ENGLAND	2001-1326			CLIN TRANSL MED	Clin. Transl. Med.	SEP	2023	13	9
J	Sautès-Fridman, C				Sautes-Fridman, Catherine			Tumor immunology, toward a success story?	FRONTIERS IN IMMUNOLOGY			English	Article						immunotherapy; tumor microenvironment; immune escape; immune checkpoints; microbiota	CANCER		Ctr Rech Cordeliers, UMRS 1138, Dept Canc Immunol & Immunopathol, Paris, France	Universite Paris Cite; Sorbonne Universite; Institut National de la Sante et de la Recherche Medicale (Inserm)	Sautès-Fridman, C (corresponding author), Ctr Rech Cordeliers, UMRS 1138, Dept Canc Immunol & Immunopathol, Paris, France.	catherine.fridman@crc.jussieu.fr	sautes-fridman, catherine/JOZ-3968-2023	sautes-fridman, catherine/0000-0003-1735-8722					5	2	2	0	9	FRONTIERS RESEARCH FOUNDATION	LAUSANNE	PO BOX 110, LAUSANNE, 1015, SWITZERLAND	1664-3224			FRONT IMMUNOL	Front. Immunol.	FEB 18	2015	6
J	Huang, L; Qin, SJ; Xia, LL; Ma, F; Chen, LM				Huang, Ling; Qin, Shijie; Xia, Lingling; Ma, Fei; Chen, Liming			Integrative single-cell sequencing analysis distinguishes survival-associated cells from the breast cancer microenvironment	CANCER MEDICINE			English	Article						breast cancer; immune evasion; prognostic cell; single-cell sequencing; tumor microenvironment	TUMOR-ASSOCIATED MACROPHAGES; HETEROGENEITY; CD99	Background: Breast cancer shows a highly complex tumor microenvironment by containing various cell types. Identifying prognostic cell populations in the tumor microenvironment will improve the mechanistical understanding of breast cancer and facilitate the development of new breast cancer therapies by targeting the tumor microenvironment. The development of single-cell sequencing reveals various …	[Huang, Ling; Xia, Lingling; Chen, Liming] Nanjing Normal Univ, Sch Life Sci, Dept Biochem, Nanjing 210023, Jiangsu, Peoples R China; [Qin, Shijie; Ma, Fei] Nanjing Normal Univ, Coll Life Sci, Lab Comparat Genom & Bioinformat, Nanjing 210046, Jiangsu, Peoples R China; [Qin, Shijie] Shenzhen Childrens Hosp, Inst Pediat, Shenzhen 518026, Guangdong, Peoples R China; [Qin, Shijie] Chinese Acad Sci, I…	Nanjing Normal University; Nanjing Normal University; Shenzhen Children's Hospital; Chinese Academy of Sciences; Institute of Microbiology, CAS	Chen, LM (corresponding author), Nanjing Normal Univ, Sch Life Sci, Dept Biochem, Nanjing 210023, Jiangsu, Peoples R China.;Ma, F (corresponding author), Nanjing Normal Univ, Coll Life Sci, Lab Comparat Genom & Bioinformat, Nanjing 210046, Jiangsu, Peoples R China.	mafei01@tsinghua.org.cn; chenliming1981@njnu.edu.cn	chen, liming/B-8399-2015	chen, liming/0000-0002-7782-9824	China Postdoctoral Science Foundation [2022M723344]; National Natural Science Foundation of China [81974447]; Natural Science Foundation of Jiangsu Province [SBK2020010058]; Priority Academic Program Development of Jiangsu Higher Education Institutions	China Postdoctoral Science Foundation(China Postdoctoral Science Foundation); National Natural Science Foundation of China(National Natural Science Foundation of China (NSFC)); Natural Science Foundation of Jiangsu Province(Natural Science Foundation of Jiangsu Province); Priority Academic Program Development of Jiangsu Higher Education Institutions	China Postdoctoral Science Foundation, Grant/Award Number: 2022M723344; National Natural Science Foundation of China, Grant/Award Number: 81974447; Natural Science Foundation of Jiangsu Province, Grant/Award Number: SBK2020010058; Priority Academic Program Development of Jiangsu Higher Education Institutions		48	3	3	4	16	WILEY	HOBOKEN	111 RIVER ST, HOBOKEN 07030-5774, NJ USA	2045-7634			CANCER MED-US	Cancer Med.	JUN	2023	12	11
J	Singer, K; Cheng, WC; Kreutz, M; Ho, PC; Siska, PJ				Singer, Katrin; Cheng, Wan-Chen; Kreutz, Marina; Ho, Ping-Chih; Siska, Peter J.			Immunometabolism in cancer at a glance	DISEASE MODELS & MECHANISMS			English	Article						Cancer; Metabolism; Metabolites; Nutrients; T cells; Tumor immunology	T-CELL-ACTIVATION; HYPOXIA-INDUCIBLE FACTOR-1-ALPHA; TUMORAL IMMUNE RESISTANCE; METABOLIC CHECKPOINT; GENE-EXPRESSION; GLUCOSE DEPRIVATION; LACTIC-ACID; ADENOSINE; RECEPTOR; INHIBITION	The scientific knowledge about tumor metabolism has grown at a fascinating rate in recent decades. We now know that tumors are highly active both in their metabolism of available nutrients and in the secretion of metabolic by-products. However, cancer cells can modulate metabolic pathways and thus adapt to specific nutrients. Unlike tumor cells, immune cells are not subject to a 'micro-evolution'…	[Singer, Katrin; Kreutz, Marina; Siska, Peter J.] Univ Hosp Regensburg, Dept Internal Med 3, D-93053 Regensburg, Germany; [Cheng, Wan-Chen; Ho, Ping-Chih] Univ Lausanne, Dept Fundamental Oncol, Fac Biol & Med, CH-1066 Epalinges, Vaud, Switzerland; [Cheng, Wan-Chen; Ho, Ping-Chih] Ludwig Lausanne Branch, CH-1066 Epalinges, Vaud, Switzerland	University of Regensburg; University of Lausanne	Siska, PJ (corresponding author), Univ Hosp Regensburg, Dept Internal Med 3, D-93053 Regensburg, Germany.	peter.siska@ukr.de	Singer, Katrin/B-3823-2016; Siska, Peter/KOC-2433-2024	Siska, Peter/0000-0002-1521-6213	Schweizerischer Nationalfonds zur Forderung der Wissenschaftlichen Forschung (SNSF) [31003A_163204]; Cancer Research Institute-CLIP; Deutsche Forschungsgemeinschaft [KFO262]; Else Kroner-Fresenius-Stiftung	Schweizerischer Nationalfonds zur Forderung der Wissenschaftlichen Forschung (SNSF); Cancer Research Institute-CLIP; Deutsche Forschungsgemeinschaft(German Research Foundation (DFG)); Else Kroner-Fresenius-Stiftung	This work was supported by Schweizerischer Nationalfonds zur Forderung der Wissenschaftlichen Forschung (SNSF) project grant (31003A_163204) and Cancer Research Institute-CLIP (both P.-C.H.), Deutsche Forschungsgemeinschaft (KFO262) (M.K.) and Else Kroner-Fresenius-Stiftung (P.J.S.).		119	66	70	0	11	COMPANY BIOLOGISTS LTD	CAMBRIDGE	BIDDER BUILDING, STATION RD, HISTON, CAMBRIDGE CB24 9LF, ENGLAND	1754-8403	1754-8411		DIS MODEL MECH	Dis. Model. Mech.	AUG	2018	11	8
J	Yu, ZZ; Liu, YY; Zhu, W; Xiao, D; Huang, W; Lu, SS; Yi, H; Zeng, T; Feng, XP; Yuan, L; Qiu, JY; Wu, D; Wen, Q; Zhou, JH; Zhuang, W; Xiao, ZQ				Yu, Zheng-Zheng; Liu, Yun-Ya; Zhu, Wei; Xiao, Ding; Huang, Wei; Lu, Shan-Shan; Yi, Hong; Zeng, Ting; Feng, Xue-Ping; Yuan, Li; Qiu, Jie-Ya; Wu, Di; Wen, Qi; Zhou, Jian-Hua; Zhuang, Wei; Xiao, Zhi-Qiang			ANXA1-derived peptide for targeting PD-L1 degradation inhibits tumor immune evasion in multiple cancers	JOURNAL FOR IMMUNOTHERAPY OF CANCER			English	Article						B7-H1 antigen; breast neoplasms; immune evation; immunotherapy; lung neoplasms	PD-1/PD-L1 INTERACTION; ANNEXIN A1; CELLS; STABILIZATION; APOPTOSIS; BLOCKING	BackgroundImmune checkpoint inhibitors (ICIs) therapy targeting programmed cell death 1 (PD-1)/programmed cell death ligand 1 (PD-L1) shows promising clinical benefits. However, the relatively low response rate highlights the need to develop an alternative strategy to target PD-1/PD-L1 immune checkpoint. Our study focuses on the role and mechanism of annexin A1 (ANXA1)-derived peptide A11 degradi…	[Yu, Zheng-Zheng; Zhu, Wei; Zhou, Jian-Hua; Xiao, Zhi-Qiang] Cent South Univ, Xiangya Hosp, Dept Pathol, Changsha, Hunan, Peoples R China; [Yu, Zheng-Zheng; Liu, Yun-Ya; Xiao, Ding; Huang, Wei; Lu, Shan-Shan; Yi, Hong; Zeng, Ting; Feng, Xue-Ping; Qiu, Jie-Ya; Wu, Di; Wen, Qi; Xiao, Zhi-Qiang] Cent South Univ, Xiangya Hosp, Res Ctr Carcinogenesis & Targeted Therapy, Changsha, Hunan, Peoples R Chin…	Central South University; Central South University; Central South University; Central South University; Central South University; Central South University	Xiao, ZQ (corresponding author), Cent South Univ, Xiangya Hosp, Dept Pathol, Changsha, Hunan, Peoples R China.;Xiao, ZQ (corresponding author), Cent South Univ, Xiangya Hosp, Res Ctr Carcinogenesis & Targeted Therapy, Changsha, Hunan, Peoples R China.;Xiao, ZQ (corresponding author), Cent South Univ, Xiangya Hosp, Higher Educ Key Lab Canc Prote & Translat Med Huna, Changsha, Hunan, Peoples R Chin…	zhiqiangxiao@csu.edu.cn	Wu, Di/HNP-3772-2023; Yu, Yan/GYV-4514-2022		National Natural Science Foundation of China [82272798, 82073005, 82172678, 82170552]; Key Research and Development Program of Hunan Province [2022SK2058]; Research Foundation of Education Bureau of Hunan Province [19K101, 20K137, 21A0008]	National Natural Science Foundation of China(National Natural Science Foundation of China (NSFC)); Key Research and Development Program of Hunan Province; Research Foundation of Education Bureau of Hunan Province	This study was supported by the National Natural Science Foundation of China (82272798, 82073005, 82172678 and 82170552), the Key Research and Development Program of Hunan Province (2022SK2058) and the Research Foundation of Education Bureau of Hunan Province (19K101, 20K137 and 21A0008).		48	17	19	2	17	BMJ PUBLISHING GROUP	LONDON	BRITISH MED ASSOC HOUSE, TAVISTOCK SQUARE, LONDON WC1H 9JR, ENGLAND		2051-1426		J IMMUNOTHER CANCER	J. Immunother. Cancer	MAR	2023	11	3
J	Madhavan, S; Nagarajan, S				Madhavan, Shenbagam; Nagarajan, Sangeetha			GRP78 and next generation cancer hallmarks: An underexplored molecular target in cancer chemoprevention research	BIOCHIMIE			English	Article						Glucose regulated protein 78; Carcinogenesis; Metabolic reprogramming; Tumor immune evasion; Next generation hallmarks; GRP78 inhibitors	GLUCOSE-REGULATED PROTEINS; STRESS CHAPERONE GRP78/BIP; INDUCED CELL-DEATH; ENDOPLASMIC-RETICULUM; ER STRESS; AEROBIC GLYCOLYSIS; TUMOR-CELLS; KAPPA-B; INDUCTION; SURFACE	Glucose regulated protein 78 (GRP 78), a master regulator of endoplasmic reticulum stress has been reported to be up regulated in various cancers and remains a crucial link between tumor glycolysis and tumor microenvironment. Overexpressed GRP78 has also shown to induce immune suppressive molecules and thereby tumor immune evasion. On the other hand emerging reports indicates that the next genera…	[Madhavan, Shenbagam] Annamalai Univ, Fac Sci, Dept Biochem & Biotechnol, Annamalainagar 608002, Tamil Nadu, India; [Nagarajan, Sangeetha] SASTRA Deemed Univ, Sch Chem & Biotechnol, Canc Biol Lab, Anusandhan Kendra 2, Thanjavur 613401, Tamil Nadu, India	Annamalai University; Shanmugha Arts, Science, Technology & Research Academy (SASTRA)	Nagarajan, S (corresponding author), SASTRA Deemed Univ, Sch Chem & Biotechnol, Canc Biol Lab, Anusandhan Kendra 2, Thanjavur 613401, Tamil Nadu, India.	sangeetha@scbt.sastra.edu	Senthil Kumar, Sangeetha/GPS-4810-2022	Senthil Kumar, Sangeetha/0000-0002-1004-0773					67	22	26	0	15	ELSEVIER FRANCE-EDITIONS SCIENTIFIQUES MEDICALES ELSEVIER	ISSY-LES-MOULINEAUX	65 RUE CAMILLE DESMOULINS, CS50083, 92442 ISSY-LES-MOULINEAUX, FRANCE	0300-9084	1638-6183		BIOCHIMIE	Biochimie	AUG	2020	175
J	Wu, X; Peng, MY; Huang, BQ; Zhang, H; Wang, HF; Huang, B; Xue, ZY; Zhang, LJ; Da, YR; Yang, D; Yao, Z; Zhang, RX				Wu, Xi; Peng, Meiyu; Huang, Bingqing; Zhang, Huan; Wang, Huafeng; Huang, Biao; Xue, Zhenyi; Zhang, Lijuan; Da, Yurong; Yang, De; Yao, Zhi; Zhang, Rongxin			Immune microenvironment profiles of tumor immune equilibrium and immune escape states of mouse sarcoma	CANCER LETTERS			English	Article						Immunoediting; Immune equilibrium; Immune escape; Immune microenvironment; Dormant sarcomas	REGULATORY T-CELLS; MYELOID SUPPRESSOR-CELLS; COLORECTAL-CANCER; NKT CELLS; INFILTRATING LYMPHOCYTES; PROGNOSTIC-SIGNIFICANCE; CARCINOMA PATIENTS; ANTITUMOR VACCINE; OVARIAN-CANCER; BEARING MICE	Cancer immunoediting consists of three distinct phases: elimination, equilibrium and escape. Here, for the first time, we investigated the immune microenvironment profiles of tumor immune equilibrium and immune escape states in 3'-methylcholanthrene-induced murine sarcoma model. Our study indicates the relative balance of monocytic MDSCs and antitumor immunity cells (especially CTLs, NK cells and…	[Wu, Xi; Peng, Meiyu; Huang, Bingqing; Zhang, Huan; Wang, Huafeng; Huang, Biao; Xue, Zhenyi; Zhang, Lijuan; Da, Yurong; Yang, De; Zhang, Rongxin] Tianjin Med Univ, Res Ctr Basic Med Sci, Lab Immunol & Inflammat, Tianjin 300070, Peoples R China; [Wu, Xi; Peng, Meiyu; Xue, Zhenyi; Zhang, Lijuan; Da, Yurong; Yao, Zhi; Zhang, Rongxin] Tianjin Med Univ, Basic Med Coll, Dept Immunol, Tianjin 300070, Pe…	Tianjin Medical University; Tianjin Medical University; Tianjin Medical University; Tianjin Medical University; National Institutes of Health (NIH) - USA; NIH National Cancer Institute (NCI)	Yao, Z (corresponding author), Tianjin Med Univ, Basic Med Coll, Dept Immunol, Qi Xiang Tai Rd 22, Tianjin 300070, Peoples R China.	yaozhi@tijmu.edu.cn; rongxinz@yahoo.com	chen, xi/GXH-3653-2022; Huang, Biao/AAV-7021-2021; Zhang, Lijuan/L-9988-2014; Zhang, Rongxin/ABG-3679-2021	Zhang, Rongxin/0000-0002-4083-374X; Huang, Bingqing/0000-0002-8489-6064	Ministry of Science and Technology of China [2012CB932503, 2012CBA01305, 2011CB933100]; National Natural Science Foundation of China [91029705, 81172864, 81272317, 81072019]	Ministry of Science and Technology of China(Ministry of Science and Technology, China); National Natural Science Foundation of China(National Natural Science Foundation of China (NSFC))	This work is supported by the Ministry of Science and Technology of China through Grant Nos. 2012CB932503, 2012CBA01305 and 2011CB933100; the National Natural Science Foundation of China through Grants Nos. 91029705, 81172864, 81272317 and 81072019.		49	46	65	3	41	ELSEVIER IRELAND LTD	CLARE	ELSEVIER HOUSE, BROOKVALE PLAZA, EAST PARK SHANNON, CO, CLARE, 00000, IRELAND	0304-3835	1872-7980		CANCER LETT	Cancer Lett.	OCT 28	2013	340	1
J	Cui, YN; Li, J; Zhang, PP; Yin, DD; Wang, ZY; Dai, JL; Wang, W; Zhang, EB; Guo, RH				Cui, Yanan; Li, Jun; Zhang, Pengpeng; Yin, Dandan; Wang, Ziyu; Dai, Jiali; Wang, Wei; Zhang, Erbao; Guo, Renhua			B4GALT1 promotes immune escape by regulating the expression of PD-L1 at multiple levels in lung adenocarcinoma	JOURNAL OF EXPERIMENTAL & CLINICAL CANCER RESEARCH			English	Article						Early-stage lung adenocarcinoma; N-linked glycosylation; PD-L1; Tumor microenvironment	TUMOR-CELLS; CANCER; GLYCOSYLATION	BackgroundInvasive adenocarcinoma (IAC), which is typically preceded by minimally invasive adenocarcinoma (MIA), is the dominant pathological subtype of early-stage lung adenocarcinoma (LUAD). Identifying the molecular events underlying the progression from MIA to IAC may provide a crucial perspective and boost the exploration of novel strategies for early-stage LUAD diagnosis and treatment.Metho…	[Cui, Yanan; Li, Jun; Dai, Jiali; Guo, Renhua] Nanjing Med Univ, Dept Oncol, Affiliated Hosp 1, Nanjing, Jiangsu, Peoples R China; [Zhang, Pengpeng; Wang, Wei] Nanjing Med Univ, Dept Thorac Surg, Affiliated Hosp 1, Nanjing, Jiangsu, Peoples R China; [Yin, Dandan] Nanjing Univ Chinese Med, Hosp Nanjing 2, Clin Res Ctr, Zhong Fu Rd, Nanjing 210003, Jiangsu, Peoples R China; [Wang, Ziyu] Nanjing Uni…	Nanjing Medical University; Nanjing Medical University; Nanjing University of Chinese Medicine; Nanjing University; Nanjing Medical University; Nanjing Medical University	Guo, RH (corresponding author), Nanjing Med Univ, Dept Oncol, Affiliated Hosp 1, Nanjing, Jiangsu, Peoples R China.;Wang, W (corresponding author), Nanjing Med Univ, Dept Thorac Surg, Affiliated Hosp 1, Nanjing, Jiangsu, Peoples R China.;Zhang, EB (corresponding author), Nanjing Med Univ, Ctr Global Hlth, Sch Publ Hlth, Dept Epidemiol, Nanjing 211166, Peoples R China.;Zhang, EB (corresponding aut…	wangwei15261883958@163.com; erbaozhang@njmu.edu.cn; rhguo@njmu.edu.cn	Zhang, Pengpeng/HOH-7100-2023; liu, shilong/JZD-8395-2024; Liu, Yang/JVD-6777-2023; Dai, Jial/HDO-0372-2022; cui, yanan/HGU-4247-2022; Wang, Wei/JAO-0499-2023	zhang, erbao/0000-0002-5752-7976; yin, dandan/0000-0002-2550-5254; Guo, Renhua/0000-0003-4475-8617; Zhang, Pengpeng/0000-0003-1488-265X; Wang, Wei/0000-0002-1614-0759					40	16	16	2	10	BMC	LONDON	CAMPUS, 4 CRINAN ST, LONDON N1 9XW, ENGLAND		1756-9966		J EXP CLIN CANC RES	J. Exp. Clin. Cancer Res.	JUN 12	2023	42	1
J	Huang, MY; Peng, XQ; Yang, L; Yang, S; Li, XY; Tang, SL; Li, BW; Jin, HY; Wu, B; Liu, JG; Li, HY				Huang, Mingyao; Peng, Xueqiang; Yang, Liang; Yang, Shuo; Li, Xinyu; Tang, Shilei; Li, Bowen; Jin, Hongyuan; Wu, Bo; Liu, Jingang; Li, Hangyu			Non-coding RNA derived from extracellular vesicles in cancer immune escape: Biological functions and potential clinical applications	CANCER LETTERS			English	Article						Extracellular vesicles; Non-coding RNA; Immune escape; Clinical applications	TUMOR-ASSOCIATED MACROPHAGES; CELL-DIFFERENTIATION; SUPPRESSOR-CELLS; SHEDDING LIGHT; CIRCULAR RNAS; MYELOID CELLS; EMERGING ROLE; B-CELLS; EXOSOMES; MICROVESICLES	The tumor microenvironment represents a dynamically composed matrix into which cancer cells and many other cell types are embedded to form organ-like structures. The tumor immune micmenvironment (TIME), composed of immune cells, is an inseparable part of the tumor microenvironment. Extracellular vesicles (EVs) participate in the occurrence and development of tumors by delivering various biologica…	[Huang, Mingyao; Peng, Xueqiang; Yang, Liang; Yang, Shuo; Li, Xinyu; Tang, Shilei; Li, Bowen; Jin, Hongyuan; Wu, Bo; Liu, Jingang; Li, Hangyu] China Med Univ, Affiliated Hosp 4, Dept Gen Surg, Shenyang 110032, Peoples R China	China Medical University	Li, HY (corresponding author), China Med Univ, Affiliated Hosp 4, Dept Gen Surg, Shenyang 110032, Peoples R China.	sj_li_hangyu@sina.com	liu, jianyang/JXL-6273-2024; zhao, wei/JZD-4475-2024	Peng, Xueqiang/0000-0003-3522-0348; Huang, Mingyao/0000-0003-3446-2169; Huang, Mingyao/0009-0004-4566-4350	National Natural Science Foundation of China [82003040]; Natural Science Foundation of Liaoning Province [2020-BS-103]	National Natural Science Foundation of China(National Natural Science Foundation of China (NSFC)); Natural Science Foundation of Liaoning Province(Natural Science Foundation of Liaoning Province)	This work was supported by grants from the National Natural Science Foundation of China (No.81472302/No.81871983/No.82003040) and Natural Science Foundation of Liaoning Province (2020-BS-103).		179	21	21	0	13	ELSEVIER IRELAND LTD	CLARE	ELSEVIER HOUSE, BROOKVALE PLAZA, EAST PARK SHANNON, CO, CLARE, 00000, IRELAND	0304-3835	1872-7980		CANCER LETT	Cancer Lett.	MAR 31	2021	501
J	Gu, YZ; Zhang, ZK; Camps, MGM; Ossendorp, F; Wijdeven, RH; ten Dijke, P				Gu, Yuanzhuo; Zhang, Zhengkui; Camps, Marcel G. M.; Ossendorp, Ferry; Wijdeven, Ruud H.; ten Dijke, Peter			Genome-wide CRISPR screens define determinants of epithelial-mesenchymal transition mediated immune evasion by pancreatic cancer cells	SCIENCE ADVANCES			English	Article							ACQUIRED-RESISTANCE; TGF-BETA; TUMOR MICROENVIRONMENT; SIGNAL TRANSDUCER; APOPTOTIC CELLS; ESSENTIAL GENES; DOWN-REGULATION; DISTINCT TUMOR; GROWTH; RNA	The genetic circuits that allow cancer cells to evade immune killing via epithelial mesenchymal plasticity remain poorly understood. Here, we showed that mesenchymal-like (Mes) KPC3 pancreatic cancer cells were more resistant to cytotoxic T lymphocyte (CTL)-mediated killing than the parental epithelial-like (Epi) cells and used parallel genome-wide CRISPR screens to assess the molecular underpinn…	[Gu, Yuanzhuo; Wijdeven, Ruud H.; ten Dijke, Peter] Leiden Univ Med Ctr, Oncode Inst, Einthovenweg 20, NL-2333 ZC Leiden, Netherlands; [Gu, Yuanzhuo; Wijdeven, Ruud H.; ten Dijke, Peter] Leiden Univ Med Ctr, Dept Cell & Chem Biol, Einthovenweg 20, NL-2333 ZC Leiden, Netherlands; [Zhang, Zhengkui] Soochow Univ, Inst Biol, Suzhou 215123, Peoples R China; [Zhang, Zhengkui] Soochow Univ, Inst Med Sci…	Leiden University; Leiden University Medical Center (LUMC); Leiden University; Leiden University Medical Center (LUMC); Soochow University - China; Soochow University - China; Leiden University; Leiden University Medical Center (LUMC); Vrije Universiteit Amsterdam	ten Dijke, P (corresponding author), Leiden Univ Med Ctr, Oncode Inst, Einthovenweg 20, NL-2333 ZC Leiden, Netherlands.;ten Dijke, P (corresponding author), Leiden Univ Med Ctr, Dept Cell & Chem Biol, Einthovenweg 20, NL-2333 ZC Leiden, Netherlands.	p.ten_dijke@lumc.nl	ten Dijke, Peter/AAG-4660-2021	ten Dijke, Peter/0000-0002-7234-342X; Ossendorp, Ferry/0000-0001-9730-7954; Wijdeven, Ruud/0000-0002-3390-7384	ZonMW [09120012010061]; Cancer Genomics Center Netherlands (CGC.NL.)	ZonMW(Netherlands Organization for Health Research and Development); Cancer Genomics Center Netherlands (CGC.NL.)	This work was supported by ZonMW grant (09120012010061) and Cancer Genomics Center Netherlands (CGC.NL.).		93	3	3	2	9	AMER ASSOC ADVANCEMENT SCIENCE	WASHINGTON	1200 NEW YORK AVE, NW, WASHINGTON, DC 20005 USA	2375-2548			SCI ADV	Sci. Adv.	JUL	2023	9	28
J	Xu, R; Lee, YJ; Kim, CH; Min, GH; Kim, YB; Park, JW; Kim, DH; Kim, JH; Yim, H				Xu, Rong; Lee, Young-Joo; Kim, Chang-Hyeon; Min, Ga-Hong; Kim, Yeo-Bin; Park, Jung-Won; Kim, Dae-Hoon; Kim, Jung-Hyun; Yim, Hyungshin			Invasive FoxM1 phosphorylated by PLK1 induces the polarization of tumor-associated macrophages to promote immune escape and metastasis, amplified by IFITM1	JOURNAL OF EXPERIMENTAL & CLINICAL CANCER RESEARCH			English	Article						FoxM1; Phosphorylation; PLK1; Invasiveness; Tumor-associated macrophages	EPITHELIAL-MESENCHYMAL TRANSITION; TRANSCRIPTION FACTOR; TGF-BETA; CANCER; EXPRESSION; MIGRATION; CELLS; CARCINOMA; GENES; PROLIFERATION	BackgroundUnderstanding the mechanism behind immune cell plasticity in cancer metastasis is crucial for identifying key regulators. Previously we found that mitotic factors regulate epithelial-mesenchymal transition, but how these factors convert to metastatic players in the tumor microenvironment (TME) is not fully understood.MethodsThe clinical importance of mitotic factors was analyzed by heat…	[Xu, Rong; Lee, Young-Joo; Kim, Chang-Hyeon; Min, Ga-Hong; Kim, Yeo-Bin; Park, Jung-Won; Kim, Dae-Hoon; Yim, Hyungshin] Hanyang Univ, Inst Pharmaceut Sci & Technol, Coll Pharm, Dept Pharm, Ansan 15588, South Korea; [Kim, Jung-Hyun] Korea Natl Inst Hlth, Dept Chron Dis Convergence Res, Div Intractable Dis Res, Cheongju 28160, South Korea	Hanyang University; Korea Disease Control & Prevention Agency (KDCA); Korea National Institute of Health (KNIH)	Yim, H (corresponding author), Hanyang Univ, Inst Pharmaceut Sci & Technol, Coll Pharm, Dept Pharm, Ansan 15588, South Korea.	hsyim@hanyang.ac.kr	Park, Jun/H-7127-2019; Kim, Soo Young/GLR-4223-2022		We would like to thank Prof. Zheng Fu (Virginia Commonwealth University, Richmond, VA, USA), Dr. Min Hee Park (Korea National Institute of Health, Cheongju, Korea), Prof. Eun-Yi Moon (Sejong University, Seoul, Korea), and MSc. Hay-Ran Jang (Hanyang Univers	We would like to thank Prof. Zheng Fu (Virginia Commonwealth University, Richmond, VA, USA), Dr. Min Hee Park (Korea National Institute of Health, Cheongju, Korea), Prof. Eun-Yi Moon (Sejong University, Seoul, Korea), and MSc. Hay-Ran Jang (Hanyang Univers	We would like to thank Prof. Zheng Fu (Virginia Commonwealth University, Richmond, VA, USA), Dr. Min Hee Park (Korea National Institute of Health, Cheongju, Korea), Prof. Eun-Yi Moon (Sejong University, Seoul, Korea), and MSc. Hay-Ran Jang (Hanyang University, Ansan, Korea) for providing FoxM1 plasmid, primary human macrophage cells, Beas-2B cells, and shRNA for targeting FoxM1, respectively.		64	7	7	1	2	BMC	LONDON	CAMPUS, 4 CRINAN ST, LONDON N1 9XW, ENGLAND		1756-9966		J EXP CLIN CANC RES	J. Exp. Clin. Cancer Res.	NOV 16	2023	42	1
J	Schweickert, PG; Yang, Y; White, EE; Cresswell, GM; Elzey, BD; Ratliff, TL; Arumugam, P; Antoniak, S; Mackman, N; Flick, MJ; Konieczny, SF				Schweickert, Patrick G.; Yang, Yi; White, Emily E.; Cresswell, Gregory M.; Elzey, Bennett D.; Ratliff, Timothy L.; Arumugam, Paritha; Antoniak, Silvio; Mackman, Nigel; Flick, Matthew J.; Konieczny, Stephen F.			Thrombin-PAR1 signaling in pancreatic cancer promotes an immunosuppressive microenvironment	JOURNAL OF THROMBOSIS AND HAEMOSTASIS			English	Article						cancer; cytotoxic T lymphocyte; immune evasion; immunosuppression; pancreatic ductal adenocarcinoma; protease activated receptor 1; thrombin	PROTEASE-ACTIVATED RECEPTORS; COLONY-STIMULATING FACTOR; BREAST-CANCER; GM-CSF; VENOUS THROMBOEMBOLISM; IMMUNE SURVEILLANCE; CELLS; EXPRESSION; PAR1; SURVIVAL	Background Pancreatic ductal adenocarcinoma (PDAC) is characterized by a prothrombotic state and a lack of host antitumor immune responsiveness. Linking these two key features, we previously demonstrated that tumor-derived coagulation activity promotes immune evasion. Specifically, thrombin-protease-activated receptor-1 (PAR1) signaling in mouse PDAC cells drives tumor growth by evading cytotoxic…	[Schweickert, Patrick G.; White, Emily E.; Konieczny, Stephen F.] Purdue Univ, Dept Biol Sci, W Lafayette, IN 47907 USA; [Schweickert, Patrick G.; White, Emily E.; Cresswell, Gregory M.; Elzey, Bennett D.; Ratliff, Timothy L.; Konieczny, Stephen F.] Purdue Univ, Purdue Ctr Canc Res, W Lafayette, IN 47907 USA; [Yang, Yi; Antoniak, Silvio; Flick, Matthew J.] Univ N Carolina, Lineberger Comprehens C…	Purdue University System; Purdue University; Purdue University System; Purdue University; University of North Carolina; University of North Carolina Chapel Hill; University of North Carolina; University of North Carolina Chapel Hill; Purdue University System; Purdue University; Cincinnati Children's Hospital Medical Center; University of North Carolina; University of North Carolina Chapel Hill	Flick, MJ (corresponding author), Univ N Carolina, Lineberger Comprehens Canc Ctr, Dept Pathol & Lab Med, UNC Blood Res Ctr, 116 Manning Dr,Off 8018B, Chapel Hill, NC 27599 USA.	matthew_flick@med.unc.edu		Cresswell, Gregory/0000-0003-0616-0366	National Institutes of Health [R01CA124586, R01CA211098, U01HL143403]	National Institutes of Health(United States Department of Health & Human ServicesNational Institutes of Health (NIH) - USA)	National Institutes of Health, Grant/Award Number: R01CA124586, R01CA211098 and U01HL143403		61	21	22	1	7	WILEY	HOBOKEN	111 RIVER ST, HOBOKEN 07030-5774, NJ USA	1538-7933	1538-7836		J THROMB HAEMOST	J. Thromb. Haemost.	JAN	2021	19	1
[truncated: 854 more rows]
[truncated: 22 more columns]
