# Supplementary material for: Bibliometric and visual analysis of global research trends and frontiers in the tumor microenvironment and immune escape
Source: Medicine (Baltimore). 2026 Jul 10;105(28):e49728. doi: 10.1097/MD.0000000000049728 (PMC13363031; doi:10.1097/MD.0000000000049728)
Supplement: Supplementary file 2 [file medi-105-e49728-s002.xls]

## Sheet: savedrecs
Publication Type	Authors	Book Authors	Book Editors	Book Group Authors	Author Full Names	Book Author Full Names	Group Authors	Article Title	Source Title	Book Series Title	Book Series Subtitle	Language	Document Type	Conference Title	Conference Date	Conference Location	Conference Sponsor	Conference Host	Author Keywords	Keywords Plus	Abstract	Addresses	Affiliations	Reprint Addresses	Email Addresses	Researcher Ids	ORCIDs	Funding Orgs	Funding Name Preferred	Funding Text	Cited References	Cited Reference Count	Times Cited, WoS Core	Times Cited, All Databases	180 Day Usage Count	Since 2013 Usage Count	Publisher	Publisher City	Publisher Address	ISSN	eISSN	ISBN	Journal Abbreviation	Journal ISO Abbreviation	Publication Date	Publication Year	Volume	Issue	Part Number
J	Lee, YS; Lee, WS; Kim, CW; Lee, SJ; Yang, H; Kong, SJ; Ning, J; Yang, KM; Kang, B; Kim, WR; Chon, HJ; Kim, C				Lee, Yu Seong; Lee, Won Suk; Kim, Chang Woo; Lee, Seung Joon; Yang, Hannah; Kong, So Jung; Ning, John; Yang, Kyung-Mee; Kang, Beodeul; Kim, Woo Ram; Chon, Hong Jae; Kim, Chan			Oncolytic vaccinia virus reinvigorates peritoneal immunity and cooperates with immune checkpoint inhibitor to suppress peritoneal carcinomatosis in colon cancer	JOURNAL FOR IMMUNOTHERAPY OF CANCER			English	Article						translational medical research; tumor microenvironment; immunotherapy; oncolytic virotherapy	TUMOR MICROENVIRONMENT; IMMUNOTHERAPY; NORMALIZATION; ACTIVATION; CELLS; ANGIOGENESIS; VASCULATURE; BLOCKADE; EFFICACY; TARGET	Background Peritoneal carcinomatosis (PC) is a common and devastating manifestation of colon cancer and refractory to conventional anticancer therapeutics. During the peritoneal dissemination of colon cancer, peritoneal immunity is nullified by various mechanisms of immune evasion. Here, we employed the armed oncolytic vaccinia virus mJX-594 (JX) to rejuvenate the peritoneal antitumor immune resp…	[Lee, Yu Seong; Lee, Seung Joon] CHA Univ, Dept Biomed Sci, Seongnam, South Korea; [Lee, Won Suk; Yang, Hannah; Kong, So Jung; Kang, Beodeul; Kim, Woo Ram; Chon, Hong Jae; Kim, Chan] CHA Univ, CHA Bundang Med Ctr, Sch Med, Med Oncol, Seongnam, South Korea; [Kim, Chang Woo] Kyung Hee Univ, Gangdong Hosp, Seoul, South Korea; [Ning, John] SillaJen Biotherapeut, San Francisco, CA USA; [Yang, Kyung-Me…	Pochon Cha University; Pochon Cha University; Kyung Hee University	Chon, HJ; Kim, C (corresponding author), CHA Univ, CHA Bundang Med Ctr, Sch Med, Med Oncol, Seongnam, South Korea.	minidoctor@cha.ac.kr; chan@cha.ac.kr	Kim, Chan/JQW-0496-2023; Kim, Chang Woo/G-5001-2015	Lee, Won Suk/0000-0003-2753-5294; Kim, Chang Woo/0000-0002-6317-8354; Yang, Hannah/0000-0003-2252-7041; Kim, Chan/0000-0001-9780-6155; Chon, Hong Jae/0000-0002-6979-5812	National Research Foundation of Korea (NRF) - Korea government (MSIT) [NRF-2020R1A2C2004530, NRF-2020R1C1C1010722, NRF-2020R1C1C1008212]	National Research Foundation of Korea (NRF) - Korea government (MSIT)	This work was supported by the National Research Foundation of Korea (NRF) grant funded by the Korea government (MSIT) (NRF-2020R1A2C2004530 to CK, NRF-2020R1C1C1010722 to HJC, and NRF-2020R1C1C1008212 to CWK).		50	39	40	2	15	BMJ PUBLISHING GROUP	LONDON	BRITISH MED ASSOC HOUSE, TAVISTOCK SQUARE, LONDON WC1H 9JR, ENGLAND		2051-1426		J IMMUNOTHER CANCER	J. Immunother. Cancer		2020	8	2
J	Huo, MR; Zhao, Y; Satterlee, AB; Wang, YH; Xu, Y; Huang, L				Huo, Meirong; Zhao, Yan; Satterlee, Andrew Benson; Wang, Yuhua; Xu, Ying; Huang, Leaf			Tumor-targeted delivery of sunitinib base enhances vaccine therapy for advanced melanoma by remodeling the tumor microenvironment	JOURNAL OF CONTROLLED RELEASE			English	Article						Polymeric micelles; Sunitinib base; Peptide vaccine; Tumor microenvironment; Advanced melanoma	CELL CARCINOMA PATIENTS; CANCER-IMMUNOTHERAPY; IMMUNE SUPPRESSION; BREAST-CANCER; CO-DELIVERY; CISPLATIN; GROWTH; COMBINATION; NANOPARTICLES; CHEMOTHERAPY	Development of an effective treatment against advanced tumors remains a major challenge for cancer immunotherapy. We have previously developed a potent mannose-modified lipid calcium phosphate (LCP) nanoparticle (NP)-based Trp2 vaccine for melanoma therapy, but because this vaccine can induce a potent anti-tumor immune response only during the early stages of melanoma, poor tumor growth inhibitio…	[Huo, Meirong; Zhao, Yan; Satterlee, Andrew Benson; Wang, Yuhua; Xu, Ying; Huang, Leaf] Univ North Carolina Chapel Hill, Eshelman Sch Pharm, Div Mol Pharmaceut, Ctr Nanotechnol Drug Delivery, Chapel Hill, NC 27599 USA; [Huo, Meirong] China Pharmaceut Univ, Dept Pharmaceut, State Key Lab Nat Med, Nanjing 210009, Peoples R China; [Zhao, Yan] China Med Univ, Sch Pharm, Dept Pharmaceut, Shenyang 1101…	University of North Carolina; University of North Carolina Chapel Hill; University of North Carolina School of Medicine; China Pharmaceutical University; China Medical University; Jiangsu University	Huang, L (corresponding author), Univ North Carolina Chapel Hill, Eshelman Sch Pharm, Div Mol Pharmaceut, Ctr Nanotechnol Drug Delivery, Chapel Hill, NC 27599 USA.	leafh@unc.edu	Zhang, Yonghui/AGY-9072-2022	Huang, Leaf/0000-0002-9421-8283; Satterlee, Andrew/0000-0001-6952-5823	NIH [CA149363, CA149387, CA151652, DK100664]	NIH(United States Department of Health & Human ServicesNational Institutes of Health (NIH) - USA)	The work was supported by NIH grants CA149363, CA149387, CA151652 and DK100664.		55	131	137	4	297	ELSEVIER SCIENCE BV	AMSTERDAM	PO BOX 211, 1000 AE AMSTERDAM, NETHERLANDS	0168-3659	1873-4995		J CONTROL RELEASE	J. Control. Release	JAN 10	2017	245
J	Deng, BL; Yang, BL; Chen, JQ; Wang, SW; Zhang, WQ; Guo, YX; Han, YC; Li, HC; Dang, YJ; Yuan, YQ; Dai, XY; Zang, YS; Li, YY; Li, B				Deng, Biaolong; Yang, Biaolong; Chen, Jieqiong; Wang, Shuaiwei; Zhang, Weiqi; Guo, Yixian; Han, Yichao; Li, Hecheng; Dang, Yongjun; Yuan, Yaqin; Dai, Xueyu; Zang, Yuansheng; Li, Yangyang; Li, Bin			Gallic acid induces T-helper-1-like Treg cells and strengthens immune checkpoint blockade efficacy	JOURNAL FOR IMMUNOTHERAPY OF CANCER			English	Article						immunotherapy; T-Lymphocytes; tumor microenvironment	PD-1 BLOCKADE; LYMPHOCYTES; TUMORS	Background Foxp3(+) regulatory T (T-reg) cells facilitate tumor immune evasion by forming a suppressive tumor microenvironment. Therefore, immune therapies promoting T-reg fragility may greatly enhance immune checkpoint blockade (ICB) efficacy in cancers. Methods We have screened 2640 compounds and identified the gut microbial metabolite gallic acid, which promotes Foxp3 degradation and T-reg ins…	[Deng, Biaolong; Wang, Shuaiwei; Zhang, Weiqi; Yuan, Yaqin; Dai, Xueyu; Li, Bin] Shanghai Jiao Tong Univ, Sch Med, Dept Immunol & Microbiol,Ctr Immune Related Dis, Ruijin Hosp,Dept Resp & Crit Care Med,Shanghai In, Shanghai, Peoples R China; [Yang, Biaolong; Zang, Yuansheng] Naval Med Univ, Shanghai Changzheng Hosp, Dept Med Oncol, Shanghai, Peoples R China; [Chen, Jieqiong] Shanghai Affin Biopha…	Shanghai Jiao Tong University; Naval Medical University; Shanghai Jiao Tong University; Shanghai Jiao Tong University; Fudan University; ShanghaiTech University; Tongji University; Shanghai University of Traditional Chinese Medicine	Li, B (corresponding author), Shanghai Jiao Tong Univ, Sch Med, Dept Immunol & Microbiol,Ctr Immune Related Dis, Ruijin Hosp,Dept Resp & Crit Care Med,Shanghai In, Shanghai, Peoples R China.;Li, B (corresponding author), Shanghai Pulm Hosp, Clin Translat Res Ctr, Dept Thorac Surg, Shanghai, Peoples R China.;Li, B (corresponding author), Tongji Univ, Shanghai Skin Dis Hosp, Dept Integrated TCM & W…	binli@shsmu.edu.cn	tong, li/KDO-7821-2024; Zhao, Wensi/JDW-1266-2023	Wang, Shuaiwei/0000-0002-1659-8962	NSFC [31525008, 81830051, 31961133011, 31700775]; National Key R&D Program of China [2019YFA09006100]; Innovative research team of high-level local universities in Shanghai [SSMU-ZDCX20180101]; Shanghai 'Rising Star' program [10QA1407900]; CAS '100-talent' program and National Science Foundation for Distinguished Young Scholars [31525008]; Program of Shanghai Academic Research Leader [16XD1403800…	NSFC(National Natural Science Foundation of China (NSFC)); National Key R&D Program of China; Innovative research team of high-level local universities in Shanghai; Shanghai 'Rising Star' program; CAS '100-talent' program and National Science Foundation for Distinguished Young Scholars; Program of Shanghai Academic Research Leader; Fundamental Research Funds for Central Universities(Fundamental R…	Our research is supported by NSFC 31525008, 81830051 and 31961133011; National Key R&D Program of China 2019YFA09006100; Innovative research team of high--level local universities in Shanghai SSMU--ZDCX20180101. BL is a recipient of Shanghai `Rising Star' program 10QA1407900, CAS '100-talent' program and National Science Foundation for Distinguished Young Scholars 31525008, Program of Shanghai Ac…		43	34	34	3	19	BMJ PUBLISHING GROUP	LONDON	BRITISH MED ASSOC HOUSE, TAVISTOCK SQUARE, LONDON WC1H 9JR, ENGLAND		2051-1426		J IMMUNOTHER CANCER	J. Immunother. Cancer	JUL	2022	10	7
J	Zhao, YT; Wang, XX; Wu, W; Long, HX; Huang, JN; Wang, ZY; Li, T; Tang, S; Zhu, B; Chen, DG				Zhao, Yuetao; Wang, Xin-Xin; Wu, Wei; Long, Haixia; Huang, Jiani; Wang, Zhongyu; Li, Tao; Tang, Shu; Zhu, Bo; Chen, Degao			EZH2 regulates PD-L1 expression via HIF-1α in non-small cell lung cancer cells	BIOCHEMICAL AND BIOPHYSICAL RESEARCH COMMUNICATIONS			English	Article						EZH2; PD-L1; HIF-1 alpha; lung cancer	GROUP PROTEIN EZH2; BREAST-CANCER; POLYCOMB; PROGRESSION; PROGNOSIS; BLOCKADE; IMMUNITY; PROSTATE	Lung cancer is the most commonly diagnosed cancer and accounts for most cancer-related mortalities worldwide. The high expression of programmed death ligand 1 (PD-L1) is an important factor that promotes immune escape of lung cancer, thus aggravates chemotherapy resistance and poor prognosis. Therefore, understanding the regulatory mechanism of PD-L1 in lung cancer is critical for tumor immunothe…	[Zhao, Yuetao; Wang, Xin-Xin; Long, Haixia; Huang, Jiani; Wang, Zhongyu; Li, Tao; Tang, Shu; Zhu, Bo; Chen, Degao] Army Med Univ, Xinqiao Hosp, Inst Canc, Chongqing, Peoples R China; [Wu, Wei] Army Med Univ, Southwest Hosp, Dept Cardiothorac Surg, Chongqing, Peoples R China	Army Medical University; Army Medical University	Zhu, B; Chen, DG (corresponding author), Army Med Univ, Xinqiao Hosp, Inst Canc, Chongqing, Peoples R China.	bo.zhu@tmmu.edu.cn; degaochen1008@163.com	Huang, JIani/AAQ-4716-2020	Zhu, Bo/0000-0002-5829-9581	National Natural Science Foundation of China [31700681]	National Natural Science Foundation of China(National Natural Science Foundation of China (NSFC))	This study was supported by grants from the National Natural Science Foundation of China [grant number 31700681].		34	56	61	2	19	ACADEMIC PRESS INC ELSEVIER SCIENCE	SAN DIEGO	525 B ST, STE 1900, SAN DIEGO, CA 92101-4495 USA	0006-291X	1090-2104		BIOCHEM BIOPH RES CO	Biochem. Biophys. Res. Commun.	SEP 17	2019	517	2
J	LaRue, MM; Parker, S; Puccini, J; Cammer, M; Kimmelman, AC; Bar-Sagi, D				LaRue, Madeleine M.; Parker, Seth; Puccini, Joseph; Cammer, Michael; Kimmelman, Alec C.; Bar-Sagi, Dafna			Metabolic reprogramming of tumor-associated macrophages by collagen turnover promotes fibrosis in pancreatic cancer	PROCEEDINGS OF THE NATIONAL ACADEMY OF SCIENCES OF THE UNITED STATES OF AMERICA			English	Article						macrophage; collagen; fibrosis; stellate cell; pancreatic cancer	NITRIC-OXIDE SYNTHASE; STELLATE CELLS; EXTRACELLULAR-MATRIX; STROMAL BIOLOGY; ARGININE; FIBROBLASTS; MICROENVIRONMENT; DEGRADATION; THERAPY; ROUTE	A hallmark of pancreatic tumors is their highly desmoplastic stroma composed of fibroblasts, immune cells, and a dense network of collagen fibers. Tumor-associated macrophages are one of the most abundant immune cell populations in the pancreatic tumor stroma. Their protumorigenic function has been attributed predominantly to their capacity to promote immune evasion and metastasis. Tumor-associat…	[LaRue, Madeleine M.] New York Univ, Vilcek Inst Grad Biomed Sci, Grossman Sch Med, New York, NY 10016 USA; [LaRue, Madeleine M.; Parker, Seth; Puccini, Joseph; Kimmelman, Alec C.; Bar-Sagi, Dafna] New York Univ, Dept Biochem & Mol Pharmacol, Grossman Sch Med, New York, NY 10016 USA; [Cammer, Michael] New York Univ, Div Adv Res Technol, Microscopy Core, Grossman Sch Med, New York, NY 10016 USA; […	New York University; New York University; New York University; New York University; University of Minnesota System; University of Minnesota Twin Cities; University of British Columbia	Bar-Sagi, D (corresponding author), New York Univ, Dept Biochem & Mol Pharmacol, Grossman Sch Med, New York, NY 10016 USA.	dafna.bar-sagi@nyulangone.org	Kimmelman, Alec/AEB-6894-2022	Bar-Sagi, Dafna/0000-0003-2597-8948; Parker, Seth/0000-0001-7971-8848; Cammer, Michael/0000-0003-4930-1739	Cancer Center Support Grant at the Laura and Isaac Perlmutter Cancer Center [P30CA016087]; NIH/National Cancer Institute Grants [CA210263, P01CA117969, CA232124]; Lustgarten Foundation; SU2C; [S10 OD021747]; [T32GM066704]; National Cancer Institute [R35CA210263, R35CA232124] Funding Source: NIH RePORTER	Cancer Center Support Grant at the Laura and Isaac Perlmutter Cancer Center; NIH/National Cancer Institute Grants(United States Department of Health & Human ServicesNational Institutes of Health (NIH) - USANIH National Cancer Institute (NCI)); Lustgarten Foundation; SU2C; ; ; National Cancer Institute(United States Department of Health & Human ServicesNational Institutes of Health (NIH) - USANIH …	We thank Dr. Shiyu Chen and Dr. James Canary (Department of Chemistry, New York University [NYU]) for providing us with the peroxynitrite fluorescent probe used in this study; Dr. Robert Vonderheide for providing the KPC (4662) cell line; Drs. Cindy Loomis and Valeria Mezzano, and the other members of the NYU Langone's Experimental Pathology Research Laboratory, for help with tissue processing an…		59	47	51	3	35	NATL ACAD SCIENCES	WASHINGTON	2101 CONSTITUTION AVE NW, WASHINGTON, DC 20418 USA	0027-8424	1091-6490		P NATL ACAD SCI USA	Proc. Natl. Acad. Sci. U. S. A.	APR 19	2022	119	16
J	Ascierto, PA; Avallone, A; Bifulco, C; Bracarda, S; Brody, JD; Emens, LA; Ferris, RL; Formenti, SC; Hamid, O; Johnson, DB; Kirchhoff, T; Klebanoff, CA; Lesinski, GB; Monette, A; Neyns, B; Odunsi, K; Paulos, CM; Powell, DJ Jr; Rezvani, K; Segal, BH; Singh, N; Sullivan, RJ; Fox, BA; Puzanov, I				Ascierto, Paolo A.; Avallone, Antonio; Bifulco, Carlo; Bracarda, Sergio; Brody, Joshua D.; Emens, Leisha A.; Ferris, Robert L.; Formenti, Silvia C.; Hamid, Omid; Johnson, Douglas B.; Kirchhoff, Tomas; Klebanoff, Christopher A.; Lesinski, Gregory B.; Monette, Anne; Neyns, Bart; Odunsi, Kunle; Paulos, Chrystal M.; Powell Jr, Daniel J.; Rezvani, Katayoun; Segal, Brahm H.; Singh, Nathan; Sullivan, Ry…			Perspectives in Immunotherapy: meeting report from Immunotherapy Bridge (Naples, November 30th-December 1st, 2022)	JOURNAL OF TRANSLATIONAL MEDICINE			English	Article						Immunotherapy; Checkpoint inhibitors; Combination therapy; Biomarkers; Tumor microenvironment; Vaccine	CELL LUNG-CANCER; T-CELLS; OPEN-LABEL; FOLLOW-UP; PHASE-III; NIVOLUMAB; CHEMOTHERAPY; CARCINOMA; RECEPTOR; TUMOR	The discovery and development of novel treatments that harness the patient's immune system and prevent immune escape has dramatically improved outcomes for patients across cancer types. However, not all patients respond to immunotherapy, acquired resistance remains a challenge, and responses are poor in certain tumors which are considered to be immunologically cold. This has led to the need for n…	[Ascierto, Paolo A.] Ist Nazl Tumor IRCCS Fdn G Pascale, Dept Melanoma Canc Immunotherapy & Innovat Therap, Naples, Italy; [Avallone, Antonio] Ist Nazl Tumor IRCCS Fdn G Pascale, Expt Clin Abdominal Oncol Unit, Naples, Italy; [Bifulco, Carlo] Providence Canc Inst, Earle A Chiles Res Inst, Translat Mol Pathol & Mol Gen, Portland, OR USA; [Bracarda, Sergio] Azienda Osped Santa Maria, Dept Oncol Med…	Icahn School of Medicine at Mount Sinai; Pennsylvania Commonwealth System of Higher Education (PCSHE); University of Pittsburgh; Cornell University; Weill Cornell Medicine; Angeles Clinic & Research Institute; Vanderbilt University; NYU Langone Medical Center; New York University; Memorial Sloan Kettering Cancer Center; Emory University; McGill University; Lady Davis Institute; Robert H. Lurie Co…	Ascierto, PA (corresponding author), Ist Nazl Tumor IRCCS Fdn G Pascale, Dept Melanoma Canc Immunotherapy & Innovat Therap, Naples, Italy.	paolo.ascierto@gmail.com	Neyns, Bart/ABG-3145-2021; Klebanoff, Christopher/D-9581-2011; Puzanov, Igor/A-7179-2009	Neyns, Bart/0000-0003-0658-5903					120	3	3	2	2	BMC	LONDON	CAMPUS, 4 CRINAN ST, LONDON N1 9XW, ENGLAND		1479-5876		J TRANSL MED	J. Transl. Med.	JUL 20	2023	21	1
J	Lastwika, KJ; Wilson, W; Li, QK; Norris, J; Xu, HY; Ghazarian, SR; Kitagawa, H; Kawabata, S; Taube, JM; Yao, S; Liu, LN; Gills, JJ; Dennis, PA				Lastwika, Kristin J.; Wilson, Willie, III; Li, Qing Kay; Norris, Jeffrey; Xu, Haiying; Ghazarian, Sharon R.; Kitagawa, Hiroshi; Kawabata, Shigeru; Taube, Janis M.; Yao, Sheng; Liu, Linda N.; Gills, Joell J.; Dennis, Phillip A.			Control of PD-L1 Expression by Oncogenic Activation of the AKT-mTOR Pathway in Non-Small Cell Lung Cancer	CANCER RESEARCH			English	Article							ANTI-PD-L1 ANTIBODY; LIGAND-1 EXPRESSION; B7-H1 EXPRESSION; GENE-EXPRESSION; UP-REGULATION; T-CELLS; PHASE-I; KINASE; SAFETY; IMMUNORESISTANCE	Alterations in EGFR, KRAS, and ALK are oncogenic drivers in lung cancer, but how oncogenic signaling influences immunity in the tumor microenvironment is just beginning to be understood. Immunosuppression likely contributes to lung cancer, because drugs that inhibit immune checkpoints like PD-1 and PD-L1 have clinical benefit. Here, we show that activation of the AKT-mTOR pathway tightly regulate…	[Lastwika, Kristin J.; Norris, Jeffrey; Kitagawa, Hiroshi; Kawabata, Shigeru; Gills, Joell J.; Dennis, Phillip A.] Johns Hopkins Univ, Dept Oncol, Baltimore, MD USA; [Lastwika, Kristin J.] George Washington Univ, Inst Biomed Sci, Washington, DC USA; [Wilson, Willie, III] NIH, Canc Biol & Genet Branch, Ctr Canc Res, Bldg 10, Bethesda, MD 20892 USA; [Li, Qing Kay] Johns Hopkins Univ, Dept Pathol, B…	Johns Hopkins University; George Washington University; National Institutes of Health (NIH) - USA; NIH National Cancer Institute (NCI); Johns Hopkins University; Johns Hopkins University; Johns Hopkins University; AstraZeneca	Dennis, PA (corresponding author), Johns Hopkins Univ, Sch Med, 4940 Eastern Ave,301 Bldg Suite 4500, Baltimore, MD 21224 USA.	pdennis@jhmi.edu	Liu, Linda/GVS-9417-2022; Kawabata, Shigeru/C-1506-2014	Kawabata, Shigeru/0000-0003-3948-4500	National Cancer Institute; George Washington University; NIH [P30 CA006973]	National Cancer Institute(United States Department of Health & Human ServicesNational Institutes of Health (NIH) - USANIH National Cancer Institute (NCI)); George Washington University; NIH(United States Department of Health & Human ServicesNational Institutes of Health (NIH) - USA)	This work was supported by intramural funding from the National Cancer Institute, the George Washington University, and NIH grant P30 CA006973.		51	576	626	2	107	AMER ASSOC CANCER RESEARCH	PHILADELPHIA	615 CHESTNUT ST, 17TH FLOOR, PHILADELPHIA, PA 19106-4404 USA	0008-5472	1538-7445		CANCER RES	Cancer Res.	JAN 15	2016	76	2
J	Yang, KY; Zhou, JQ; Chen, Y; Chen, LL; Zhang, P; Ma, L; Jiang, ZY; Bian, JJ; Yin, W				Yang, Kaiyong; Zhou, Jiaqian; Chen, Yan; Chen, Lili; Zhang, Pei; Ma, Lin; Jiang, Zhengyu; Bian, Jinjun; Yin, Wu			Angiotensin II contributes to intratumoral immunosuppression via induction of PD-L1 expression in non-small cell lung carcinoma	INTERNATIONAL IMMUNOPHARMACOLOGY			English	Article						Non-small cell lung carcinoma; Angiotensin II; Tumor immunosuppressive microenvironment; PD-L1	IMMUNE CHECKPOINT; CANCER; MICROENVIRONMENT; MECHANISMS	The formation of an immunosuppressive microenvironment and up-regulation of PD-L1 protein are the main causes of tumor immune escape. Previous reports suggest that Angiotensin II (Ang II) can modulate the immune status of tumor microenvironment in non-small cell lung cancer (NSCLC), but the underlying mechanism remains not fully understood. Here we demonstrated that AngII treatment causes the red…	[Yang, Kaiyong; Zhou, Jiaqian; Chen, Yan; Zhang, Pei; Ma, Lin; Yin, Wu] Nanjing Univ, Coll Life Sci, State Key Lab Pharmaceut Biotechnol, Nanjing, Peoples R China; [Chen, Lili] Jiangsu Canc Hosp, Nanjing, Peoples R China; [Chen, Lili] Jiangsu Inst Canc Res, Nanjing, Peoples R China; [Chen, Lili] Nanjing Med Univ, Affiliated Canc Hosp, Nanjing, Peoples R China; [Jiang, Zhengyu; Bian, Jinjun] Naval…	Nanjing University; Nanjing Medical University; Nanjing Medical University; Nanjing Medical University; Naval Medical University	Bian, JJ (corresponding author), Naval Med Univ, Changhai Hosp, Fac Anesthesiol, 168 Changhai Rd, Shanghai 200433, Peoples R China.;Yin, W (corresponding author), Nanjing Univ, Coll Life Sci, Lab Biochem & Mol Pharmacol LBMP, State Key Lab Pharmaceut Biotechnol SKLPB, 163 Xianlin Ave,Room A310-1,Xianlin Campus, Nanjing 210046, Peoples R China.	jinjunbicu@163.com; wyin@nju.edu.cn	li, xiaomin/KCX-9845-2024	Yang, Kaiyong/0000-0001-8859-7865	Natural Science Fund of China [81673462, 81671939, 81473293, 81573604, 81874452, 91540119]; Six talent peaks project in Jiangsu Province [YY012]; Key development project of Jiangsu Province [BE2017712]; Priority Academic Program Development of Jiangsu Higher Education Institutions (PAPD); Subject of Academic priority discipline of Jiangsu Higher Education Institutions [ZYX03KF036]	Natural Science Fund of China(National Natural Science Foundation of China (NSFC)); Six talent peaks project in Jiangsu Province; Key development project of Jiangsu Province; Priority Academic Program Development of Jiangsu Higher Education Institutions (PAPD); Subject of Academic priority discipline of Jiangsu Higher Education Institutions	This project was sponsored by Natural Science Fund of China (81673462, 81671939, 81473293, 81573604, 81874452, and 91540119). Six talent peaks project in Jiangsu Province to Y.W. (YY012). Key development project of Jiangsu Province (BE2017712). A Project Funded by the Priority Academic Program Development of Jiangsu Higher Education Institutions (PAPD). The Open Projects of the Discipline of Chin…		27	19	19	1	11	ELSEVIER	AMSTERDAM	RADARWEG 29, 1043 NX AMSTERDAM, NETHERLANDS	1567-5769	1878-1705		INT IMMUNOPHARMACOL	Int. Immunopharmacol.	JUL	2020	84
J	Ai, WZ; Hou, LZ; Zeiser, R; Czerwinski, D; Negrin, RS; Levy, R				Ai, Weiyun Z.; Hou, Ling-Zhou; Zeiser, Robert; Czerwinski, Debra; Negrin, Robert S.; Levy, Ronald			Follicular lymphoma B cells induce the conversion of conventional CD4+ T cells to T-regulatory cells	INTERNATIONAL JOURNAL OF CANCER			English	Article						tumor microenvironment; immune escape	HEAVY-CHAIN FERRITIN; DENDRITIC CELLS; FOXP3 EXPRESSION; GENE-EXPRESSION; DEPLETION; TUMORS; RECRUITMENT; REJECTION; IMMUNITY; SURVIVAL	There has been accumulating evidence that CD4(+)CD25(+) FoxP3 expressing regulatory T cells (Treg) are highly concentrated in tumors, thereby fostering an immune-privileged microenvironment. Some studies have shown that T-cell receptor (TCR) stimulation can convert conventional T cells into Treg. Follicular lymphoma (FL) It cells can enhance this Treg conversion. We investigated whether FL tumor …	[Ai, Weiyun Z.; Hou, Ling-Zhou; Zeiser, Robert; Czerwinski, Debra; Negrin, Robert S.; Levy, Ronald] Stanford Univ, Sch Med, Dept Med, Div Oncol, Stanford, CA 94305 USA; [Ai, Weiyun Z.; Hou, Ling-Zhou; Zeiser, Robert; Czerwinski, Debra; Negrin, Robert S.; Levy, Ronald] Stanford Univ, Sch Med, Dept Med, Div Hematol, Stanford, CA 94305 USA; [Ai, Weiyun Z.; Hou, Ling-Zhou; Zeiser, Robert; Czerwinski,…	Stanford University; Stanford University; Stanford University; University of California System; University of California San Francisco; Pennsylvania Commonwealth System of Higher Education (PCSHE); University of Pittsburgh; University of Freiburg	Levy, R (corresponding author), Stanford Univ, Sch Med, Dept Med, Div Oncol, Stanford, CA 94305 USA.	levy@stanford.edu	Zeiser, Robert/AEF-7995-2022	Zeiser, Robert/0000-0001-6565-3393; Levy, Ronald/0000-0003-2061-0650	National Institute of Health; Doris Duke Charitable Foundation; Lymphoma Research Foundation; American Society of Clinical Oncology Young Investigator; Deutsche Krebshilfe, Germany	National Institute of Health(United States Department of Health & Human ServicesNational Institutes of Health (NIH) - USA); Doris Duke Charitable Foundation(Doris Duke Charitable Foundation (DDCF)); Lymphoma Research Foundation; American Society of Clinical Oncology Young Investigator; Deutsche Krebshilfe, Germany(Deutsche Krebshilfe)	This study was supported by grants from the National Institute of Health (to R.L. and R.N.) and the Doris Duke Charitable Foundation (to R.N.). W.A. is a Lymphoma Research Foundation Fellow and a recipient of the American Society of Clinical Oncology Young Investigator Award. R.Z. is supported by the Deutsche Krebshilfe, Germany. R.L. is an American Cancer Society Clinical Research Professor.		42	57	67	0	2	WILEY	HOBOKEN	111 RIVER ST, HOBOKEN 07030-5774, NJ USA	0020-7136	1097-0215		INT J CANCER	Int. J. Cancer	JAN 1	2009	124	1
J	Xu, LH; Yang, ZY; Zhao, QW; Feng, HR; Kuang, J; Liu, ZR; Chen, LX; Zhan, L; Yan, JQ; Cai, W; Qiu, WH				Xu, Lianghui; Yang, Zheyu; Zhao, Qiwu; Feng, Haoran; Kuang, Jie; Liu, Zhuoran; Chen, Linxie; Zhan, Lin; Yan, Jiqi; Cai, Wei; Qiu, Weihua			Effect of FOXP2 transcription factor on immune infiltration of thyroid cancer and its potential clinical value	FRONTIERS IN IMMUNOLOGY			English	Article						FOXP2; thyroid cancer; immune infiltration; clinical prognosis; diagnosis	HEPATOCELLULAR-CARCINOMA; T-CELLS; RISK; PROLIFERATION; EXPRESSION; EVOLUTION; GENES	BackgroundThe clinical outcomes are not always favorable in certain thyroid cancer patients. The effect of Forkhead-box family on immune cells infiltration and tumor microenvironment in thyroid cancer was explored. The role of FOXP2 in tumor invasion and recurrence was investigated consequently. MethodsTIMER and GEPIA were firstly employed to compare FOXPs expression in normal and cancer tissues …	[Xu, Lianghui; Yang, Zheyu; Zhao, Qiwu; Feng, Haoran; Kuang, Jie; Liu, Zhuoran; Chen, Linxie; Zhan, Lin; Yan, Jiqi; Cai, Wei; Qiu, Weihua] Shanghai Jiao Tong Univ, Ruijin Hosp, Sch Med, Dept Gen Surg, Shanghai, Peoples R China	Shanghai Jiao Tong University	Yan, JQ; Cai, W; Qiu, WH (corresponding author), Shanghai Jiao Tong Univ, Ruijin Hosp, Sch Med, Dept Gen Surg, Shanghai, Peoples R China.	yanjiqi@aliyun.com; caiwei@shsmu.edu.cn; qwh11072@rjh.com.cn	Yang, Zheyu/GRR-2329-2022; Feng, Haoran/HNS-9590-2023; cai, wei/JPY-3260-2023		Nature Science Foundation of China (NSFC) [82072948]	Nature Science Foundation of China (NSFC)(National Natural Science Foundation of China (NSFC))	This research was supported by the Nature Science Foundation of China (NSFC, 82072948).		34	2	2	0	4	FRONTIERS MEDIA SA	LAUSANNE	AVENUE DU TRIBUNAL FEDERAL 34, LAUSANNE, CH-1015, SWITZERLAND	1664-3224			FRONT IMMUNOL	Front. Immunol.	SEP 20	2022	13
J	Lozano, E; Díaz, T; Mena, MP; Suñe, G; Calvo, X; Calderón, M; Pérez-Amill, L; Rodríguez, V; Pérez-Galán, P; Roué, G; Cibeira, MT; Rosiñol, L; Isola, I; Rodríguez-Lobato, LG; Martin-Antonio, B; Bladé, J; De Larrea, CF				Lozano, Ester; Diaz, Tania; Mena, Mari-Pau; Sune, Guillermo; Calvo, Xavier; Calderon, Marcos; Perez-Amill, Lorena; Rodriguez, Vanina; Perez-Galan, Patricia; Roue, Gael; Teresa Cibeira, M.; Rosinol, Laura; Isola, Ignacio; Rodriguez-Lobato, Luis-Gerardo; Martin-Antonio, Beatriz; Blade, Joan; Fernandez De larrea, Carlos			Loss of the Immune Checkpoint CD85j/LILRB1 on Malignant Plasma Cells Contributes to Immune Escape in Multiple Myeloma	JOURNAL OF IMMUNOLOGY			English	Article							CLASS-I MOLECULES; HLA CLASS-I; MONOCLONAL GAMMOPATHY; UNDETERMINED SIGNIFICANCE; INHIBITORY RECEPTOR; PD-1 BLOCKADE; NK CELLS; CANCER; MICROENVIRONMENT; GROWTH	Mechanisms of immune regulation may control proliferation of aberrant plasma cells (PCs) in patients with monoclonal gammopathy of undetermined significance (MGUS) preventing progression to active multiple myeloma (MM). We hypothesized that CD85j (LILRB1), an inhibitory immune checkpoint for B cell function, may play a role in MM pathogenesis. In this study, we report that patients with active MM…	[Lozano, Ester; Diaz, Tania; Mena, Mari-Pau; Sune, Guillermo; Calvo, Xavier; Calderon, Marcos; Perez-Amill, Lorena; Teresa Cibeira, M.; Rosinol, Laura; Isola, Ignacio; Rodriguez-Lobato, Luis-Gerardo; Martin-Antonio, Beatriz; Blade, Joan; Fernandez De larrea, Carlos] Univ Barcelona, August Pi i Sunyer Biomed Res Inst, Hosp Clin, Dept Hematol,Amyloidosis & Myeloma Unit, E-08036 Barcelona, Spain; [L…	University of Barcelona; Hospital Clinic de Barcelona; IDIBAPS; University of Barcelona; Hospital Clinic de Barcelona; IDIBAPS; Institut de Recerca Contra la Leucemia Josep Carreras (IJC); University of Barcelona; Vall d'Hebron Institut d'Oncologia (VHIO); Hospital Universitari Vall d'Hebron	De Larrea, CF (corresponding author), Hosp Clin Barcelona, Inst Invest Biorned August Pi i Sunyer, Dept Hematol, Amyloidosis & Myeloma Unit, Villarroel 170, E-08036 Barcelona, Spain.	cfeman1@clinic.ub.es	de Larrea, Carlos/ABG-9608-2020; Calvo, Xavier/HTO-2315-2023; Mena, Mari-Pau/AAC-7966-2020; Martin-Antonio, Beatriz/D-4963-2014; Lozano, Ester/H-2215-2014; Roue, Gael/D-4759-2014	Fernandez de Larrea Rodriguez, Carlos/0000-0003-4930-9255; Martin-Antonio, Beatriz/0000-0003-0612-2693; Lozano, Ester/0000-0002-6307-9807; Roue, Gael/0000-0003-0245-2257; Mena Jaramillo, Maria de la Paz/0000-0001-9248-5997; Calvo, Xavier/0000-0001-7934-9130; Rodriguez-Lobato, Luis Gerardo/0000-0001-5694-0921	Instituto de Salud Carlos III (Ministerio de Economia y Competitividad, Cofinanciado por Fondo Europeo de Desarrollo Regional, Union Europea, Una Manera de Hacer Europa) [RD12/0036/0046, PI16/00423]; Generalitat de Catalunya grant [2014SGR-552]; CERCA Programme/Generalitat de Catalunya; Josep Carreras Leukaemia Research Institute grant [CEL029]; Institut d'Investigacions Biomediques August Pi i S…	Instituto de Salud Carlos III (Ministerio de Economia y Competitividad, Cofinanciado por Fondo Europeo de Desarrollo Regional, Union Europea, Una Manera de Hacer Europa); Generalitat de Catalunya grant(Generalitat de Catalunya); CERCA Programme/Generalitat de Catalunya; Josep Carreras Leukaemia Research Institute grant; Institut d'Investigacions Biomediques August Pi i Sunyer starting grant	This work was supported in part by Grants RD12/0036/0046 and PI16/00423 from Instituto de Salud Carlos III (Ministerio de Economia y Competitividad, Cofinanciado por Fondo Europeo de Desarrollo Regional, Union Europea, Una Manera de Hacer Europa). This work was partially funded by a Generalitat de Catalunya grant (2014SGR-552), the CERCA Programme/Generalitat de Catalunya, and a Josep Carreras Le…		49	19	19	0	22	AMER ASSOC IMMUNOLOGISTS	BETHESDA	9650 ROCKVILLE PIKE, BETHESDA, MD 20814 USA	0022-1767	1550-6606		J IMMUNOL	J. Immunol.	APR 15	2018	200	8
J	Mills, LD; Zhang, LZ; Marler, R; Svingen, P; Fernandez-Barrena, MG; Dave, M; Bamlet, W; McWilliams, RR; Petersen, GM; Faubion, W; Fernandez-Zapico, ME				Mills, Lisa D.; Zhang, Lizhi; Marler, Ronald; Svingen, Phyllis; Fernandez-Barrena, Maite G.; Dave, Maneesh; Bamlet, William; McWilliams, Robert R.; Petersen, Gloria M.; Faubion, William; Fernandez-Zapico, Martin E.			Inactivation of the Transcription Factor GLI1 Accelerates Pancreatic Cancer Progression	JOURNAL OF BIOLOGICAL CHEMISTRY			English	Article							HEDGEHOG SIGNALING PATHWAY; BREAST-CANCER; TUMOR MICROENVIRONMENT; INTRAEPITHELIAL NEOPLASIA; MESENCHYMAL TRANSITION; DUCTAL ADENOCARCINOMA; BLADDER-CANCER; IMMUNE EVASION; SELF-RENEWAL; EXPRESSION	The role of GLI1 in pancreatic tumor initiation promoting the progression of preneoplastic lesions into tumors is well established. However, its function at later stages of pancreatic carcinogenesis remains poorly understood. To address this issue, we crossed the gli1 knock-out (GKO) animal with cre-dependent pancreatic activation of oncogenic kras concomitant with loss of the tumor suppressor tp…	[Mills, Lisa D.; Fernandez-Barrena, Maite G.; Fernandez-Zapico, Martin E.] Mayo Clin, Schulze Ctr Novel Therapeut, Rochester, MN 55905 USA; [Zhang, Lizhi] Mayo Clin, Lab Med & Pathol, Rochester, MN 55905 USA; [Svingen, Phyllis; Dave, Maneesh; Faubion, William] Mayo Clin, Lab Epigenet & Chromatin Dynam, Rochester, MN 55905 USA; [Bamlet, William] Mayo Clin, Div Biomed Stat & Informat, Rochester, MN…	Mayo Clinic; Mayo Clinic; Mayo Clinic; Mayo Clinic; Mayo Clinic; Mayo Clinic; Mayo Clinic; Mayo Clinic Phoenix	Fernandez-Zapico, ME (corresponding author), Mayo Clin, Schulze Ctr Novel Therapeut, Rochester, MN 55905 USA.	fernandezzapico.martin@mayo.edu	Zhang, L./AFS-0508-2022; GARCIA FERNANDEZ DE BARRENA, MAITE/J-8040-2014	Bamlet, William/0000-0003-2903-1284; GARCIA FERNANDEZ DE BARRENA, MAITE/0000-0003-0375-6236	National Institutes of Health from NCI [CA136526, P50 CA102701, P30 DK84567]	National Institutes of Health from NCI(United States Department of Health & Human ServicesNational Institutes of Health (NIH) - USANIH National Cancer Institute (NCI))	This work was supported, in whole or in part, by National Institutes of Health Grant CA136526, Grant P50 CA102701 (Mayo Clinic Pancreatic SPORE), and P30 DK84567 (Mayo Clinic Center for Cell Signaling in Gastroenterology) (to M. E. F.-Z.) from NCI.		61	18	19	0	4	AMER SOC BIOCHEMISTRY MOLECULAR BIOLOGY INC	BETHESDA	9650 ROCKVILLE PIKE, BETHESDA, MD 20814-3996 USA		1083-351X		J BIOL CHEM	J. Biol. Chem.	JUN 6	2014	289	23
J	Zhao, PQ; Qiu, LH; Zhou, SY; Li, LF; Qian, ZZ; Zhang, HL				Zhao, Peiqi; Qiu, Lihua; Zhou, Shiyong; Li, Lanfang; Qian, Zhengzi; Zhang, Huilai			Cancer Cell Membrane Camouflaged Mesoporous Silica Nanoparticles Combined with Immune Checkpoint Blockade for Regulating Tumor Microenvironment and Enhancing Antitumor Therapy	INTERNATIONAL JOURNAL OF NANOMEDICINE			English	Article						anti-PD-1; cancer cell membrane; cancer immunotherapy; melanoma; mesoporous silica nanoparticle	ANTICANCER DRUG-DELIVERY; METASTATIC MELANOMA; STAGE-III; DACARBAZINE; NANOTECHNOLOGY; NANOMEDICINE; THERAPEUTICS; NANOCARRIERS; IPILIMUMAB	Purpose: Although anti-programmed cell death protein 1 antibody (aPD1) immunotherapy and chemotherapy has made much progress in the treatment of melanoma, the efficacy still needs to be further improved. Methods: Cancer treatment has been greatly enhanced by the use of nanotechnology. Cancer cell membrane (CCM)-camouflaged nanoparticles have shown promising potential in tumor therapy due to their…	[Zhao, Peiqi; Qiu, Lihua; Zhou, Shiyong; Li, Lanfang; Qian, Zhengzi; Zhang, Huilai] Tianjin Med Univ, Tianjin Med Univ Canc Inst & Hosp, Key Lab Canc Prevent & Therapy, Natl Clin Res Ctr Canc,Dept Lymphoma,Tianjins Cli, Tianjin 300060, Peoples R China	Tianjin Medical University	Zhang, HL (corresponding author), Tianjin Med Univ Canc Inst & Hosp, Dept Lymphoma, 24 Huanhu West Rd, Tianjin 300060, Peoples R China.	zhlwgq@126.com	zhao, peiqi/KFS-2082-2024		National Natural Science Foundation of China [81402575]	National Natural Science Foundation of China(National Natural Science Foundation of China (NSFC))	The authors gratefully acknowledge National Natural Science Foundation of China (Grant 81402575). We thank LetPub for its linguistic assistance and scientific consultation during the preparation of this manuscript.		52	34	35	6	66	DOVE MEDICAL PRESS LTD	ALBANY	PO BOX 300-008, ALBANY, AUCKLAND 0752, NEW ZEALAND	1178-2013			INT J NANOMED	Int. J. Nanomed.		2021	16
J	Zhou, XL; Santos, GS; Zhan, Y; Oliveira, MMS; Rezaei, S; Singh, M; Peuget, S; Westerberg, LS; Johnsen, JI; Selivanova, G				Zhou, Xiaolei; Santos, Gema Sanz; Zhan, Yue; Oliveira, Mariana M. S.; Rezaei, Shiva; Singh, Madhurendra; Peuget, Sylvain; Westerberg, Lisa S.; Johnsen, John Inge; Selivanova, Galina			Mutant p53 gain of function mediates cancer immune escape that is counteracted by APR-246	BRITISH JOURNAL OF CANCER			English	Article							REGULATORY T-CELLS; INTERFERON RESPONSE; DNA METHYLATION; I INTERFERONS; INFLAMMATION; PROGRAM; TUMORS	BACKGROUND: p53 mutants contribute to the chronic inflammatory tumour microenvironment (TME). In this study, we address the mechanism of how p53 mutants lead to chronic inflammation in tumours and how to transform it to restore cancer immune surveillance. METHODS: Our analysis of RNA-seq data from The Cancer Genome Atlas Breast Invasive Carcinoma (TCGA-BRCA) project revealed that mutant p53 (mtp5…	[Zhou, Xiaolei; Santos, Gema Sanz; Zhan, Yue; Oliveira, Mariana M. S.; Rezaei, Shiva; Singh, Madhurendra; Peuget, Sylvain; Westerberg, Lisa S.; Selivanova, Galina] Karolinska Inst, Dept Microbiol Tumor & Cell Biol, Biomed C8, S-17165 Stockholm, Sweden; [Zhan, Yue] First Hosp Jilin Univ, Dept Breast Surg, Changchun, Peoples R China; [Johnsen, John Inge] Karolinska Inst, Dept Womens & Childrens Hlt…	Karolinska Institutet; Jilin University; Karolinska Institutet	Selivanova, G (corresponding author), Karolinska Inst, Dept Microbiol Tumor & Cell Biol, Biomed C8, S-17165 Stockholm, Sweden.	galina.selivanova@ki.se	Peuget, Sylvain/AAB-4730-2022; zhou, xiaolei/KBB-1673-2024; Westerberg, Lisa/AAB-3808-2019	Zhan, Yue/0000-0002-2514-249X; Rezaei, Shiva/0009-0009-0122-2661; Westerberg, Lisa/0000-0003-2943-2192; Johnsen, John Inge/0000-0003-1277-812X; Zhou, Xiaolei/0000-0002-7293-4641; Peuget, Sylvain/0000-0002-3315-1935; Selivanova, Galina/0000-0002-8698-4332	Swedish Cancer Society; Swedish Research Council; Knut and Alice Wallenberg foundation; Karolinska Institute	Swedish Cancer Society(Swedish Cancer Society); Swedish Research Council(Swedish Research Council); Knut and Alice Wallenberg foundation(Knut & Alice Wallenberg Foundation); Karolinska Institute(Karolinska Institutet)	This study was supported by grants to GS from Swedish Cancer Society, Swedish Research Council and Knut and Alice Wallenberg foundation. Open access funding provided by Karolinska Institute.		63	7	8	2	8	SPRINGERNATURE	LONDON	CAMPUS, 4 CRINAN ST, LONDON, N1 9XW, ENGLAND	0007-0920	1532-1827		BRIT J CANCER	Br. J. Cancer	NOV 23	2022	127	11
J	Yin, Y; Liu, BX; Cao, YL; Yao, SR; Liu, YH; Jin, GY; Qin, Y; Chen, Y; Cui, KS; Zhou, LY; Bian, ZH; Fei, BJ; Huang, SL; Huang, ZH				Yin, Yuan; Liu, Bingxin; Cao, Yulin; Yao, Surui; Liu, Yuhang; Jin, Guoying; Qin, Yan; Chen, Ying; Cui, Kaisa; Zhou, Leyuan; Bian, Zehua; Fei, Bojian; Huang, Shenglin; Huang, Zhaohui			Colorectal Cancer-Derived Small Extracellular Vesicles Promote Tumor Immune Evasion by Upregulating PD-L1 Expression in Tumor-Associated Macrophages	ADVANCED SCIENCE			English	Article						colorectal cancer; macrophage; MicroRNA; PD-L1; small extracellular vesicles		Tumor-associated macrophages (TAMs) are one of the most abundant cell types in colorectal cancer (CRC) tumor microenvironment (TME). Recent studies observed complicated cross-talks between cancer cells and macrophages in TME. However, the underlying mechanisms are still poorly elucidated. Here, PD-L1 levels are very low in CRC cells but highly abundant in TAMs, and a specific PD-L1(+)CD206(+) mac…	[Yin, Yuan; Liu, Bingxin; Cao, Yulin; Yao, Surui; Liu, Yuhang; Jin, Guoying; Chen, Ying; Cui, Kaisa; Bian, Zehua; Huang, Zhaohui] Jiangnan Univ, Affiliated Hosp, Wuxi Canc Inst, Wuxi 214062, Jiangsu, Peoples R China; [Yin, Yuan; Liu, Bingxin; Cao, Yulin; Yao, Surui; Liu, Yuhang; Jin, Guoying; Chen, Ying; Cui, Kaisa; Bian, Zehua; Huang, Zhaohui] Jiangnan Univ, Wuxi Sch Med, Lab Canc Epigenet, Wuxi…	Jiangnan University; Jiangnan University; Jiangnan University; Jiangnan University; Jiangnan University; Fudan University; Fudan University	Huang, ZH (corresponding author), Jiangnan Univ, Affiliated Hosp, Wuxi Canc Inst, Wuxi 214062, Jiangsu, Peoples R China.;Huang, ZH (corresponding author), Jiangnan Univ, Wuxi Sch Med, Lab Canc Epigenet, Wuxi 214122, Jiangsu, Peoples R China.;Huang, SL (corresponding author), Fudan Univ, Shanghai Canc Ctr, Shanghai 200032, Peoples R China.;Huang, SL (corresponding author), Fudan Univ, Inst Biomed …	slhuang@fudan.edu.cn; zhaohuihuang@jiangnan.edu.cn	Cui, Kaisa/AAM-6601-2020; Bian, Zehua/ACP-7464-2022; Yin, Yuan/GSE-4523-2022; Huang, Shenglin/N-9472-2018; huang, zhaohui/S-9410-2019	Huang, Shenglin/0000-0003-1279-0794; Fei, Bojian/0000-0002-3672-0216; Yin, Yuan/0000-0002-7959-5347; Liu, Bingxin/0000-0002-6744-4912; huang, zhaohui/0000-0002-0117-9976	National Natural Science Foundation of China [81672328, 81772636, 81972220]; Social Development Project of Jiangsu Province [BE2019632]; Medical Key Professionals Program of Jiangsu Province [AF052141]; Six Talent Peaks Projects of Jiangsu Province [WSW-196, WSW-155]; High Level Health Talent Project of Jiangsu Province [LGY2019017, LGY2018012]; Wuxi Taihu Lake Talent Plan; Top Talent Support Pro…	National Natural Science Foundation of China(National Natural Science Foundation of China (NSFC)); Social Development Project of Jiangsu Province; Medical Key Professionals Program of Jiangsu Province; Six Talent Peaks Projects of Jiangsu Province; High Level Health Talent Project of Jiangsu Province; Wuxi Taihu Lake Talent Plan; Top Talent Support Program for young and middle-aged people of Wuxi…	Y.Y. and B.L. contributed equally to this work. This study was partially supported by grants from the National Natural Science Foundation of China (81672328, 81772636, and 81972220), Social Development Project of Jiangsu Province (BE2019632), Medical Key Professionals Program of Jiangsu Province (AF052141), Six Talent Peaks Projects of Jiangsu Province (WSW-196 and WSW-155), High Level Health Tal…		38	89	92	25	121	WILEY	HOBOKEN	111 RIVER ST, HOBOKEN 07030-5774, NJ USA		2198-3844		ADV SCI	Adv. Sci.	MAR	2022	9	9
J	Won, H; Moreira, D; Gao, C; Duttagupta, P; Zhao, XL; Manuel, E; Diamond, D; Yuan, YC; Liu, Z; Jones, J; D'Apuzzo, M; Pal, S; Kortylewski, M				Won, Haejung; Moreira, Dayson; Gao, Chan; Duttagupta, Priyanka; Zhao, Xingli; Manuel, Edwin; Diamond, Don; Yuan, Yate-Ching; Liu, Zheng; Jones, Jeremy; D'Apuzzo, Massimo; Pal, Sumanta; Kortylewski, Marcin			TLR9 expression and secretion of LIF by prostate cancer cells stimulates accumulation and activity of polymorphonuclear MDSCs	JOURNAL OF LEUKOCYTE BIOLOGY			English	Article						STAT3; tumor microenvironment; oligonucleotide therapeutics; CpG; immunosuppression	LEUKEMIA INHIBITORY FACTOR; SUPPRESSOR-CELLS; INFLAMMATION; IMMUNITY; RESPONSES	Proinflammatory signals promote prostate tumorigenesis and progression, but their origins and downstream effects remain unclear. We recently demonstrated that the expression of an innate immune receptor, TLR9, by prostate cancer cells is critical for their tumor-propagating potential. We investigated whether cancer cell-intrinsic TLR9 signaling alters composition of the prostate tumor microenviro…	[Won, Haejung; Moreira, Dayson; Gao, Chan; Duttagupta, Priyanka; Zhao, Xingli; Kortylewski, Marcin] City Hope Natl Med Ctr, Beckman Res Inst, Dept Immunooncol, Duarte, CA 91010 USA; [Manuel, Edwin; Diamond, Don] City Hope Natl Med Ctr, Beckman Res Inst, Dept Expt Therapeut, Duarte, CA 91010 USA; [Yuan, Yate-Ching; Liu, Zheng] City Hope Natl Med Ctr, Beckman Res Inst, Dept Mol Med, Duarte, CA 9101…	City of Hope; Beckman Research Institute of City of Hope; City of Hope; Beckman Research Institute of City of Hope; City of Hope; Beckman Research Institute of City of Hope; City of Hope; Beckman Research Institute of City of Hope; City of Hope; Beckman Research Institute of City of Hope; City of Hope; Beckman Research Institute of City of Hope	Kortylewski, M (corresponding author), City Hope Natl Med Ctr, 1500 East Duarte Rd, Duarte, CA 91010 USA.	mkortylewski@coh.org	Duttagupta, Priyanka/AAU-9328-2021; Kortylewski, Marcin/H-8052-2019	Manuel, Edwin/0000-0002-4602-7060	U. S. National Institutes of Health (NIH), National Cancer Institute [P30CA033572]; U.S. Department of Defense [W81XWH-16-1-0499]; STOP-CANCER Allison-Tovo-Dwyer Memorial Career-Development Award	U. S. National Institutes of Health (NIH), National Cancer Institute(United States Department of Health & Human ServicesNational Institutes of Health (NIH) - USANIH National Cancer Institute (NCI)); U.S. Department of Defense(United States Department of Defense); STOP-CANCER Allison-Tovo-Dwyer Memorial Career-Development Award	This work was supported in part by U. S. National Institutes of Health (NIH), National Cancer Institute award P30CA033572 (to City of Hope); U.S. Department of Defense Grant W81XWH-16-1-0499 (to M.K.); a STOP-CANCER Allison-Tovo-Dwyer Memorial Career-Development Award (to M.K.); and a donation from Gary and Carol Primm (to S.P. and M.K.). The content is solely the responsibility of the authors an…		40	47	52	0	0	OXFORD UNIV PRESS	OXFORD	GREAT CLARENDON ST, OXFORD OX2 6DP, ENGLAND	0741-5400	1938-3673		J LEUKOCYTE BIOL	J. Leukoc. Biol.	AUG	2017	102	2
J	Wang, YQ; Xiang, X; Chen, HD; Zhou, LY; Chen, SL; Zhang, GP; Liu, XF; Ren, XX; Liu, JC; Kuang, M; Jiang, J; She, JB; Zhang, ZC; Xue, RD; Jiang, H; Wang, J; Peng, S				Wang, Yuanqi; Xiang, Xiao; Chen, Huadong; Zhou, Luyao; Chen, Shuling; Zhang, Guopei; Liu, Xiaofei; Ren, Xuxin; Liu, Juncheng; Kuang, Ming; Jiang, Juan; She, Jinbiao; Zhang, Zhichong; Xue, Ruidong; Jiang, Hong; Wang, Ji; Peng, Sui			Intratumoral erythroblastic islands restrain anti-tumor immunity in hepatoblastoma	CELL REPORTS MEDICINE			English	Article							PEDIATRIC-PATIENTS; GENOMIC ANALYSIS; CANCER; TUMOR; LANDSCAPE; CELLS; CHEMOTHERAPY; ECOSYSTEM; MELANOMA	Erythroblastic islands (EBIs) are the specialized structures for erythropoiesis, but they have never been found functional in tumors. As the most common pediatric liver malignancy, hepatoblastoma (HB) requires more effective and safer therapies to prevent progression and the lifelong impact of complications on young chil-dren. However, developing such therapies is impeded by a lack of comprehensi…	[Wang, Yuanqi; Xiang, Xiao; Zhang, Guopei; Kuang, Ming; Peng, Sui] Sun Yat sen Univ, Affiliated Hosp 1, Ctr Hepatopancreato Biliary Surg, Dept Liver Surg, Guangzhou, Peoples R China; [Wang, Yuanqi; Chen, Huadong; Liu, Juncheng; She, Jinbiao; Zhang, Zhichong; Jiang, Hong] Sun Yat sen Univ, Affiliated Hosp 1, Dept Pediat Surg, Guangzhou, Peoples R China; [Zhou, Luyao; Chen, Shuling; Kuang, Ming] Su…	Sun Yat Sen University; Sun Yat Sen University; Sun Yat Sen University; Sun Yat Sen University; Sun Yat Sen University; Sun Yat Sen University; Sun Yat Sen University	Peng, S (corresponding author), Sun Yat sen Univ, Affiliated Hosp 1, Ctr Hepatopancreato Biliary Surg, Dept Liver Surg, Guangzhou, Peoples R China.;Jiang, H (corresponding author), Sun Yat sen Univ, Affiliated Hosp 1, Dept Pediat Surg, Guangzhou, Peoples R China.;Wang, J; Peng, S (corresponding author), Sun Yat sen Univ, Affiliated Hosp 1, Inst Precis Med, Guangzhou, Peoples R China.;Peng, S (cor…	jiangh38@mail.sysu.edu.cn; wangj683@mail.sysu.edu.cn; pengsui@mail.sysu.edu.cn	Yang, Min/JPY-3791-2023; Li, Bo/KHX-7246-2024; Yin, Jing/KDO-6274-2024; zhao, yan/JNT-6961-2023; zhang, guopei/AAB-6623-2022; zhang, luyu/JJC-4227-2023; Wang, Ling/KBA-9814-2024	Wang, Ling/0000-0003-0272-2974	National Natural Science Foundation of China [31970870, 82203676, 32270993]; China Postdoctoral Science Foundation [2021TQ0385, 2022M713616]; Hundred Talent Program of Sun Yat-sen University [Y61224]; Key Science and Technology Program of Guangzhou [202103000076]; Fundamental Research Funds for the Central Universities, Sun Yat-sen University	National Natural Science Foundation of China(National Natural Science Foundation of China (NSFC)); China Postdoctoral Science Foundation(China Postdoctoral Science Foundation); Hundred Talent Program of Sun Yat-sen University; Key Science and Technology Program of Guangzhou; Fundamental Research Funds for the Central Universities, Sun Yat-sen University(Fundamental Research Funds for the Central …	We thank Professor Zhonghui Tang and Yubin Xie for valuable conversations and suggestions. We thank the specimen donors at FAH-SYSU. The graphical abstract and schematic diagrams were created with BioRender.com. The work is supported by the National Natural Science Foundation of China (nos. 31970870, 82203676, and 32270993), China Postdoctoral Science Foundation (2021TQ0385 and 2022M713616), the …		76	5	5	0	3	CELL PRESS	CAMBRIDGE	50 HAMPSHIRE ST, FLOOR 5, CAMBRIDGE, MA 02139 USA	2666-3791			CELL REP MED	Cell Rep. Med.	MAY 16	2023	4	5
J	Lattanzi, G; Strati, F; Díaz-Basabe, A; Perillo, F; Amoroso, C; Protti, G; Giuffrè, MR; Iachini, L; Baeri, A; Baldari, L; Cassinotti, E; Ghidini, M; Galassi, B; Lopez, G; Noviello, D; Porretti, L; Trombetta, E; Messuti, E; Mazzarella, L; Iezzi, G; Nicassio, F; Granucci, F; Vecchi, M; Caprioli, F; Facciotti, F				Lattanzi, Georgia; Strati, Francesco; Diaz-Basabe, Angelica; Perillo, Federica; Amoroso, Chiara; Protti, Giulia; Giuffre, Maria Rita; Iachini, Luca; Baeri, Alberto; Baldari, Ludovica; Cassinotti, Elisa; Ghidini, Michele; Galassi, Barbara; Lopez, Gianluca; Noviello, Daniele; Porretti, Laura; Trombetta, Elena; Messuti, Eleonora; Mazzarella, Luca; Iezzi, Giandomenica; Nicassio, Francesco; Granucci, …			iNKT cell-neutrophil crosstalk promotes colorectal cancer pathogenesis	MUCOSAL IMMUNOLOGY			English	Article							KILLER-T-CELLS; NKT CELLS; PROGNOSTIC-FACTOR; MICROBIOTA; MOUSE	iNKT cells account for a relevant fraction of effector T-cells in the intestine and are considered an attractive platform for cancer immunotherapy. Although iNKT cells are cytotoxic lymphocytes, their functional role in colorectal cancer (CRC) is still controversial, limiting their therapeutic use. Thus, we examined the immune cell composition and iNKT cell phenotype of CRC lesions in patients (n…	[Lattanzi, Georgia; Strati, Francesco; Diaz-Basabe, Angelica; Perillo, Federica; Giuffre, Maria Rita; Messuti, Eleonora; Mazzarella, Luca; Facciotti, Federica] European Inst Oncol IRCCS, Dept Expt Oncol, Milan, Italy; [Lattanzi, Georgia; Diaz-Basabe, Angelica; Perillo, Federica; Protti, Giulia] Univ Milan, Dept Oncol & Hematooncol, Milan, Italy; [Strati, Francesco; Protti, Giulia; Iachini, Luca; …	IRCCS European Institute of Oncology (IEO); University of Milan; University of Milano-Bicocca; IRCCS Ca Granda Ospedale Maggiore Policlinico; IRCCS Ca Granda Ospedale Maggiore Policlinico; IRCCS Ca Granda Ospedale Maggiore Policlinico; IRCCS Ca Granda Ospedale Maggiore Policlinico; University of Milan; IRCCS Ca Granda Ospedale Maggiore Policlinico; Istituto Italiano di Tecnologia - IIT	Facciotti, F (corresponding author), European Inst Oncol IRCCS, Dept Expt Oncol, Milan, Italy.;Facciotti, F (corresponding author), Univ Milano Bicocca, Dept Biotechnol & Biosci, Milan, Italy.	federica.facciotti@unimib.it	Perillo, Federica/ABI-8344-2020; Noviello, Daniele/CAG-6351-2022; Basabe, Angelica/HSB-2775-2023; Lopez, Gianluca/AAM-1171-2021; Iezzi, Giandomenica/KUD-3228-2024; Caprioli, Flavio/AAB-5176-2019; Porretti, Laura/J-6748-2015; GRANUCCI, Francesca/K-6150-2019; Strati, Francesco/K-7789-2016; Trombetta, Elena/O-1408-2019	Caprioli, Flavio/0000-0002-8077-8175; Strati, Francesco/0000-0001-7217-3355; Protti, Giulia/0000-0002-7144-3285; Iachini, Luca/0009-0000-5942-3065; Noviello, Daniele/0000-0002-3482-0109; Amoroso, Chiara/0000-0001-6566-9512; Perillo, Federica/0000-0003-3887-1883; Baeri, Alberto/0000-0002-6613-1359; Lattanzi, Georgia/0000-0002-1444-2489; Trombetta, Elena/0000-0002-1933-6415; Diaz Basabe, Angelica J…	Associazione Italiana per la Ricerca sul Cancro [2013 14378, 2019 22923]; Italy's Ministry of Health [GR-2016-0236174]; Italian Ministry of Health	Associazione Italiana per la Ricerca sul Cancro(Fondazione AIRC per la ricerca sul cancro); Italy's Ministry of Health; Italian Ministry of Health(Ministry of Health, Italy)	This work was made possible thanks to the financial support of Associazione Italiana per la Ricerca sul Cancro (Start-Up 2013 14378, Investigator Grant-IG 2019 22923 to FF) and of Italy's Ministry of Health (GR-2016-0236174 to FF and FC) . This work has been and partially supported by the Italian Ministry of Health with Ricerca Corrente and 5X1000 fund.		53	5	5	1	4	ELSEVIER SCIENCE INC	NEW YORK	STE 800, 230 PARK AVE, NEW YORK, NY 10169 USA	1933-0219	1935-3456		MUCOSAL IMMUNOL	Mucosal Immunol.	JUN	2023	16	3
J	Guo, YQ; Fan, Y; Li, GM; Wang, ZQ; Shi, XY; Shen, MW				Guo, Yunqi; Fan, Yu; Li, Gaoming; Wang, Zhiqiang; Shi, Xiangyang; Shen, Mingwu			Cluster Bomb Based on Redox-Responsive Carbon Dot Nanoclusters Coated with Cell Membranes for Enhanced Tumor Theranostics	ACS APPLIED MATERIALS & INTERFACES			English	Article						carbon dot nanoclusters; cancer cell membrane; redox-responsiveness; fluorescence imaging; chemotherapy of tumors	CANCER-THERAPY; NANOPARTICLES; FLUORESCENT; DELIVERY; CHEMOTHERAPY; NANOHYBRIDS; TRANSPORT; NANODOTS	Designing intelligent stimuli-responsive nanoplatforms that are integrated with a biological membrane system and nanomaterials to realize efficient imaging and therapy of tumors still remains to be challenging. Herein, we report a unique strategy to prepare redoxresponsive yellow fluorescent carbon dot nanoclusters (y-CDCs) loaded with anticancer drug doxorubicin (DOX) and coated with the cancer …	[Guo, Yunqi; Fan, Yu; Li, Gaoming; Wang, Zhiqiang; Shi, Xiangyang; Shen, Mingwu] Donghua Univ, Coll Chem, Shanghai Engn Res Ctr Nanobiomat & Regenerat Med, State Key Lab Modificat Chem Fibers & Polymer Mat, Shanghai 201620, Peoples R China	Donghua University	Shi, XY; Shen, MW (corresponding author), Donghua Univ, Coll Chem, Shanghai Engn Res Ctr Nanobiomat & Regenerat Med, State Key Lab Modificat Chem Fibers & Polymer Mat, Shanghai 201620, Peoples R China.	xshi@dhu.edu.cn; mwshen@dhu.edu.cn	wang, zhiqiang/J-9816-2014; Fan, Yu/HJZ-3170-2023; shen, mingwu/B-2534-2012; Shi, Xiangyang/A-1289-2007	Li, Gaoming/0000-0002-7278-0777; Shi, Xiangyang/0000-0001-6785-6645; Fan, Yu/0000-0003-2197-4472	Science and Technology Commission of Shanghai Municipality [19XD1400100, 21490711500, 20520710300]; National Natural Science Foundation of China [81761148028, 21773026]; Fundamental Research Funds for the Central Universities and Graduate Student Innovation Fund of Donghua University [CUSF-DH-2021030]	Science and Technology Commission of Shanghai Municipality(Science & Technology Commission of Shanghai Municipality (STCSM)); National Natural Science Foundation of China(National Natural Science Foundation of China (NSFC)); Fundamental Research Funds for the Central Universities and Graduate Student Innovation Fund of Donghua University	This study was financially supported by the Science and Technology Commission of Shanghai Municipality (19XD1400100, 21490711500 and 20520710300), the National Natural Science Foundation of China (81761148028 and 21773026), and the Fundamental Research Funds for the Central Universities and Graduate Student Innovation Fund of Donghua University (CUSF-DH-2021030).		45	28	29	8	125	AMER CHEMICAL SOC	WASHINGTON	1155 16TH ST, NW, WASHINGTON, DC 20036 USA	1944-8244	1944-8252		ACS APPL MATER INTER	ACS Appl. Mater. Interfaces	DEC 1	2021	13	47
J	Taverna, S; Giallombardo, M; Gil-Bazo, I; Carreca, AP; Castiglia, M; Chacártegui, J; Araujo, A; Alessandro, R; Pauwels, P; Peeters, M; Rolfo, C				Taverna, Simona; Giallombardo, Marco; Gil-Bazo, Ignacio; Carreca, Anna Paola; Castiglia, Marta; Chacartegui, Jorge; Araujo, Antonio; Alessandro, Riccardo; Pauwels, Patrick; Peeters, Marc; Rolfo, Christian			Exosomes isolation and characterization in serum is feasible in non-small cell lung cancer patients: critical analysis of evidence and potential role in clinical practice	ONCOTARGET			English	Article						exosomes; NSCLC; liquid biopsies; biomarkers; microRNAs	CIRCULATING TUMOR-CELLS; MYELOGENOUS LEUKEMIA-CELLS; EGFR MUTATION; MICRORNA SIGNATURES; KINASE INHIBITORS; CURRENT KNOWLEDGE; LIQUID BIOPSIES; MESSENGER-RNAS; NUCLEIC-ACIDS; OPEN-LABEL	Exosomes are nano-sized vesicles of endolysosomal origin, released by several cytotypes in physiological and pathological conditions. Tumor derived exosomes, interacting with other cells of the tumor microenvironment, modulate tumor progression, angiogenic switch, metastasis, and immune escape. Recently, extracellular vesicles were proposed as excellent biomarkers for disease monitoring and progn…	[Taverna, Simona; Giallombardo, Marco; Alessandro, Riccardo] Univ Palermo, Sect Biol & Genet, Dept Biopathol & Med Biotechnol, Palermo, Italy; [Taverna, Simona; Alessandro, Riccardo] CNR, IBIM, Palermo, Italy; [Giallombardo, Marco; Carreca, Anna Paola; Castiglia, Marta; Chacartegui, Jorge; Rolfo, Christian] Antwerp Univ Hosp UZA, Dept Oncol, Phase Early Clin Trials Unit 1, Wilrijkstr, Antwerp, Be…	University of Palermo; Consiglio Nazionale delle Ricerche (CNR); Istituto di Biomedicina e di Immunologia Molecolare Alberto Monroy (IBIM-CNR); University of Antwerp; University of Antwerp; University of Navarra; Universidade do Porto; University of Antwerp; University of Antwerp	Taverna, S (corresponding author), Univ Palermo, Sect Biol & Genet, Dept Biopathol & Med Biotechnol, Palermo, Italy.;Taverna, S (corresponding author), CNR, IBIM, Palermo, Italy.;Rolfo, C (corresponding author), Antwerp Univ Hosp UZA, Dept Oncol, Phase Early Clin Trials Unit 1, Wilrijkstr, Antwerp, Belgium.;Rolfo, C (corresponding author), Univ Antwerp, Ctr Oncol Res CORE, Wilrijkstr, Antwerp, Be…	simonataverna.unipa@gmail.com; christian.rolfo@uza.be	Rolfo, Christian/AAW-5173-2021; Peeters, Marc/C-5525-2013; Taverna, Simona/AAE-7135-2020; Castiglia, Marta/K-6569-2016; Carreca, Anna Paola/JPF-6693-2023; Gil-Bazo, Ignacio/E-4581-2019; Araujo, Antonio/B-5047-2008	Peeters, Marc/0000-0003-4969-2303; Taverna, Simona/0000-0002-2192-8938; Carreca, Anna Paola/0000-0002-7389-7555; Castiglia, Marta/0000-0002-6299-7235; Gil-Bazo, Ignacio/0000-0002-2626-5109; Araujo, Antonio/0000-0002-7267-3584; Rolfo, Christian/0000-0002-7860-8417					81	88	98	0	45	IMPACT JOURNALS LLC	ORCHARD PARK	6666 E QUAKER ST, STE 1, ORCHARD PARK, NY 14127 USA		1949-2553		ONCOTARGET	Oncotarget	MAY 10	2016	7	19
J	Fan, XJ; Brezski, RJ; Deng, H; Dhupkar, PM; Shi, Y; Gonzalez, A; Zhang, SL; Rycyzyn, M; Strohl, WR; Jordan, RE; Zhang, NY; An, ZQ				Fan, Xuejun; Brezski, Randall J.; Deng, Hui; Dhupkar, Pooja M.; Shi, Yun; Gonzalez, Anneliese; Zhang, Songlin; Rycyzyn, Michael; Strohl, William R.; Jordan, Robert E.; Zhang, Ningyan; An, Zhiqiang			A Novel Therapeutic Strategy to Rescue the Immune Effector Function of Proteolytically Inactivated Cancer Therapeutic Antibodies	MOLECULAR CANCER THERAPEUTICS			English	Article							DEPENDENT CELLULAR CYTOTOXICITY; BREAST-CANCER; MATRIX METALLOPROTEINASES; TRASTUZUMAB RESISTANCE; HUMAN-IGG; CLEAVAGE; HINGE; PROTEASES; TARGETS; CELLS	Primary and acquired resistance to anticancer antibody immunotherapies presents significant clinical challenges. Here, we demonstrate that proteolytic inactivation of cancer-targeting antibodies is an unappreciated contributor to cancer immune evasion, and the finding presents novel opportunities for therapeutic intervention. A single peptide bond cleavage in the IgG1 hinge impairs cancer cell ki…	[Fan, Xuejun; Deng, Hui; Dhupkar, Pooja M.; Shi, Yun; Zhang, Ningyan; An, Zhiqiang] Brown Fdn Inst Mol Med, Texas Therapeut Inst, Houston, TX USA; [Brezski, Randall J.; Rycyzyn, Michael; Strohl, William R.; Jordan, Robert E.] Janssen R&D LLC, Biol Res, Spring House, PA USA; [Gonzalez, Anneliese] Univ Texas Hlth Sci Ctr Houston, Div Oncol, Dept Internal Med, Houston, TX 77030 USA; [Zhang, Songlin]…	Johnson & Johnson; Janssen Pharmaceuticals; University of Texas System; University of Texas Health Science Center Houston; University of Texas System; University of Texas Health Science Center Houston	An, ZQ (corresponding author), Univ Texas Hlth Sci Ctr Houston, Texas Therapeut Inst, Brown Fdn Inst Mol Med, 1825 Pressler St,Suite 532, Houston, TX 77030 USA.	ningyan.zhang@uth.tmc.edu; ningyan.zhang@uth.tmc.edu	An, Zhiqiang/IUO-1781-2023; chen, yanhong/JVE-0289-2024; Shi, Yun/ISU-9265-2023	Shi, Yun/0000-0003-1925-4337; Strohl, William/0000-0002-8271-6875; Zhang, Ningyan/0000-0002-4348-2180; Brezski, Randall/0000-0003-4028-4741; An, Zhiqiang/0000-0001-9309-2335	Janssen RD, LLC; Texas Emerging Technology Fund; Welch Foundation [AU0042]	Janssen RD, LLC; Texas Emerging Technology Fund; Welch Foundation(The Welch Foundation)	This study was partially funded by grants from Janssen R&D, LLC (to N. Zhang and Z. An), the Texas Emerging Technology Fund (to N. Zhang and Z. An), and the Welch Foundation grant no.AU0042 (to Z. An).		36	18	20	1	5	AMER ASSOC CANCER RESEARCH	PHILADELPHIA	615 CHESTNUT ST, 17TH FLOOR, PHILADELPHIA, PA 19106-4404 USA	1535-7163	1538-8514		MOL CANCER THER	Mol. Cancer Ther.	MAR	2015	14	3
J	Wu, MX; Chen, TX; Wang, LF; Akakuru, OU; Ma, XH; Xu, JS; Hu, JP; Chen, J; Fang, QL; Wu, AG; Li, Q				Wu, Manxiang; Chen, Tianxiang; Wang, Lianfu; Akakuru, Ozioma Udochukwu; Ma, Xuehua; Xu, Jinshan; Hu, Jiapeng; Chen, Jia; Fang, Qianlan; Wu, Aiguo; Li, Qiang			The strategy of precise targeting and in situ oxygenating for enhanced triple-negative breast cancer chemophototherapy	NANOSCALE			English	Article							DRUG-DELIVERY; NANOPARTICLES; HYPOXIA; RESISTANCE; THERAPY; ALPHA; CD47	The absence of effective therapeutic targets and tumor hypoxia are the main causes of failure in the treatment of triple-negative breast cancer (TNBC). Biomimetic nanotechnology and tumor microenvironment (TME) responsiveness bring hope and opportunity to address this problem. Here, we develop a core membrane nanoplatform (HM/D-I-BL) using hollow mesoporous manganese dioxide (HM) coated with a bi…	[Wu, Manxiang; Wang, Lianfu; Xu, Jinshan; Li, Qiang] Ningbo Univ, Dept Radiol, Affiliated Peoples Hosp, Ningbo 315100, Peoples R China; [Wu, Manxiang; Chen, Tianxiang; Akakuru, Ozioma Udochukwu; Ma, Xuehua; Hu, Jiapeng; Fang, Qianlan; Wu, Aiguo] Chinese Acad Sci Gas, Cixi Inst Biomed Engn, Ningbo Inst Mat Technol & Engn,Int Cooperat Base, Key Lab Magnet Mat & Devices,Zhejiang Engn Res Ct, 1219 Zh…	Ningbo University; Chinese Academy of Sciences; Ningbo Institute of Materials Technology and Engineering, CAS; Advanced Energy Science & Technology Guangdong Laboratory; Chinese Academy of Sciences; University of Chinese Academy of Sciences, CAS; Southwest Jiaotong University	Li, Q (corresponding author), Ningbo Univ, Dept Radiol, Affiliated Peoples Hosp, Ningbo 315100, Peoples R China.;Wu, AG (corresponding author), Chinese Acad Sci Gas, Cixi Inst Biomed Engn, Ningbo Inst Mat Technol & Engn,Int Cooperat Base, Key Lab Magnet Mat & Devices,Zhejiang Engn Res Ct, 1219 Zhongguan West Rd, Ningbo 315201, Peoples R China.;Wu, AG (corresponding author), Adv Energy Sci & Techn…	aiguo@nimte.ac.cn; rmliqiang@mbu.edu.cn	Chen, Tianxiang/X-7945-2019; Wu, Aiguo/C-1837-2015	Wu, Aiguo/0000-0001-7200-8923; Akakuru, Ozioma/0000-0001-5773-1806; Ma, Xuehua/0000-0002-3739-7123	National Natural Science Foundation of China [32025021, 51873225]; Zhejiang Provincial Natural Science Foundation of China [LGF20H180005, LQ19H180002]; Ningbo Social Development Project [2019C50055]; Ningbo Natural Science Foundation [2021J019]; Ningbo Major Science and Technology Task Project [2021Z054]; Strategic Priority Research Program of Chinese Academy of Sciences [XDB36000000]; Key Scient…	National Natural Science Foundation of China(National Natural Science Foundation of China (NSFC)); Zhejiang Provincial Natural Science Foundation of China(Natural Science Foundation of Zhejiang Province); Ningbo Social Development Project; Ningbo Natural Science Foundation; Ningbo Major Science and Technology Task Project; Strategic Priority Research Program of Chinese Academy of Sciences(Chinese…	This work was supported by the funding from National Natural Science Foundation of China (32025021, 51873225), Zhejiang Provincial Natural Science Foundation of China under Grant No. LGF20H180005 and LQ19H180002, Ningbo Social Development Project (2019C50055), Ningbo Natural Science Foundation (2021J019), Ningbo Major Science and Technology Task Project (Nos.2021Z054), the Strategic Priority Rese…		48	17	18	12	41	ROYAL SOC CHEMISTRY	CAMBRIDGE	THOMAS GRAHAM HOUSE, SCIENCE PARK, MILTON RD, CAMBRIDGE CB4 0WF, CAMBS, ENGLAND	2040-3364	2040-3372		NANOSCALE	Nanoscale	JUN 16	2022	14	23
J	Shen, CQ; Liu, J; Jiao, W; Zhang, XZ; Zhao, XZ; Yang, XC; Wang, YH				Shen, Chengquan; Liu, Jing; Jiao, Wei; Zhang, Xuezhou; Zhao, Xinzhao; Yang, Xuecheng; Wang, Yonghua			A feed-forward loop based on aerobic glycolysis and TGF-β between tumor-associated macrophages and bladder cancer cells promoted malignant progression and immune escape	JOURNAL OF CANCER RESEARCH AND CLINICAL ONCOLOGY			English	Article						Bladder cancer; Tumor-associated macrophage; TGF-beta; Glycolysis; PD-1/PD-L1 inhibitor	EXPRESSION	Purpose Immunotherapy with programmed cell death 1/ligand 1 ( PD-1/PD-L1) checkpoint inhibitors has revolutionized the systemic treatment of solid tumors, including bladder cancer. Previous studies have shown that enhanced glycolysis, tumor-associated macrophage (TAM) infiltration, and TGF-beta secretion in the tumor microenvironment (TME) are closely related to PD-1/PD-L1 inhibitor immunotherapy…	[Shen, Chengquan; Jiao, Wei; Zhang, Xuezhou; Zhao, Xinzhao; Yang, Xuecheng; Wang, Yonghua] Qingdao Univ, Affiliated Hosp, Dept Urol, 16 Jiangsu Rd, Qingdao 266000, Shandong, Peoples R China; [Liu, Jing] Qingdao Univ, Affiliated Hosp, Dept Res Management & Int Cooperat, Qingdao, Shandong, Peoples R China; [Wang, Yonghua] Qingdao Univ, Affiliated Hosp, Key Lab Urol & Androl, Qingdao, Shandong, Peop…	Qingdao University; Qingdao University; Qingdao University	Yang, XC; Wang, YH (corresponding author), Qingdao Univ, Affiliated Hosp, Dept Urol, 16 Jiangsu Rd, Qingdao 266000, Shandong, Peoples R China.;Wang, YH (corresponding author), Qingdao Univ, Affiliated Hosp, Key Lab Urol & Androl, Qingdao, Shandong, Peoples R China.	yangxuecheng@qdu.edu.cn; wangyonghua@qdu.edu.cn	Wang, Yonghua/F-7906-2017; Zhang, Xuezhou/ABD-8993-2021	Shen, Chengquan/0000-0001-8402-2271	National Natural Science Foundation of China [81972378, 81101932]	National Natural Science Foundation of China(National Natural Science Foundation of China (NSFC))	This work was supported by the National Natural Science Foundation of China (No. 81972378, 81101932).		28	7	7	4	7	SPRINGER	NEW YORK	ONE NEW YORK PLAZA, SUITE 4600, NEW YORK, NY, UNITED STATES	0171-5216	1432-1335		J CANCER RES CLIN	J. Cancer Res. Clin. Oncol.	NOV	2023	149	14
J	Botti, G; Scognamiglio, G; Marra, L; Pizzolorusso, A; Di Bonito, M; De Cecio, R; Cantile, M; De Chiara, A				Botti, Gerardo; Scognamiglio, Giosue; Marra, Laura; Pizzolorusso, Antonio; Di Bonito, Maurizio; De Cecio, Rossella; Cantile, Monica; De Chiara, Annarosaria			Programmed Death Ligand 1 (PD-L1) Expression in Primary Angiosarcoma	JOURNAL OF CANCER			English	Article						angiosarcoma; PD-L1; IHC evaluation	RENAL-CELL CARCINOMA; TUMOR-INFILTRATING LYMPHOCYTES; HUMAN BREAST-CANCER; POOR-PROGNOSIS; LUNG ADENOCARCINOMA; PATHWAY; MICROENVIRONMENT; IMMUNOTHERAPY; MELANOMA; SURVIVAL	Angiosarcomas are rare malignant endothelial-cell tumors of vascular or lymphatic origin, and are among the most aggressive subtypes of soft-tissue sarcomas. The prognosis is poor and treatment is challenging in many cases. PD-1/PD-L1 pathway plays a critical role in immune escape of tumor cells. Recent studies described that PD-L1 is widely expressed in various types of cancer, providing the bas…	[Botti, Gerardo; Scognamiglio, Giosue; Marra, Laura; Di Bonito, Maurizio; De Cecio, Rossella; Cantile, Monica; De Chiara, Annarosaria] Ist Nazl Tumori, Fdn G Pascale, Pathol Unit, Via Mariano Semmola, I-80131 Naples, Italy; [Pizzolorusso, Antonio] Ist Nazl Tumori, Fdn G Pascale, Dept Muscle Skeletal Oncol, Via Mariano Semmola, I-80131 Naples, Italy	IRCCS Fondazione Pascale; Fondazione IRCCS Istituto Nazionale Tumori Milan; IRCCS Fondazione Pascale; Fondazione IRCCS Istituto Nazionale Tumori Milan	Cantile, M (corresponding author), Ist Nazl Tumori, Fdn G Pascale, Pathol Unit, Via Mariano Semmola, I-80131 Naples, Italy.	m.cantile@istitutotumori.na.it	Pizzolorusso, Antonio/AAA-7334-2021; Scognamiglio, Giosue/K-8247-2016	Botti, Gerardo/0000-0002-6287-733X; Scognamiglio, Giosue/0000-0003-4376-111X; De Cecio, Rossella/0000-0001-9779-7076; Cantile, Monica/0000-0001-7840-3369; MARRA, LAURA/0000-0003-3051-5366					29	40	42	1	3	IVYSPRING INT PUBL	LAKE HAVEN	PO BOX 4546, LAKE HAVEN, NSW 2263, AUSTRALIA	1837-9664			J CANCER	J. Cancer		2017	8	16
J	Fourcade, J; Sun, ZJ; Pagliano, O; Guillaume, P; Luescher, IF; Sander, C; Kirkwood, JM; Olive, D; Kuchroo, V; Zarour, HM				Fourcade, Julien; Sun, Zhaojun; Pagliano, Ornella; Guillaume, Philippe; Luescher, Immanuel F.; Sander, Cindy; Kirkwood, John M.; Olive, Daniel; Kuchroo, Vijay; Zarour, Hassane M.			CD8+ T Cells Specific for Tumor Antigens Can Be Rendered Dysfunctional by the Tumor Microenvironment through Upregulation of the Inhibitory Receptors BTLA and PD-1	CANCER RESEARCH			English	Article							CHRONIC VIRAL-INFECTION; LYMPHOCYTE ATTENUATOR; B-LYMPHOCYTE; MELANOMA PATIENTS; EXHAUSTION; EXPRESSION; EXPANSION; BLOCKADE; TIM-3; HVEM	Cytotoxic T cells that are present in tumors and capable of recognizing tumor epitopes are nevertheless generally impotent in eliciting tumor rejection. Thus, identifying the immune escape mechanisms responsible for inducing tumor-specific CD8(+) T-cell dysfunction may reveal effective strategies for immune therapy. The inhibitory receptors PD-1 and Tim-3 are known to negatively regulate CD8(+) T…	[Zarour, Hassane M.] Univ Pittsburgh, Hillman Canc Ctr, Sch Med, Dept Med,Div Hematol Oncol, Pittsburgh, PA 15213 USA; [Zarour, Hassane M.] Univ Pittsburgh, Dept Immunol, Sch Med, Pittsburgh, PA 15213 USA; [Guillaume, Philippe; Luescher, Immanuel F.] Univ Lausanne, Ludwig Inst Canc Res, CH-1066 Epalinges, Switzerland; [Olive, Daniel] INSERM, Unite Mixte Rech 891, F-13258 Marseille, France; [Kuchr…	Pennsylvania Commonwealth System of Higher Education (PCSHE); University of Pittsburgh; Pennsylvania Commonwealth System of Higher Education (PCSHE); University of Pittsburgh; Ludwig Institute for Cancer Research; University of Lausanne; Institut National de la Sante et de la Recherche Medicale (Inserm); Harvard University; Brigham & Women's Hospital; Harvard University; Harvard Medical School	Zarour, HM (corresponding author), Univ Pittsburgh, Hillman Canc Ctr, Sch Med, Dept Med,Div Hematol Oncol, Res Pavil,Suite 1-32A,5117 Ctr Ave, Pittsburgh, PA 15213 USA.	zarourhm@upmc.edu	Kirkwood, John/AGS-8246-2022; olive, daniel/B-9702-2012		NIH/National Cancer Institute [R01CA90360, R01CA157467]; Melanoma Skin Spore grant [NCI P50CA121973]; Cancer Research Institute	NIH/National Cancer Institute(United States Department of Health & Human ServicesNational Institutes of Health (NIH) - USANIH National Cancer Institute (NCI)); Melanoma Skin Spore grant; Cancer Research Institute	This work was supported by the NIH/National Cancer Institute grants R01CA90360 and R01CA157467 (to H.M. Zarour), an award from the Melanoma Skin Spore grant NCI P50CA121973 (to H.M. Zarour), and a grant from the Cancer Research Institute (to H.M. Zarour).		24	287	335	2	39	AMER ASSOC CANCER RESEARCH	PHILADELPHIA	615 CHESTNUT ST, 17TH FLOOR, PHILADELPHIA, PA 19106-4404 USA	0008-5472			CANCER RES	Cancer Res.	FEB 15	2012	72	4
J	Zhu, MMT; Burugu, S; Gao, DX; Yu, J; Kos, Z; Leung, S; Horst, BA; Nielsen, TO				Zhu, Mayanne M. T.; Burugu, Samantha; Gao, Dongxia; Yu, Jamie; Kos, Zuzana; Leung, Samuel; Horst, Basil A.; Nielsen, Torsten O.			Evaluation of glucocorticoid-induced TNF receptor (GITR) expression in breast cancer and across multiple tumor types	MODERN PATHOLOGY			English	Article							T-CELLS; FOXP3 EXPRESSION; CO-STIMULATION; PROTEIN; SUPERFAMILY; LYMPHOCYTES; MECHANISM; LIGAND	Glucocorticoid-induced TNF receptor (GITR) is an emerging immunotherapy target that is expressed at high levels on regulatory T cells. Agonistic anti-GITR antibodies have anti-tumor activity in cancer mouse models, and recent phase 1 trials have demonstrated their safe pharmacological profile. However, there is limited knowledge on the relationship between GITR expression and the tumor microenvir…	[Zhu, Mayanne M. T.; Burugu, Samantha; Gao, Dongxia; Leung, Samuel; Nielsen, Torsten O.] Univ British Columbia, Genet Pathol Evaluat Ctr, Vancouver, BC, Canada; [Yu, Jamie; Horst, Basil A.; Nielsen, Torsten O.] Vancouver Gen Hosp, Dept Pathol & Lab Med, Vancouver, BC, Canada; [Kos, Zuzana] BC Canc, Dept Pathol, Vancouver, BC, Canada	University of British Columbia; University of British Columbia	Nielsen, TO (corresponding author), Univ British Columbia, Genet Pathol Evaluat Ctr, Vancouver, BC, Canada.;Nielsen, TO (corresponding author), Vancouver Gen Hosp, Dept Pathol & Lab Med, Vancouver, BC, Canada.	torsten@mail.ubc.ca		Nielsen, Torsten/0000-0003-3769-2517	Canadian Cancer Society [705463]	Canadian Cancer Society(Canadian Cancer Society (CCS))	Research in this publication was supported by the Canadian Cancer Society (grant #705463) and the 2019 British Columbia Cancer Studentship awarded to MZ.		56	23	24	3	12	ELSEVIER SCIENCE INC	NEW YORK	STE 800, 230 PARK AVE, NEW YORK, NY 10169 USA	0893-3952	1530-0285		MODERN PATHOL	Mod. Pathol.	SEP	2020	33	9
J	Yang, YC; Huangfu, LK; Li, HZ; Yang, DK				Yang, Yuchuan; Huangfu, Linkuan; Li, Huizhen; Yang, Daoke			Research progress of hyperthermia in tumor therapy by influencing metabolic reprogramming of tumor cells	INTERNATIONAL JOURNAL OF HYPERTHERMIA			English	Article						Tumor metabolism; metabolic reprogramming; hyperthermia; combination therapy	MILD TEMPERATURE HYPERTHERMIA; HEAT-SHOCK; MEMBRANE-FLUIDITY; PHOTODYNAMIC THERAPY; GLUCOSE-METABOLISM; LIPID-METABOLISM; THERMAL ABLATION; IMMUNE EVASION; AMINO-ACIDS; CANCER	Cellular metabolic reprogramming is an important feature of malignant tumors. Metabolic reprogramming causes changes in the levels or types of specific metabolites inside and outside the cell, which affects tumorigenesis and progression by influencing gene expression, the cellular state, and the tumor microenvironment. During tumorigenesis, a series of changes in the glucose metabolism, fatty aci…	[Yang, Yuchuan; Huangfu, Linkuan; Li, Huizhen; Yang, Daoke] Zhengzhou Univ, Affiliated Hosp 1, Dept Radiotherapy, Zhengzhou 475000, Henan, Peoples R China	Zhengzhou University	Li, HZ; Yang, DK (corresponding author), Zhengzhou Univ, Affiliated Hosp 1, Dept Radiotherapy, Zhengzhou 475000, Henan, Peoples R China.	13526799595@163.com; 15903650068@163.com	Li, Huizhen/JPX-2563-2023; Ding, Yang/JUV-4842-2023; Wang, Ling/KBA-9814-2024	Li, Huizhen/0000-0002-1773-6749; Wang, Ling/0000-0003-0272-2974	Health Commission of Henan Province [LHGJ20220371]	Health Commission of Henan Province	This work was supported by a Grant (LHGJ20220371) from Health Commission of Henan Province.		166	2	2	9	20	TAYLOR & FRANCIS LTD	ABINGDON	2-4 PARK SQUARE, MILTON PARK, ABINGDON OR14 4RN, OXON, ENGLAND	0265-6736	1464-5157		INT J HYPERTHER	Int. J. Hyperthermia	DEC 31	2023	40	1
J	Jenkins, L; Jungwirth, U; Avgustinova, A; Iravani, M; Mills, A; Haider, S; Harper, J; Isacke, CM				Jenkins, Liam; Jungwirth, Ute; Avgustinova, Alexandra; Iravani, Marjan; Mills, Adam; Haider, Syed; Harper, James; Isacke, Clare M.			Cancer-Associated Fibroblasts Suppress CD8+ T-cell Infiltration and Confer Resistance to Immune-Checkpoint Blockade	CANCER RESEARCH			English	Article							SINGLE-CELL; TUMOR; HETEROGENEITY; COLLAGEN	Immune-checkpoint blockade (ICB) promotes antitumor immune responses and can result in durable patient benefit. How-ever, response rates in breast cancer patients remain modest, stimulating efforts to discover novel treatment options. Cancer-associated fibroblasts (CAF) represent a major component of the breast tumor microenvironment and have known immunosuppres-sive functions in addition to thei…	[Jenkins, Liam; Jungwirth, Ute; Avgustinova, Alexandra; Iravani, Marjan; Mills, Adam; Haider, Syed; Isacke, Clare M.] Inst Canc Res, Breast Canc Now Toby Robins Res Ctr, London, England; [Jenkins, Liam; Harper, James] AstraZeneca, Early Oncol R&D, Aaron Klug Bldg,Granta Pk, Cambridge, England; [Jungwirth, Ute] Univ Bath, Ctr Therapeut Innovat, Dept Pharm & Pharmacol, Bath, England; [Avgustinova, …	Royal Marsden NHS Foundation Trust; University of London; Institute of Cancer Research - UK; AstraZeneca; University of Bath; Royal Marsden NHS Foundation Trust; University of London; Institute of Cancer Research - UK	Isacke, CM (corresponding author), Inst Canc Res, Breast Canc Now Toby Robins Res Ctr, 237 Fulham Rd, London SW3 6JB, England.	clare.isacke@icr.ac.uk	Avgustinova, Alexandra/ABE-7886-2020	Avgustinova, Alexandra/0000-0001-6016-2931; Isacke, Clare/0000-0002-9222-3345; Mills, Adam/0000-0001-8396-243X; Jenkins, Liam/0000-0002-0560-0182; Iravani, Marjan/0000-0002-8620-3073	BBSRC iCASE studentship [BB/M016099/1]; Breast Cancer Now; NIHR Biomedical Research Centre at The Royal Marsden NHS Foundation Trust; Institute of Cancer Research, London; ICR Biological Services Unit	BBSRC iCASE studentship(UK Research & Innovation (UKRI)Biotechnology and Biological Sciences Research Council (BBSRC)); Breast Cancer Now; NIHR Biomedical Research Centre at The Royal Marsden NHS Foundation Trust(Royal Society of New ZealandMarsden Fund (NZ)); Institute of Cancer Research, London; ICR Biological Services Unit	This study was funded by a BBSRC iCASE studentship to ICR and AstraZeneca (BB/M016099/1 to L. Jenkins) and Programme Grants from Breast Cancer Now (S. Haider and C.M. Isacke) as part of Programme Funding to the Breast Cancer Now Toby Robins Research Centre. This work represents independent research supported by the NIHR Biomedical Research Centre at The Royal Marsden NHS Foundation Trust and the …		50	94	94	4	33	AMER ASSOC CANCER RESEARCH	PHILADELPHIA	615 CHESTNUT ST, 17TH FLOOR, PHILADELPHIA, PA 19106-4404 USA	0008-5472	1538-7445		CANCER RES	Cancer Res.	AUG 15	2022	82	16
J	Knudson, KM; Hicks, KC; Luo, XL; Chen, JQ; Schlom, J; Gameiro, SR				Knudson, Karin M.; Hicks, Kristin C.; Luo, Xiaoling; Chen, Jin-Qiu; Schlom, Jeffrey; Gameiro, Sofia R.			M7824, a novel bifunctional anti-PD-L1/TGFβ Trap fusion protein, promotes anti-tumor efficacy as monotherapy and in combination with vaccine	ONCOIMMUNOLOGY			English	Article						PD-L1; TGF beta; carcinoma; checkpoint blockade; tumor microenvironment; TWIST1; vaccine; adenovirus	REGULATORY T-CELLS; TGF-BETA; PROSTATE-CANCER; ADVANCED MELANOMA; TUMOR REJECTION; DENDRITIC CELLS; LUNG-CANCER; CARCINOMA; EXPRESSION; SURVIVAL	Tumors evade host immune surveillance through multiple mechanisms, including the generation of a tumor microenvironment that suppresses immune effector function. Secretion of TGF beta and upregulation of immune checkpoint programmed cell death ligand-1 (PD-L1) are two main contributors to immune evasion and tumor progression. Here, we examined the efficacy of a first-in-class bifunctional checkpo…	[Knudson, Karin M.; Hicks, Kristin C.; Schlom, Jeffrey; Gameiro, Sofia R.] NCI, Tumor Immunol & Biol Lab, Ctr Canc Res, NIH, 10 Ctr Dr,Room 8B09, Bethesda, MD 20892 USA; [Luo, Xiaoling; Chen, Jin-Qiu] NCI, CPTR, Ctr Canc Res, NIH, Bethesda, MD 20892 USA	National Institutes of Health (NIH) - USA; NIH National Cancer Institute (NCI); National Institutes of Health (NIH) - USA; NIH National Cancer Institute (NCI)	Schlom, J (corresponding author), NCI, Tumor Immunol & Biol Lab, Ctr Canc Res, NIH, 10 Ctr Dr,Room 8B09, Bethesda, MD 20892 USA.	schlomj@mail.nih.gov		Hicks, Kristin/0000-0001-9192-875X; gameiro, sofia/0000-0002-2392-8122; Knudson, Karin/0000-0003-0843-456X	National Cancer Institute [CRADA 02666]; EMD Serono, Inc. [CRADA 02666]; Intramural Research Program, CCR, NCI, NIH, ZIA BC [010944]	National Cancer Institute(United States Department of Health & Human ServicesNational Institutes of Health (NIH) - USANIH National Cancer Institute (NCI)); EMD Serono, Inc.; Intramural Research Program, CCR, NCI, NIH, ZIA BC	This work was supported by the Cooperative Research and Development Agreement between the National Cancer Institute and EMD Serono, Inc., CRADA 02666; Intramural Research Program, CCR, NCI, NIH, ZIA BC 010944		64	158	181	2	19	TAYLOR & FRANCIS INC	PHILADELPHIA	530 WALNUT STREET, STE 850, PHILADELPHIA, PA 19106 USA	2162-402X			ONCOIMMUNOLOGY	OncoImmunology		2018	7	5
J	Elola, MT; Ferragut, F; Mendez-Huergo, SP; Croci, DO; Bracalente, C; Rabinovich, GA				Elola, Maria T.; Ferragut, Fatima; Mendez-Huergo, Santiago P.; Croci, Diego O.; Bracalente, Candelaria; Rabinovich, Gabriel A.			Galectins: Multitask signaling molecules linking fibroblast, endothelial and immune cell programs in the tumor microenvironment	CELLULAR IMMUNOLOGY			English	Article						Galectins; Tumor microenvironment; Fibroblasts; Endothelial cells; Immune cells	BREAST-CANCER; STROMAL FIBROBLASTS; STELLATE CELLS; UP-REGULATION; T-CELLS; DIFFERENTIAL EXPRESSION; CHEMOKINE PRODUCTION; DERMAL FIBROBLASTS; CLASSICAL HODGKIN; GENE-EXPRESSION	Tumor cells corrupt surrounding normal cells instructing them to support proliferative, pro-angiogenic and immunosuppressive networks that favor tumorigenesis and metastasis. This dynamic cross-talk is sustained by a range of intracellular signals and extracellular mediators produced by both tumoral and non-tumoral cells. Galectins-whether secreted or intracellularly expressed- play central roles…	[Elola, Maria T.; Ferragut, Fatima; Bracalente, Candelaria] Univ Buenos Aires, Fac Farm & Bioquim, UBA CONICET, Inst Quim & Fisicoquim Biol Prof Dr Alejandro Pal, C1113, Buenos Aires, DF, Argentina; [Mendez-Huergo, Santiago P.; Croci, Diego O.; Rabinovich, Gabriel A.] Consejo Nacl Invest Cient & Tecn, IBYME, Lab Inmunopatol, Vuelta Obligado 2490,C1428, Buenos Aires, DF, Argentina; [Croci, Diego O…	Consejo Nacional de Investigaciones Cientificas y Tecnicas (CONICET); University of Buenos Aires; Consejo Nacional de Investigaciones Cientificas y Tecnicas (CONICET); Institute of Biology & Experimental Medicine; University Nacional Cuyo Mendoza; Consejo Nacional de Investigaciones Cientificas y Tecnicas (CONICET); University of Buenos Aires; University of Manchester	Elola, MT (corresponding author), Univ Buenos Aires, Fac Farm & Bioquim, UBA CONICET, Inst Quim & Fisicoquim Biol Prof Dr Alejandro Pal, C1113, Buenos Aires, DF, Argentina.;Rabinovich, GA (corresponding author), Consejo Nacl Invest Cient & Tecn, IBYME, Lab Inmunopatol, Vuelta Obligado 2490,C1428, Buenos Aires, DF, Argentina.	mt_elola@yahoo.com; gabriel.r@ibyme.conicet.gov.ar	Croci, Diego/AAJ-5709-2021	Ferragut, Fatima/0000-0001-9782-4804; Croci, Diego O./0000-0002-8623-0645	Argentinean Agency for Promotion of Science and Technology [PICT-2012-2440, PICT-V-2014-3687, PICT-2007-1631, PICT-2012-0071]; Consejo Nacional de Investigaciones Cientificas y Tecnicas (CONICET); University of Buenos Aires; Sales Foundation; Kenneth Rainin Foundation; Excellence Award of the American Association of Immunologists; Bunge and Born Foundation	Argentinean Agency for Promotion of Science and Technology; Consejo Nacional de Investigaciones Cientificas y Tecnicas (CONICET)(Consejo Nacional de Investigaciones Cientificas y Tecnicas (CONICET)); University of Buenos Aires(University of Buenos Aires); Sales Foundation; Kenneth Rainin Foundation; Excellence Award of the American Association of Immunologists; Bunge and Born Foundation	Work in G.A.R's lab is supported by grants from the Argentinean Agency for Promotion of Science and Technology (PICT-2012-2440; PICT-V-2014-3687), Consejo Nacional de Investigaciones Cientificas y Tecnicas (CONICET), University of Buenos Aires, Bunge and Born Foundation, Sales Foundation and Kenneth Rainin Foundation. Work in M.T.E's lab is supported by grants from the Argentinean Agency for Prom…		160	44	46	1	12	ACADEMIC PRESS INC ELSEVIER SCIENCE	SAN DIEGO	525 B ST, STE 1900, SAN DIEGO, CA 92101-4495 USA	0008-8749	1090-2163		CELL IMMUNOL	Cell. Immunol.	NOV	2018	333
J	Zhang, WQ; Yuan, HT; Wang, PL; Yi, LT; Wen, QL; Zhou, RH; Bai, YM; Ma, JB; Wang, XX; Liang, YT; Liang, Z; Peng, X; Wang, JG; Xiao, W				Zhang, Wenqiao; Yuan, Haitao; Wang, Peili; Yi, Letai; Wen, Qinglian; Zhou, Runhua; Bai, Yunmeng; Ma, Jingbo; Wang, Xiaoxian; Liang, Yanting; Liang, Zhen; Peng, Xin; Wang, Jigang; Xiao, Wei			Photoimmunotherapy-Induced Pyroptosis Remodels the Microenvironment to Enhance Cancer Immunotherapy	ACS MATERIALS LETTERS			English	Article							PHOTODYNAMIC THERAPY; CELL-DEATH; CASPASES; PATHWAY	Immunosuppressive tumor microenvironment (TME) and immune escape are the main reasons that make immunotherapy ineffective and even hinder tumor progression. Immunogenic cell death (ICD) based on pyroptosis stands up as an ideal strategy to overcome the TME and achieve satisfactory antitumor effects. In addition, the insight into activation of the cGAS-STING pathway afford an efficient means to en…	[Zhang, Wenqiao; Wang, Jigang] Henan Univ, Sch Pharm, State Key Lab Antiviral Drugs, Kaifeng 475004, Peoples R China; [Zhang, Wenqiao; Yuan, Haitao; Bai, Yunmeng; Ma, Jingbo; Wang, Xiaoxian; Liang, Yanting; Liang, Zhen; Wang, Jigang] Southern Univ Sci & Technol, Shenzhen Peoples Hosp, Affiliated Hosp 1, Dept Crit Med,Shenzhen Clin Res Ctr Geriatr, Shenzhen 518020, Peoples R China; [Zhang, Wenqiao…	Henan University; Jinan University; Southern University of Science & Technology; Southwest Medical University; Guangdong Pharmaceutical University; Xiyuan Hospital, CACMS; China Academy of Chinese Medical Sciences; Inner Mongolia Medical University; Southern Medical University - China; Southern Medical University - China; Zhejiang Chinese Medical University; China Academy of Chinese Medical Scien…	Wang, JG (corresponding author), Henan Univ, Sch Pharm, State Key Lab Antiviral Drugs, Kaifeng 475004, Peoples R China.;Liang, Z; Wang, JG (corresponding author), Southern Univ Sci & Technol, Shenzhen Peoples Hosp, Affiliated Hosp 1, Dept Crit Med,Shenzhen Clin Res Ctr Geriatr, Shenzhen 518020, Peoples R China.;Wang, JG (corresponding author), Southwest Med Univ, Affiliated Hosp, Dept Oncol, Luzh…	liang.zhen@szhospital.com; pengx@nit.zju.edu.cn; jgwang@icmm.ac.cn; xw7688@smu.edu.cn	Yuan, Haitao/JDD-1273-2023; Bai, Yunmeng/KZU-3022-2024; Wang, Jigang/KWT-6240-2024; Wang, Xiaoxian/ABC-4050-2021	Yuan, Haitao/0000-0001-6141-7254	Shenzhen Science and Technology Innovation Commission [JCYJ20200109120205924]; Shenzhen Science and Technology Innovation Commission [KCXFZ20201221173612034]; Shenzhen Governmental Sustainable Development Fund [JCYJ20200109120205924, SZGSP001]; Science and Technology Foundation of Shenzhen [JCYJ20210324115800001]; Science and Technology Foundation of Shenzhen (Shenzhen Clinical Medical Research C…	Shenzhen Science and Technology Innovation Commission; Shenzhen Science and Technology Innovation Commission; Shenzhen Governmental Sustainable Development Fund; Science and Technology Foundation of Shenzhen; Science and Technology Foundation of Shenzhen (Shenzhen Clinical Medical Research Center for Geriatric Diseases); Distinguished Expert Project of Sichuan Province Tianfu Scholar; Innovation …	This work was supported by the Shenzhen Science and Technology Innovation Commission (JCYJ20200109120205924), Shenzhen Governmental Sustainable Development Fund (No. KCXFZ20201221173612034), Shenzhen Fund for Guangdong Provincial High- level Clinical Key Specialties (No. SZGSP001), the Science and Technology Foundation of Shenzhen (No. JCYJ20210324115800001), the Science and Technology Foundation…		40	1	1	4	4	AMER CHEMICAL SOC	WASHINGTON	1155 16TH ST, NW, WASHINGTON, DC 20036 USA		2639-4979		ACS MATER LETT	ACS Mater. Lett.	JUL 22	2024	6	8
J	Wang, L; He, Y; Bai, YJ; Zhang, S; Pang, B; Chen, AH; Wu, XW				Wang, Lu; He, Ye; Bai, Yijiang; Zhang, Shuai; Pang, Bo; Chen, Anhai; Wu, Xuewen			Construction and validation of a folate metabolism-related gene signature for predicting prognosis in HNSCC	JOURNAL OF CANCER RESEARCH AND CLINICAL ONCOLOGY			English	Article						Head and neck squamous cell carcinoma (HNSCC); Serine hydroxymethyltransferase 2 (SHMT2); Folate one-carbon metabolism; Tumor microenvironment	FOLIC-ACID; BLADDER-CANCER; CELL SURVIVAL; SHMT2; RISK; BIOSYNTHESIS; PROSTATE; PATHWAY; LUNG	Purpose Metabolic reprogramming is currently considered a hallmark of tumor and immune development. It is obviously of interest to identify metabolic enzymes that are associated with clinical prognosis in head and neck squamous cell carcinomas (HNSCC).Methods Candidate genes were screened to construct folate metabolism scores by Cox regression analysis. Functional enrichment between high- and low…	[Wang, Lu; He, Ye; Bai, Yijiang; Zhang, Shuai; Pang, Bo; Chen, Anhai; Wu, Xuewen] Cent South Univ, Dept Otolaryngol Head & Neck Surg, Xiangya Hosp, 87 Xiangya Rd, Changsha 410008, Hunan, Peoples R China	Central South University	Chen, AH; Wu, XW (corresponding author), Cent South Univ, Dept Otolaryngol Head & Neck Surg, Xiangya Hosp, 87 Xiangya Rd, Changsha 410008, Hunan, Peoples R China.	15953172905@163.com; xwwu840903@hotmail.com	lan, lan/IXD-5278-2023; wu, xuewen/A-7449-2017						42	0	0	2	2	SPRINGER	NEW YORK	ONE NEW YORK PLAZA, SUITE 4600, NEW YORK, NY, UNITED STATES	0171-5216	1432-1335		J CANCER RES CLIN	J. Cancer Res. Clin. Oncol.	APR 16	2024	150	4
J	Zhou, FQ; Gao, J; Xu, ZA; Li, TL; Gao, A; Sun, F; Wang, FY; Wang, WQ; Geng, Y; Zhang, F; Xu, ZP; Yu, HJ				Zhou, Fengqi; Gao, Jing; Xu, Zhiai; Li, Tianliang; Gao, Ang; Sun, Fang; Wang, Fengyang; Wang, Weiqi; Geng, Yong; Zhang, Fan; Xu, Zhi Ping; Yu, Haijun			Overcoming immune resistance by sequential prodrug nanovesicles for promoting chemoimmunotherapy of cancer	NANO TODAY			English	Article						Tumor microenvironment; Prodrug nanovesicles; Cancer immunotherapy; Immunogenic cell death; Adaptive immune resistance		Chemotherapy by certain types of anticancer drugs (e.g., doxorubicin (DOX) and oxaliplatin (OXA)) can elicit antitumor immune response by promoting immunogenic cell death (ICD) of the tumor cells. However, ICD-based chemoimmunotherapy is severely impaired by non-specific distribution of the chemotherapeutics and T lymphocyte-induced immune resistance. To address these challenges, we herein report…	[Zhou, Fengqi; Xu, Zhiai] East China Normal Univ, Sch Chem & Mol Engn, Shanghai 201203, Peoples R China; [Zhou, Fengqi; Gao, Jing; Li, Tianliang; Gao, Ang; Sun, Fang; Wang, Weiqi; Geng, Yong; Yu, Haijun] Chinese Acad Sci, State Key Lab Drug Res & Ctr Pharmaceut, Shanghai Inst Mat Med, Shanghai 201203, Peoples R China; [Gao, Jing; Wang, Fengyang] Tongji Univ, Ultrasound Res & Educ Inst, Dept Med U…	East China Normal University; Chinese Academy of Sciences; Shanghai Institute of Materia Medica, CAS; Tongji University; Fudan University; University of Queensland	Xu, ZA (corresponding author), East China Normal Univ, Sch Chem & Mol Engn, Shanghai 201203, Peoples R China.;Yu, HJ (corresponding author), Chinese Acad Sci, State Key Lab Drug Res & Ctr Pharmaceut, Shanghai Inst Mat Med, Shanghai 201203, Peoples R China.	zaxu@ecnu.chem.ac.cn; hjyu@simm.ac.cn	Yu, Haijun/C-5343-2016; Zhang, Xiaoxi/KBP-8753-2024; zhang, fan/I-3870-2017		National Natural Science Foundation of China [22074043, 51873228]; International Cooperation Project of Science and Technology Commission of Shanghai Municipality [20430711800]; Shanghai Post-Doctoral Excellence Program [2019116]; Fudan University, CAS [FU-SIMM-20182006]; Shanghai Institute of Materia Medica, CAS [FU-SIMM-20182006]; Open Fund of the State Key Laboratory of Drug Research [SIMM2004…	National Natural Science Foundation of China(National Natural Science Foundation of China (NSFC)); International Cooperation Project of Science and Technology Commission of Shanghai Municipality; Shanghai Post-Doctoral Excellence Program; Fudan University, CAS; Shanghai Institute of Materia Medica, CAS(Chinese Academy of Sciences); Open Fund of the State Key Laboratory of Drug Research	This work was supported by the National Natural Science Foundation of China (22074043 and 51873228), International Cooperation Project of Science and Technology Commission of Shanghai Municipality (20430711800), Shanghai Post-Doctoral Excellence Program (Grant No. 2019116), the Fusion Grant between Fudan University and Shanghai Institute of Materia Medica, CAS (No. FU-SIMM-20182006), and Open Fun…		53	55	55	15	219	ELSEVIER SCI LTD	OXFORD	THE BOULEVARD, LANGFORD LANE, KIDLINGTON, OXFORD OX5 1GB, OXON, ENGLAND	1748-0132	1878-044X		NANO TODAY	Nano Today	FEB	2021	36
J	Xia, SH; Wu, JW; Zhou, WD; Zhang, MY; Zhao, K; Liu, JM; Tian, D; Liao, JZ				Xia, Suhong; Wu, Jingwen; Zhou, Wangdong; Zhang, Mingyu; Zhao, Kai; Liu, Jingmei; Tian, Dean; Liao, Jiazhi			SLC7A2 deficiency promotes hepatocellular carcinoma progression by enhancing recruitment of myeloid-derived suppressors cells	CELL DEATH & DISEASE			English	Article							STROMAL CELLS; IN-VITRO; CANCER; RESISTANCE; ACCUMULATION; EXPRESSION; SORAFENIB; HALLMARKS; IMMUNITY; PATHWAY	The main reason for poor prognosis in hepatocellular carcinoma (HCC) patients is high metastasis and recurrence. Cancer progression depends on a tumor-supportive microenvironment. Therefore, illustrating the mechanisms of tumor immunity in underlying HCC metastasis is essential. Here, we report a novel role of solute carrier family 7 member 2 (SLC7A2), a member of the solute carrier family, in HC…	[Xia, Suhong; Wu, Jingwen; Zhou, Wangdong; Zhang, Mingyu; Zhao, Kai; Liu, Jingmei; Tian, Dean; Liao, Jiazhi] Huazhong Univ Sci & Technol, Tongji Hosp, Tongji Med Coll, Dept Gastroenterol, Wuhan 430030, Hubei, Peoples R China; [Xia, Suhong; Wu, Jingwen; Zhou, Wangdong; Zhang, Mingyu; Zhao, Kai; Liu, Jingmei; Tian, Dean; Liao, Jiazhi] Huazhong Univ Sci & Technol, Tongji Hosp, Tongji Med Coll, Inst …	Huazhong University of Science & Technology; Huazhong University of Science & Technology	Tian, D; Liao, JZ (corresponding author), Huazhong Univ Sci & Technol, Tongji Hosp, Tongji Med Coll, Dept Gastroenterol, Wuhan 430030, Hubei, Peoples R China.;Tian, D; Liao, JZ (corresponding author), Huazhong Univ Sci & Technol, Tongji Hosp, Tongji Med Coll, Inst Liver & Gastrointestinal Dis, Wuhan 430030, Hubei, Peoples R China.	datian@tjh.tjmu.edu.cn; liaojiazhi@tjh.tjmu.edu.cn	Liao, JIA/IQU-9509-2023; Zhang, mingyu/HGB-1069-2022		National Natural Science Foundation of China [81672392, 81800547]	National Natural Science Foundation of China(National Natural Science Foundation of China (NSFC))	The research was supported by grants from the National Natural Science Foundation of China No. 81672392 (J.L.), No. 81800547 (J.L.).		49	23	23	0	8	SPRINGERNATURE	LONDON	CAMPUS, 4 CRINAN ST, LONDON, N1 9XW, ENGLAND	2041-4889			CELL DEATH DIS	Cell Death Dis.	JUN 2	2021	12	6
J	Xu, WH; Liu, WR; Xu, Y; Tian, X; Anwaier, A; Su, JQ; Zhu, WK; Shi, GH; Wei, GM; Huang, YP; Qu, YY; Zhang, HL; Ye, DW				Xu, Wenhao; Liu, Wang-Rui; Xu, Yue; Tian, Xi; Anwaier, Aihetaimujiang; Su, Jia-Qi; Zhu, Wen-Kai; Shi, Guo-Hai; Wei, Gao-Meng; Huang, Yong-Ping; Qu, Yuan-Yuan; Zhang, Hai-Liang; Ye, Ding-Wei			Hexokinase 3 dysfunction promotes tumorigenesis and immune escape by upregulating monocyte/macrophage infiltration into the clear cell renal cell carcinoma microenvironment	INTERNATIONAL JOURNAL OF BIOLOGICAL SCIENCES			English	Article						clear cell renal cell carcinoma; HK3; immune checkpoint therapy (ICT); glycolysis; tumor microenvironment	COLORECTAL-CANCER; GENE-EXPRESSION; METABOLOMICS; PROGNOSIS; NIVOLUMAB; OUTCOMES; THERAPY; HK3	Purpose: This study aimed to identify the potential prognostic role of HK3 and provide clues about glycolysis and the microenvironmental characteristics of ccRCC. Methods: Based on the Cancer Genome Atlas (TCGA, n = 533) and Gene expression omnibus (GEO) (n = 127) databases, real-world (n = 377) ccRCC cohorts, and approximately 15,000 cancer samples, the prognostic value and immune implications o…	[Xu, Wenhao; Tian, Xi; Anwaier, Aihetaimujiang; Su, Jia-Qi; Zhu, Wen-Kai; Shi, Guo-Hai; Qu, Yuan-Yuan; Zhang, Hai-Liang; Ye, Ding-Wei] Fudan Univ, Shanghai Med Coll, Shanghai Canc Ctr, Dept Urol, Shanghai 200032, Peoples R China; [Liu, Wang-Rui; Wei, Gao-Meng; Huang, Yong-Ping] Youjiang Med Univ Nationalities, Affiliated Hosp, Dept Urol, 18 Zhongshan 2nd Rd, Baise 533000, Guangxi, Peoples R China…	Fudan University; Youjiang Medical University for Nationalities; Soochow University - China	Huang, YP (corresponding author), Youjiang Med Univ Nationalities, Affiliated Hosp, Dept Urol, 18 Zhongshan 2nd Rd, Baise 533000, Guangxi, Peoples R China.;Qu, YY; Zhang, HL; Ye, DW (corresponding author), Fudan Univ, Dept Urol, Shanghai Canc Ctr, 270 Dongan Rd, Shanghai 200032, Peoples R China.	h.y.p.1968@163.com; quyy1987@163.com; zhanghl918@163.com; dwyelie@163.com	Xi, Tian/KDN-2145-2024; Liu, Wangrui/AAS-9052-2021; Zhang, Hailiang/AAF-4937-2020	Liu, WangRui/0000-0002-0459-4446	National Key Research and Development Project [2019YFC1316000]; Fuqing Scholar Student Scientific Research Program of Shanghai Medical College, Fudan University [FQXZ202112B]; Natural Science Foundation of Shanghai [20ZR1413100]; Shanghai Municipal Health Commission Project [2020CXJQ03]; Highlevel talent scientific research project of the Affiliated Hospital of Youjiang Medical College for Nation…	National Key Research and Development Project(National Key Research & Development Program of China); Fuqing Scholar Student Scientific Research Program of Shanghai Medical College, Fudan University; Natural Science Foundation of Shanghai(Natural Science Foundation of Shanghai); Shanghai Municipal Health Commission Project; Highlevel talent scientific research project of the Affiliated Hospital of…	This work is supported by Grants from National Key Research and Development Project (No.2019YFC1316000) , Fuqing Scholar Student Scientific Research Program of Shanghai Medical College, Fudan University (No. FQXZ202112B) , and partially granted by the Natural Science Foundation of Shanghai (No.20ZR1413100) , Shanghai Municipal Health Commission Project (No.2020CXJQ03) , Highlevel talent scientifi…		39	37	40	3	12	IVYSPRING INT PUBL	LAKE HAVEN	PO BOX 4546, LAKE HAVEN, NSW 2263, AUSTRALIA	1449-2288			INT J BIOL SCI	Int. J. Biol. Sci.		2021	17	9
J	Wang, Y; Song, X; Zheng, YT; Liu, ZY; Li, Y; Qian, XP; Pang, XW; Zhang, Y; Yin, YH				Wang, Ying; Song, Xiao; Zheng, Yutian; Liu, Zeyu; Li, Yan; Qian, Xiaoping; Pang, Xuewen; Zhang, Yu; Yin, Yanhui			Cancer/testis Antigen MAGEA3 Interacts with STAT1 and Remodels the Tumor Microenvironment	INTERNATIONAL JOURNAL OF MEDICAL SCIENCES			English	Article						cancer/testis antigen; tumor microenvironment; MAGEA3; STAT1	MHC CLASS-I; VASCULOGENIC MIMICRY; OVARIAN-CANCER; CELL; EXPRESSION; PROMOTES; GRADE; AXIS; MACROPHAGES; CHEMOKINES	Cancer-testis antigen MAGEA3, being restrictedly expressed in testis and various kinds of tumors, has long been considered as an ideal target for immunotherapy. In this study, we report that MAGEA3 interacts with STAT1 and regulates the expression of tyrosine phosphorylated STAT1 (pY-STAT1) in tumor cells. We show that pY-STAT1 is significantly up-regulated when MAGEA3 is silenced by MAGEA3-speci…	[Wang, Ying; Song, Xiao; Zheng, Yutian; Liu, Zeyu; Li, Yan; Qian, Xiaoping; Pang, Xuewen; Zhang, Yu; Yin, Yanhui] Peking Univ, Sch Basic Med Sci, Dept Immunol, Key Lab Med Immunol,Minist Hlth,Hlth Sci Ctr, Beijing 100191, Peoples R China	Peking University	Yin, YH (corresponding author), Peking Univ, Hlth Sci Ctr, Dept Immunol, 38 Xueyuan Rd, Beijing 100191, Peoples R China.	yinyanhui@bjmu.edu.cn	wang, chen/JED-7289-2023	Xiao, Song/0000-0002-3171-4300	National Natural Science Foundation of China [81671637, 81472645]	National Natural Science Foundation of China(National Natural Science Foundation of China (NSFC))	This work was supported by grants from National Natural Science Foundation of China (No. 81671637 and 81472645).		40	13	14	1	4	IVYSPRING INT PUBL	LAKE HAVEN	PO BOX 4546, LAKE HAVEN, NSW 2263, AUSTRALIA	1449-1907			INT J MED SCI	Int. J. Med. Sci.		2018	15	14
J	Wan, J; Zhang, XH; Tang, DS; Liu, T; Xiao, HH				Wan, Jia; Zhang, Xianghong; Tang, Dongsheng; Liu, Tang; Xiao, Haihua			Biodegradable NIR-II Pseudo Conjugate Polymeric Nanoparticles Amplify Photodynamic Immunotherapy via Alleviation of Tumor Hypoxia and Tumor-Associated Macrophage Reprogramming	ADVANCED MATERIALS			English	Article						immunotherapy; macrophage reprogramming; photodynamic therapy; regorafenib; tumor hypoxia	IMMUNOGENIC CELL-DEATH; VASCULAR NORMALIZATION; BLOCKADE; POLARIZATION; THERAPY; MICROENVIRONMENT; METASTASIS; DELIVERY	Photodynamic therapy (PDT) has achieved great success in cancer treatment. Despite its great promise, the efficacy of photodynamic immunotherapy can be limited by the hypoxia in solid tumors which is closely related to the abnormal tumor vasculature. These abnormal vasculatures are a hallmark of most solid tumors and facilitate immune evasion. Therefore, tumor vascular normalization is developed …	[Wan, Jia; Zhang, Xianghong; Liu, Tang] Cent South Univ, Xiangya Hosp 2, Dept orthoped, Changsha 410011, Hunan, Peoples R China; [Wan, Jia; Zhang, Xianghong; Tang, Dongsheng; Xiao, Haihua] Chinese Acad Sci, Inst Chem, Beijing Natl Lab Mol Sci, State Key Lab Polymer Phys & Chem, Beijing 100190, Peoples R China	Central South University; Chinese Academy of Sciences; Institute of Chemistry, CAS	Liu, T (corresponding author), Cent South Univ, Xiangya Hosp 2, Dept orthoped, Changsha 410011, Hunan, Peoples R China.;Xiao, HH (corresponding author), Chinese Acad Sci, Inst Chem, Beijing Natl Lab Mol Sci, State Key Lab Polymer Phys & Chem, Beijing 100190, Peoples R China.	liutang1204@csu.edu.cn; hhxiao@iccas.ac.cn	Liu, Zhiyu/JNR-8043-2023		National Natural Science Foundation of China [81672176, 81871783, 82072441]; Hunan Province Outstanding Youth Fund [2022JJ10095]	National Natural Science Foundation of China(National Natural Science Foundation of China (NSFC)); Hunan Province Outstanding Youth Fund	Acknowledgements This work was supported by the National Natural Science Foundation of China (81672176, 81871783, 82072441) and the Hunan Province Outstanding Youth Fund (2022JJ10095).		52	45	45	64	209	WILEY-V C H VERLAG GMBH	WEINHEIM	POSTFACH 101161, 69451 WEINHEIM, GERMANY	0935-9648	1521-4095		ADV MATER	Adv. Mater.	AUG	2023	35	31
J	Chakraborty, S; Bhattacharjee, P; Panda, AK; Kajal, K; Bose, S; Sa, G				Chakraborty, Sreeparna; Bhattacharjee, Pushpak; Panda, Abir K.; Kajal, Kirti; Bose, Sayantan; Sa, Gaurisankar			Providence of the CD25+KIR+CD127-FOXP3-CD8+ T-cell subset determines the dynamics of tumor immune surveillance	IMMUNOLOGY AND CELL BIOLOGY			English	Article						FOXP3; IFN gamma; immunosurvillance; Treg cells; tumor	VERSUS-HOST-DISEASE; DENDRITIC CELLS; SELF-TOLERANCE; RHEUMATOID-ARTHRITIS; AUTOIMMUNE-DISEASE; TREG CELLS; CD8(+); SUPPRESS; CANCER; MICE	CD8(+) T-regulatory (Treg) cells are emerging as crucial components of immune system. Previous studies have reported the presence of FOXP3(+)CD8(+) Treg cells, similar to CD4(+) Tregs, in cancer patients which produce high levels of the immunosuppressive cytokines, IL10 and TGF beta. At an early stage of tumor development, we have identified a subset of FOXP3(-)CD8(+)CD25(+)KIR(+)CD127(-) Treg-li…	[Chakraborty, Sreeparna; Bhattacharjee, Pushpak; Panda, Abir K.; Kajal, Kirti; Bose, Sayantan; Sa, Gaurisankar] Bose Inst, Div Mol Med, P-1-12 CIT Scheme 7 M, Kolkata 700054, India	Department of Science & Technology (India); Bose Institute	Sa, G (corresponding author), Bose Inst, Div Mol Med, P-1-12 CIT Scheme 7 M, Kolkata 700054, India.	gauri@jcbose.ac.in	Chakraborty, Sreeparna/GVU-8013-2022; Kajal, Kirti/ABF-1133-2020; Bose, Sayantan/AHE-8912-2022; Bhattacharjee, Pushpak/AFV-4590-2022; PANDA, ABIR/D-6320-2016	Chakraborty, Sreeparna/0000-0003-4859-0524; Panda, Abir K./0000-0002-8139-7016; Bose, Sayantan/0000-0001-6413-2019	Council for Scientific and Industrial Research	Council for Scientific and Industrial Research(Council of Scientific & Industrial Research (CSIR) - India)	The authors are thankful to Dr DK Sarkar, SSKM Hospital, Kolkata for providing clinical samples and Dr Minakshi Mazumder, Dr Samik Chakraborty for their valuable suggestions, Mr R Dutta and Mr S Samanta for technical help. This work was supported by the grants from Council for Scientific and Industrial Research.		46	6	7	0	8	WILEY	HOBOKEN	111 RIVER ST, HOBOKEN 07030-5774, NJ USA	0818-9641	1440-1711		IMMUNOL CELL BIOL	Immunol. Cell Biol.	NOV-DEC	2018	96	10
J	Lan, XM; Zhu, WY; Huang, XS; Yu, YJ; Xiao, HH; Jin, LJ; Pu, JYJ; Xie, X; She, JC; Lui, VWY; Chen, HJ; Su, YX				Lan, Xinmiao; Zhu, Wangyong; Huang, Xinshuo; Yu, Yingjie; Xiao, Haihua; Jin, Lijian; Pu, Jingya Jane; Xie, Xi; She, Juncong; Lui, Vivian Wai Yan; Chen, Hui-Jiuan; Su, Yu-xiong			Microneedles loaded with anti-PD-1-cisplatin nanoparticles for synergistic cancer immuno-chemotherapy	NANOSCALE			English	Article							IMMUNE CHECKPOINT BLOCKADE; T-CELLS; DELIVERY; IMMUNOTHERAPY; BIOMARKERS; HEAD	Programmed cell death protein-1 (PD-1) on T-cells combined with programmed cell death ligand-1 (PD-L1) critically accounts for tumor immune evasion. Anti-PD-1 (aPD-1) blocks the binding of PD-1 to PD-L1, thus allowing T-cell activation for tumor cell eradication. Currently, the major challenges for cancer immunotherapy are how to improve the response rate and overcome drug resistance. Dermal admi…	[Lan, Xinmiao; Zhu, Wangyong; Pu, Jingya Jane; Su, Yu-xiong] Univ Hong Kong, Fac Dent, Div Oral & Maxillofacial Surg, Hong Kong, Peoples R China; [Huang, Xinshuo; Xie, Xi; She, Juncong; Chen, Hui-Jiuan] Sun Yat Sen Univ, Sch Elect & Informat Technol, State Key Lab Optoelect Mat & Technol, Guangzhou, Peoples R China; [Huang, Xinshuo; Chen, Hui-Jiuan] Sun Yat Sen Univ, Affiliated Hosp 1, Guangzhou,…	University of Hong Kong; Sun Yat Sen University; Sun Yat Sen University; Shenzhen University; Chinese Academy of Sciences; Institute of Chemistry, CAS; Chinese Academy of Sciences; University of Chinese Academy of Sciences, CAS; University of Hong Kong; Chinese University of Hong Kong	Su, YX (corresponding author), Univ Hong Kong, Fac Dent, Div Oral & Maxillofacial Surg, Hong Kong, Peoples R China.;Chen, HJ (corresponding author), Sun Yat Sen Univ, Sch Elect & Informat Technol, State Key Lab Optoelect Mat & Technol, Guangzhou, Peoples R China.;Chen, HJ (corresponding author), Sun Yat Sen Univ, Affiliated Hosp 1, Guangzhou, Peoples R China.	chenhuix5@mail.sysu.edu.cn; richsu@hku.hk	Su, Yixi/K-9119-2013; Pu, Jingya'Jane/KLZ-5194-2024; Lui, Vivian/I-5458-2016; Xiao, Haihua/ABC-2574-2021; zhaohua, wen/JNE-4596-2023	Su, Yu-xiong/0000-0001-7143-3370; zhu, wangyong/0000-0002-4422-5258; PU, Jingya Jane/0000-0001-8349-4031	Hong Kong Research Grant Council General Research Fund [17120718]; University of Hong Kong Seed Fund for Basic Research [201611159117, 201711159117]; National Natural Science Foundation of China [61771498, 61901535, 31900954]; Science and Technology Planning Project of Guangdong Province for Industrial Applications [2017B090917001]; Guangdong Province Key Area RD Program [2018B030332001]; Science…	Hong Kong Research Grant Council General Research Fund(Hong Kong Research Grants Council); University of Hong Kong Seed Fund for Basic Research; National Natural Science Foundation of China(National Natural Science Foundation of China (NSFC)); Science and Technology Planning Project of Guangdong Province for Industrial Applications; Guangdong Province Key Area RD Program; Science and Technology P…	The project was supported by the Hong Kong Research Grant Council General Research Fund (No. 17120718), The University of Hong Kong Seed Fund for Basic Research (No. 201611159117 and 201711159117), and was awarded in 2019 The University of Hong Kong Research Output Prize. The authors would like to acknowledge financial support from the National Natural Science Foundation of China (Grant No. 61771…		37	71	72	3	146	ROYAL SOC CHEMISTRY	CAMBRIDGE	THOMAS GRAHAM HOUSE, SCIENCE PARK, MILTON RD, CAMBRIDGE CB4 0WF, CAMBS, ENGLAND	2040-3364	2040-3372		NANOSCALE	Nanoscale	SEP 28	2020	12	36
J	Shinde, A; Tang, XY; Singh, R; Brindley, DN				Shinde, Anjali; Tang, Xiaoyun; Singh, Rajesh; Brindley, David N.			Infliximab, a Monoclonal Antibody against TNF-α, Inhibits NF-κB Activation, Autotaxin Expression and Breast Cancer Metastasis to Lungs	CANCERS			English	Article						anti-TNF-alpha therapy; breast cancer; inflammation; lysophosphatidic acid; NF-kappa B; tumor growth	CELL MIGRATION; SERUM-LEVELS; INFLAMMATION; INTERLEUKIN-18; PATHWAY; IL-6; MECHANISMS; RESISTANCE; HALLMARKS	An inflammatory milieu in the tumor microenvironment leads to immune evasion, resistance to cell death, metastasis and poor prognosis in breast cancer patients. TNF-alpha is a proinflammatory cytokine that regulates multiple aspects of tumor biology from initiation to progression. TNF-alpha-induced NF-kappa B activation initiates inflammatory pathways, which determine cell survival, death and tum…	[Shinde, Anjali; Singh, Rajesh] Maharaja Sayajirao Univ Baroda, Fac Sci, Dept Biochem, Vadodara 390002, Gujarat, India; [Shinde, Anjali; Tang, Xiaoyun; Brindley, David N.] Univ Alberta, Canc Res Inst Northern Alberta, Dept Biochem, Edmonton, AB T6G 2S2, Canada; [Singh, Rajesh] Banaras Hindu Univ BHU, Dept Mol & Human Genet, Varanasi 221005, Uttar Pradesh, India	Maharaja Sayajirao University Baroda; University of Alberta; Banaras Hindu University (BHU)	Singh, R (corresponding author), Maharaja Sayajirao Univ Baroda, Fac Sci, Dept Biochem, Vadodara 390002, Gujarat, India.;Brindley, DN (corresponding author), Univ Alberta, Canc Res Inst Northern Alberta, Dept Biochem, Edmonton, AB T6G 2S2, Canada.;Singh, R (corresponding author), Banaras Hindu Univ BHU, Dept Mol & Human Genet, Varanasi 221005, Uttar Pradesh, India.	anjalishinde4891@gmail.com; xtang2@ualberta.ca; singhraj1975@gmail.com; david.brindley@ualberta.ca			Overseas Visiting Doctoral Fellowship, SERB, India	Overseas Visiting Doctoral Fellowship, SERB, India	No Statement Available		83	1	1	4	5	MDPI	BASEL	ST ALBAN-ANLAGE 66, CH-4052 BASEL, SWITZERLAND		2072-6694		CANCERS	Cancers	JAN	2024	16	1
J	Giatromanolaki, A; Michos, GD; Xanthopoulou, E; Koukourakis, MI				Giatromanolaki, Alexandra; Michos, Georgios D.; Xanthopoulou, Erasmia; Koukourakis, Michael I.			HLA-class-I expression loss, tumor microenvironment and breast cancer prognosis	CELLULAR IMMUNOLOGY			English	Article						Breast cancer; HLA-class-I; HIF1 alpha; Lymphocytes; Immune response; Prognosis	DOWN-REGULATION; PHASE-I; ANTIGENS; GAMMA; TRANSPORTER; COMBINATION; CELLS	Loss of HLA-class-I molecule expression by cancer cells is a frequent event in human tumors that may lead to immune evasion from cytotoxic T-cells. We examined the expression patterns of HLA-class-I molecules in a series of 175 patients with operable breast cancer (BCa). Extensive loss of BCa cell HLA-class-I expression was noted 76.6 % of patients (27.5 % complete loss). A significant associatio…	[Giatromanolaki, Alexandra; Michos, Georgios D.] Democritus Univ Thrace, Univ Hosp Alexandroupolis, Dept Pathol, Alexandroupolis, Greece; [Xanthopoulou, Erasmia; Koukourakis, Michael I.] Democritus Univ Thrace, Univ Hosp Alexandroupolis, Dept Radiotherapy Oncol, Alexandroupolis, Greece	Democritus University of Thrace; Democritus University of Thrace	Koukourakis, MI (corresponding author), Democritus Univ Thrace, Med Sch, Dept Radiotherapy & Oncol, Alexandroupolis, Greece.	mkoukour@med.duth.gr			Democritus University of Thrace Special Account [81006]; Academy of Finland (AKA) [81006] Funding Source: Academy of Finland (AKA)	Democritus University of Thrace Special Account; Academy of Finland (AKA)(Research Council of Finland)	The study was supported by the Democritus University of Thrace Special Account, project no 81006.		40	0	0	0	0	ACADEMIC PRESS INC ELSEVIER SCIENCE	SAN DIEGO	525 B ST, STE 1900, SAN DIEGO, CA 92101-4495 USA	0008-8749	1090-2163		CELL IMMUNOL	Cell. Immunol.	MAY-JUN	2024	399
J	Zhu, XK; Heng, Y; Zhang, D; Tang, D; Zhou, J; Lin, HQ; Ma, JY; Ding, XP; Tao, L; Lu, LM				Zhu, Xiaoke; Heng, Yu; Zhang, Duo; Tang, Di; Zhou, Jian; Lin, Hanqing; Ma, Jingyu; Ding, Xuping; Tao, Lei; Lu, Liming			Prognostic significance and immune escape implication of tumor-infiltrating neutrophil plasticity in human head and neck squamous cell carcinoma	HUMAN CELL			English	Article						Head and neck squamous cell carcinoma; Tumor-infiltrating neutrophils; Neutrophil plasticity; Prognoses; Immune infiltration landscape; Immunosuppressive microenvironment	CANCER-CELLS; OPEN-LABEL; T-CELLS; PROGRESSION; RECURRENT; ACTIVATION; MONOCYTES; CETUXIMAB	Tumor-infiltrating neutrophils play a crucial role in the progression of head and neck squamous cell carcinoma (HNSCC). Here, we aimed to statistically quantify the plasticity of HNSCC-infiltrating N2/N1 neutrophils and examine its impacts on survival and immune infiltration landscape. A retrospective study of 80 patients who underwent curative surgical resection for HNSCC between 2014 and 2017 w…	[Zhu, Xiaoke; Heng, Yu; Zhang, Duo; Tang, Di; Zhou, Jian; Lin, Hanqing; Ma, Jingyu; Tao, Lei] Fudan Univ, Eye Ear Nose & Throat Hosp, Dept Otolaryngol, Shanghai Key Clin Disciplines Otorhinolaryngol, 83 Fenyang Rd, Shanghai 200031, Peoples R China; [Ding, Xuping; Lu, Liming] Shanghai Jiao Tong Univ, Sch Med, Shanghai Inst Immunol, Dept Immunol & Microbiol, Shanghai 200025, Peoples R China	Fudan University; Chinese Academy of Sciences; Shanghai Jiao Tong University	Tao, L (corresponding author), Fudan Univ, Eye Ear Nose & Throat Hosp, Dept Otolaryngol, Shanghai Key Clin Disciplines Otorhinolaryngol, 83 Fenyang Rd, Shanghai 200031, Peoples R China.;Lu, LM (corresponding author), Shanghai Jiao Tong Univ, Sch Med, Shanghai Inst Immunol, Dept Immunol & Microbiol, Shanghai 200025, Peoples R China.	doctortaolei@163.com; lulunew2003@163.com	Lin, Hanqing/JFB-2087-2023		Major Clinical Research Project of Shanghai Shenkang Hospital Clinical Development Center [SHDC2020CR6011]; Science and Technology Innovation Project of Shanghai Shenkang Hospital Clinical Development Center [SHDC12015114]; National Natural Science Foundation of China [81772878, 82003178]; Shanghai Municipal Key Clinical Specialty [shslc-zdzk00801]; Science and Technology Committee of Shanghai [2…	Major Clinical Research Project of Shanghai Shenkang Hospital Clinical Development Center; Science and Technology Innovation Project of Shanghai Shenkang Hospital Clinical Development Center; National Natural Science Foundation of China(National Natural Science Foundation of China (NSFC)); Shanghai Municipal Key Clinical Specialty; Science and Technology Committee of Shanghai(Shanghai Science & T…	This study was supported by of the Major Clinical Research Project of Shanghai Shenkang Hospital Clinical Development Center under Grant (Grant numbers: SHDC2020CR6011); the Science and Technology Innovation Project of Shanghai Shenkang Hospital Clinical Development Center under Grant (Grant numbers: SHDC12015114); the National Natural Science Foundation of China under Grant (Grant numbers: 81772…		50	0	0	1	2	SPRINGER JAPAN KK	TOKYO	SHIROYAMA TRUST TOWER 5F, 4-3-1 TORANOMON, MINATO-KU, TOKYO, 105-6005, JAPAN	0914-7470	1749-0774		HUM CELL	Hum. Cell	MAY	2024	37	3
J	He, Y; Fang, YF; Zhang, M; Zhao, YG; Tu, B; Shi, MJ; Muhitdinov, B; Asrorov, A; Xu, Q; Huang, YZ				He, Yang; Fang, Yuefei; Zhang, Meng; Zhao, Yuge; Tu, Bin; Shi, Mingjie; Muhitdinov, Bahtiyor; Asrorov, Akmal; Xu, Qin; Huang, Yongzhuo			Remodeling cold tumor immune microenvironment via epigenetic-based therapy using targeted liposomes with in situ formed albumin corona	ACTA PHARMACEUTICA SINICA B			English	Article						Tumor immune microenvironment; Tumor-associated macrophage; Epigenetic therapy; Immune checkpoint; Angiogenesis; Panobinostat; JQ1; Liposome	ANTITUMOR IMMUNITY; PROTEIN CORONA; CANCER; INHIBITORS; MACROPHAGES; METABOLISM; MECHANISMS; EXPRESSION; CODELIVERY; RESISTANCE	There is a close connection between epigenetic regulation, cancer metabolism, and immunology. The combination of epigenetic therapy and immunotherapy provides a promising avenue for cancer management. As an epigenetic regulator of histone acetylation, panobinostat can induce histone acetylation and inhibit tumor cell proliferation, as well as regulate aerobic glycolysis and reprogram intratumoral…	[He, Yang; Fang, Yuefei; Zhang, Meng; Zhao, Yuge; Tu, Bin; Shi, Mingjie; Muhitdinov, Bahtiyor; Asrorov, Akmal; Huang, Yongzhuo] Chinese Acad Sci, Shanghai Inst Mat Medica, State Key Lab Drug Res, Shanghai 201203, Peoples R China; [He, Yang; Tu, Bin; Huang, Yongzhuo] Univ Chinese Acad Sci, Beijing 100049, Peoples R China; [He, Yang; Huang, Yongzhuo] Chinese Acad Sci, Zhongshan Inst Drug Discovery,…	Chinese Academy of Sciences; Shanghai Institute of Materia Medica, CAS; Chinese Academy of Sciences; University of Chinese Academy of Sciences, CAS; Chinese Academy of Sciences; Zhengzhou University; Guangzhou University of Chinese Medicine; Zhejiang University; Academy of Sciences of Uzbekistan; Sadykov Institute of Bioorganic Chemistry	Huang, YZ (corresponding author), Chinese Acad Sci, Shanghai Inst Mat Medica, State Key Lab Drug Res, Shanghai 201203, Peoples R China.;Huang, YZ (corresponding author), Univ Chinese Acad Sci, Beijing 100049, Peoples R China.;Huang, YZ (corresponding author), Chinese Acad Sci, Zhongshan Inst Drug Discovery, Zhongshan 528437, Peoples R China.;Huang, YZ (corresponding author), Natl Med Prod Adm, Ke…	yzhuang@simm.ac.cn	Muhitdinov, Bahtiyor/I-1764-2018; Huang, Yongzhuo/A-4688-2013; Asrorov, Akmal/U-6765-2018	Huang, Yongzhuo/0000-0001-7067-8915; Asrorov, Akmal/0000-0001-5700-1061; Muhitdinov, Bahtiyor/0000-0003-0176-5200	National Special Project for Signif-icant Drugs Development, China [2018ZX09711002-010-002]; National Natural Science Foundation of China (NSFC), China [81925035, 82050410361, 81521005]; Shanghai Collaborative Innovation Group, China [SSMU-ZDCX20180701]; Shanghai Sci-Tech Innovation Action Plan, China [19431903100]; Chinese Academy of Sciences (CAS) PIFI Fellowship, China [2019PB0076, 2020PB0094]…	National Special Project for Signif-icant Drugs Development, China; National Natural Science Foundation of China (NSFC), China(National Natural Science Foundation of China (NSFC)); Shanghai Collaborative Innovation Group, China; Shanghai Sci-Tech Innovation Action Plan, China; Chinese Academy of Sciences (CAS) PIFI Fellowship, China; Belt & Road Young Scientist Award (Shanghai, China)	This work was supported by National Special Project for Signif-icant Drugs Development (2018ZX09711002-010-002, China) , National Natural Science Foundation of China (NSFC) (81925035, 82050410361, and 81521005, China) , Shanghai Collaborative Innovation Group (Early diagnosis and precise treatment of hemangiomas and vascular malformations, SSMU-ZDCX20180701, China) , Shanghai Sci-Tech Innovation …		50	30	30	7	120	INST MATERIA MEDICA, CHINESE ACAD MEDICAL SCIENCES	BEIJING	C/O EDITORIAL BOARD OF ACTA PHARMACEUTICA SINICA, 1 XIANNONGTAN ST, BEIJING, 100050, PEOPLES R CHINA	2211-3835	2211-3843		ACTA PHARM SIN B	Acta Pharm. Sin. B	APR	2022	12	4
J	Zang, JY; Xiao, L; Shi, X; Liu, SA; Wang, Y; Sun, BL; Ju, SQ; Cui, M; Jing, RR				Zang, Jiayi; Xiao, Lin; Shi, Xin; Liu, Sinan; Wang, Yan; Sun, Baolan; Ju, Shaoqing; Cui, Ming; Jing, Rongrong			Hsa_circ_0001479 accelerates tumorigenesis of gastric cancer and mediates immune escape	INTERNATIONAL IMMUNOPHARMACOLOGY			English	Article						Hsa_circ_0001479; Gastric cancer; DEK; Immune microenvironment; Immune checkpoints	DEK; PROLIFERATION	Gastric cancer (GC) is a common fatal malignant tumor of the digestive tract, particularly in Asia. Circular RNA (circRNA) has been proved to regulate malignancy progression and immunotherapeutic efficacy in multiple tumors, including GC. Notably, the function of circRNAs in GC has not been completely revealed. Therefore, exploration of more GC related circRNAs may provide potential strategies fo…	[Zang, Jiayi; Xiao, Lin; Shi, Xin; Sun, Baolan; Ju, Shaoqing; Cui, Ming; Jing, Rongrong] Nantong Univ, Med Sch, Affiliated Hosp, Dept Lab Med, Nantong, Jiangsu, Peoples R China; [Liu, Sinan] Nantong Univ, Peoples Hosp Nantong 1, Affiliated Hosp 2, Dept Lab Med, Nantong, Jiangsu, Peoples R China; [Wang, Yan] Nantong Univ, Affiliated Hosp, Dept Pathol, Nantong, Jiangsu, Peoples R China	Nantong University; Nantong University; Nantong University	Cui, M; Jing, RR (corresponding author), Nantong Univ, Med Sch, Affiliated Hosp, Dept Lab Med, Nantong, Jiangsu, Peoples R China.	wscm163@163.com; jrjr2020@163.com	jing, rongrong/HZI-2086-2023	Cui, Ming/0000-0002-9912-872X					59	2	2	1	3	ELSEVIER	AMSTERDAM	RADARWEG 29, 1043 NX AMSTERDAM, NETHERLANDS	1567-5769	1878-1705		INT IMMUNOPHARMACOL	Int. Immunopharmacol.	NOV	2023	124		A
J	Xu, PF; Xiong, W; Lin, Y; Fan, LP; Pan, HC; Li, YC				Xu, Pengfei; Xiong, Wei; Lin, Yun; Fan, Liping; Pan, Hongchao; Li, Yaochen			Histone deacetylase 2 knockout suppresses immune escape of triple-negative breast cancer cells via downregulating PD-L1 expression	CELL DEATH & DISEASE			English	Article							HDAC2 OVEREXPRESSION; PD-1/PD-L1 PATHWAY; ACETYLATION; INHIBITION; MODULATION; RESISTANCE; PROGNOSIS; STAT3	The PD-L1 overexpression is an important event of immune escape and metastasis in triple-negative breast cancer (TNBC), but the molecular mechanism remains to be determined. Interferon gamma (IFN gamma) represents a major driving force behind PD-L1 expression in tumor microenvironment, and histone deacetylase 2 (HDAC2) is required for IFN signaling. Here, we investigated the regulation of HDAC2 o…	[Xu, Pengfei; Xiong, Wei; Lin, Yun; Fan, Liping; Pan, Hongchao; Li, Yaochen] Shantou Univ Med Coll, Canc Hosp, Cent Lab, 7 Raoping Rd, Shantou 515041, Peoples R China; [Xu, Pengfei; Pan, Hongchao; Li, Yaochen] Guangdong Prov Key Lab Breast Canc Diag & Treatme, 7 Raoping Rd, Shantou 515041, Peoples R China	Shantou University	Li, YC (corresponding author), Shantou Univ Med Coll, Canc Hosp, Cent Lab, 7 Raoping Rd, Shantou 515041, Peoples R China.;Li, YC (corresponding author), Guangdong Prov Key Lab Breast Canc Diag & Treatme, 7 Raoping Rd, Shantou 515041, Peoples R China.	yaochenli-2004@163.com	hongchao, pan/JAZ-1237-2023; Li, Yaochen/ABC-3904-2021; Xu, Pengfei/KRQ-6300-2024	Lin, Yun/0000-0003-3878-3496; Xu, Pengfei/0000-0002-9401-9487	Central Laboratory, Cancer Hospital of Shantou University Medical College; Guangdong Provincial Key Laboratory of Breast Cancer Diagnosis and Treatment	Central Laboratory, Cancer Hospital of Shantou University Medical College; Guangdong Provincial Key Laboratory of Breast Cancer Diagnosis and Treatment	We thank for the support from The Central Laboratory, Cancer Hospital of Shantou University Medical College, Guangdong Provincial Key Laboratory of Breast Cancer Diagnosis and Treatment.		57	29	29	0	13	SPRINGERNATURE	LONDON	CAMPUS, 4 CRINAN ST, LONDON, N1 9XW, ENGLAND	2041-4889			CELL DEATH DIS	Cell Death Dis.	AUG 7	2021	12	8
J	Nehar-Belaid, D; Courau, T; Dérian, N; Florez, L; Ruocco, MG; Klatzmann, D				Nehar-Belaid, Djamel; Courau, Tristan; Derian, Nicolas; Florez, Laura; Ruocco, Maria Grazia; Klatzmann, David			Regulatory T Cells Orchestrate Similar Immune Evasion of Fetuses and Tumors in Mice	JOURNAL OF IMMUNOLOGY			English	Article							INDEPENDENT COMPONENT ANALYSIS; HUMAN PLACENTAL DEVELOPMENT; LOW-DOSE INTERLEUKIN-2; DENDRITIC CELLS; FETOMATERNAL INTERFACE; PERIPHERAL-BLOOD; TARGET GENES; TOLERANCE; PREGNANCY; CANCER	Embryos and tumors are both masses of dividing cells expressing foreign Ags, but they are not rejected by the immune system. We hypothesized that similar tolerogenic mechanisms prevent their rejection. Global comparison of fetal and tumor microenvironments through transcriptomics in mice revealed strikingly similar and dramatic decreases in expression of numerous immune-related pathways, includin…	[Nehar-Belaid, Djamel; Courau, Tristan; Derian, Nicolas; Florez, Laura; Ruocco, Maria Grazia; Klatzmann, David] Univ Paris 06, Sorbonne Univ, Lab Immunol Immunopathol Immunotherapie I3, F-75013 Paris, France; [Nehar-Belaid, Djamel; Courau, Tristan; Derian, Nicolas; Florez, Laura; Ruocco, Maria Grazia; Klatzmann, David] INSERM, UMR S 959, F-75013 Paris, France; [Nehar-Belaid, Djamel; Courau, Trist…	Sorbonne Universite; Institut National de la Sante et de la Recherche Medicale (Inserm); Centre National de la Recherche Scientifique (CNRS); Sorbonne Universite; Assistance Publique Hopitaux Paris (APHP); Hopital Universitaire Pitie-Salpetriere - APHP; Institut National de la Sante et de la Recherche Medicale (Inserm)	Klatzmann, D (corresponding author), Hop La Pitie Salpetriere, 83 Blvd Hop, F-75013 Paris, France.	david.klatzmann@upmc.fr	; NEHAR-BELAID, Djamel/GQZ-4299-2022	Klatzmann, David/0000-0002-0054-3422; Courau, Tristan/0000-0003-1819-9516; NEHAR-BELAID, Djamel/0000-0001-6002-5021; Derian, Nicolas/0000-0002-4477-023X	Institut National du Cancer Grant [PLBIO2010]; CNRS; European Union [300901]	Institut National du Cancer Grant; CNRS(Centre National de la Recherche Scientifique (CNRS)); European Union(European Union (EU))	This work was supported by Institut National du Cancer Grant PLBIO2010 ( to D. K.). D.N.-B.'s thesis was partly funded by the CNRS. This work was also supported by Marie Curie Research Fellowship 300901 VISTO European Union Seventh Framework Programme-PEOPLE-2011-International Incoming Fellowship ( to M.G.R.).		61	10	13	0	10	AMER ASSOC IMMUNOLOGISTS	BETHESDA	9650 ROCKVILLE PIKE, BETHESDA, MD 20814 USA	0022-1767	1550-6606		J IMMUNOL	J. Immunol.	JAN 15	2016	196	2
J	Han, XL; Xiang, DQ; Li, JX; Liao, S; Tang, DS; Han, YC; Xu, M; Bi, WZ; Xiao, HH				Han, Xinli; Xiang, Dongquan; Li, Jianxiong; Liao, Song; Tang, Dongsheng; Han, Yuchen; Xu, Meng; Bi, Wenzhi; Xiao, Haihua			ROS responsive nanoparticles mediated inhibition of monocarboxylic acid transporters to enhance chemoimmunotherapy by overcoming low immune response in osteosarcoma	NANO TODAY			English	Article						MCT1/4; Lactate; Immunogenic cell death; Chemoimmunotherapy; Osteosarcoma	IMMUNOGENIC CELL-DEATH; DENDRITIC CELLS; CANCER	Maintaining intracellular pH homeostasis and regulating the acidity of the tumor microenvironment (TME) are critical for the proliferation and progression of highly glycolytic-dependent cancer cells. This is primarily ach-ieved through the activity of monocarboxylate transporters 1 (MCT1) and monocarboxylate transporters 4 (MCT4), which promotes metabolic symbiosis among tumor cells and enables i…	[Han, Xinli; Bi, Wenzhi] Nankai Univ, Sch Med, Tianjin 300074, Peoples R China; [Han, Xinli; Xiang, Dongquan; Li, Jianxiong; Liao, Song; Han, Yuchen; Xu, Meng; Bi, Wenzhi] Fourth Med Ctr PLA Gen Hosp, Sr Dept Orthoped, Beijing 100048, Peoples R China; [Han, Yuchen; Bi, Wenzhi] Med Sch Chinese PLA, Beijing 100853, Peoples R China; [Tang, Dongsheng; Xiao, Haihua] Chinese Acad Sci, Beijing Natl Lab …	Nankai University; Chinese People's Liberation Army General Hospital; Chinese Academy of Sciences; Institute of Chemistry, CAS	Xu, M; Bi, WZ (corresponding author), Fourth Med Ctr PLA Gen Hosp, Sr Dept Orthoped, Beijing 100048, Peoples R China.;Xiao, HH (corresponding author), Chinese Acad Sci, Beijing Natl Lab Mol Sci, Lab Polymer Phys & Chem, Inst Chem, Beijing 100190, Peoples R China.	profxum@163.com; biwenzhi@sina.com; hhxiao@iccas.ac.cn		Xiao, Haihua/0000-0001-8159-8187	National Natural Science Foundation of China [81972901]	National Natural Science Foundation of China(National Natural Science Foundation of China (NSFC))	This work was supported by the National Natural Science Foundation of China (grant number: 81972901) . Figs. 3J, 4A, 5H and 6A were created with BioRender.com .		53	3	3	25	41	ELSEVIER SCI LTD	London	125 London Wall, London, ENGLAND	1748-0132	1878-044X		NANO TODAY	Nano Today	FEB	2024	54
J	Bauer, M; Jaekel, N; Wilfer, A; Haak, A; Eszlinger, M; Kelemen, K; Haemmerle, M; Al-Ali, HK; Seliger, B; Wickenhauser, C				Bauer, Marcus; Jaekel, Nadja; Wilfer, Andreas; Haak, Anja; Eszlinger, Markus; Kelemen, Katalin; Haemmerle, Monika; Al-Ali, Haifa Kathrin; Seliger, Barbara; Wickenhauser, Claudia			Prognostic impact of the bone marrow tumor microenvironment, HLA-I and HLA-Ib expression in MDS and CMML progression to sAML	ONCOIMMUNOLOGY			English	Article						HLA-G; HLA-I; immune escape; myeloid neoplasm; spatial immune cell organization; TILs; tumor microenvironment	RISK MYELODYSPLASTIC SYNDROMES; MYELOID-LEUKEMIA AML; SUPPORTIVE CARE; OPEN-LABEL; PHASE-III; T-CELLS; DECITABINE; CANCER; PD-1; ORGANIZATION	Genetic aberrations and immune escape are fundamental in MDS and CMML initiation and progression to sAML. Therefore, quantitative and spatial immune cell organization, expression of immune checkpoints (ICP), classical human leukocyte antigen class I (HLA-I) and the non-classical HLA-Ib antigens were analyzed in 274 neoplastic and 50 non-neoplastic bone marrow (BM) biopsies using conventional and …	[Bauer, Marcus; Wilfer, Andreas; Haak, Anja; Eszlinger, Markus; Kelemen, Katalin; Haemmerle, Monika; Wickenhauser, Claudia] Martin Luther Univ Halle Wittenberg, Univ Hosp Halle, Inst Pathol, Halle, Germany; [Jaekel, Nadja; Al-Ali, Haifa Kathrin] Martin Luther Univ Halle Wittenberg, Univ Hosp Halle, Dept Hematol, Halle, Germany; [Wilfer, Andreas; Al-Ali, Haifa Kathrin] Martin Luther Univ Halle Wit…	Martin Luther University Halle Wittenberg; Martin Luther University Halle Wittenberg; Martin Luther University Halle Wittenberg; Martin Luther University Halle Wittenberg; Fraunhofer Gesellschaft	Seliger, B (corresponding author), Martin Luther Univ Halle Wittenberg, Med Fac, Magdeburger Str 2, D-06112 Halle, Germany.	barbara.seliger@uk-halle.de	Bauer, Marcus/KDN-0657-2024	Eszlinger, Markus/0000-0002-4732-2934	German Research Council [SE 581/33-1]; Medical Faculty of the Martin Luther University Halle-Wittenberg [TIF 30/40]	German Research Council(German Research Foundation (DFG)); Medical Faculty of the Martin Luther University Halle-Wittenberg	This work was supported by grants from German Research Council (BS, SE 581/33-1) and the Medical Faculty of the Martin Luther University Halle-Wittenberg (CW, Wilhelm-Roux-program, project TIF 30/40).		59	1	1	2	2	TAYLOR & FRANCIS INC	PHILADELPHIA	530 WALNUT STREET, STE 850, PHILADELPHIA, PA 19106 USA	2162-402X			ONCOIMMUNOLOGY	OncoImmunology	DEC 31	2024	13	1
J	Lin, R; Chen, L; Chen, G; Hu, CY; Jiang, S; Sevilla, J; Wan, Y; Sampson, JH; Zhu, B; Li, QJ				Lin, Regina; Chen, Ling; Chen, Gang; Hu, Chunyan; Jiang, Shan; Sevilla, Jose; Wan, Ying; Sampson, John H.; Zhu, Bo; Li, Qi-Jing			Targeting miR-23a in CD8+ cytotoxic T lymphocytes prevents tumor-dependent immunosuppression	JOURNAL OF CLINICAL INVESTIGATION			English	Article							GROWTH-FACTOR-BETA; TRANSFORMING GROWTH-FACTOR-BETA-1 LEVEL; ADOPTIVE CELL TRANSFER; TGF-BETA; IN-VIVO; EFFECTOR FUNCTION; PERIPHERAL-BLOOD; B-CELLS; CANCER; EXPRESSION	CD8(+) cytotoxic T lymphocytes (CTLs) have potent antitumor activity and therefore are leading candidates for use in tumor immunotherapy. The application of CTLs for clinical use has been limited by the susceptibility of ex vivo-expanded CTLs to become dysfunctional in response to immunosuppressive microenvironments. Here, we developed a microRNA-targeting (miRNA-targeting) approach that augments…	[Lin, Regina; Jiang, Shan; Sevilla, Jose; Sampson, John H.; Li, Qi-Jing] Duke Univ, Med Ctr, Dept Immunol, Durham, NC 27710 USA; [Chen, Ling; Hu, Chunyan; Zhu, Bo] Xinqiao Hosp, Inst Canc, Chongqing, Peoples R China; [Chen, Gang; Wan, Ying] Third Mil Med Univ, Biomed Anal Ctr, Chongqing, Peoples R China; [Sampson, John H.] Duke Univ, Med Ctr, Dept Neurosurg, Durham, NC 27710 USA	Duke University; Army Medical University; Army Medical University; Duke University	Li, QJ (corresponding author), Duke Univ, Med Ctr, Dept Immunol, 207 Res Dr,303, Durham, NC 27710 USA.	b.davis.zhu@gmail.com; Qi-Jing.Li@Duke.edu	Chen, Gang/ACG-6778-2022; Li, Zexi/KFA-6939-2024	Sampson, John/0000-0002-0104-7658; Chen, Gang/0000-0001-7713-2413	NIH [R01-NS085412, R01-CA177476, P01-CA154291, P50-CA108786]; National Natural Science Foundation of China [81222031]; National Key Basic Research Program of China [2012CB526603]; American Cancer Society [RSG-10-157-01-LIB]; National Institute of Allergy and Infectious Diseases [R01-A1091878]	NIH(United States Department of Health & Human ServicesNational Institutes of Health (NIH) - USA); National Natural Science Foundation of China(National Natural Science Foundation of China (NSFC)); National Key Basic Research Program of China(National Basic Research Program of China); American Cancer Society(American Cancer Society); National Institute of Allergy and Infectious Diseases(United St…	We thank David Baltimore (California Institute of Technology), Thomas Tedder (Duke University), and Eckhard Podack (University of Miami) for their kind provision of cell lines used in the study. We are grateful to Feng Feng (Boston University) for his assistance in statistical analyses for miRNA profiling. We thank Peter J.R. Ebert for critical suggestions and reading of the manuscript. J.H. Samp…		76	94	103	0	16	AMER SOC CLINICAL INVESTIGATION INC	ANN ARBOR	2015 MANCHESTER RD, ANN ARBOR, MI 48104 USA	0021-9738	1558-8238		J CLIN INVEST	J. Clin. Invest.	DEC	2014	124	12
J	Matsuda, A; Hata, A; Tanaka, A; Matsuda, H				Matsuda, Akira; Hata, Akihisa; Tanaka, Akane; Matsuda, Hiroshi			Canine mast cell tumour cells regulate tryptophan catabolism via the expression of indoleamine 2,3-dioxygenase	RESEARCH IN VETERINARY SCIENCE			English	Article						In vitro study; Tryptophan depletion; Immune tolerance; Cancer immunotherapy; Immunosuppressive microenvironment	KYNURENINE; DOGS	Indoleamine 2,3-deoxygenase (IDO) produced by cancer cells catabolizes tryptophan (TRP) to kynurenine (KYN) in the environment, resulting induction of cancer immune escape through induction of T cell anergy and enhancement of regulatory T cells. Recently, inhibition of IDO has been recognized as one of therapeutic strategies for human neoplastic diseases. However, there have been few reports abou…	[Matsuda, Akira; Hata, Akihisa] Okayama Univ Sci, Fac Vet Med, 1-3 Ikoinooka, Imabari, Ehime 7948555, Japan; [Hata, Akihisa] Okayama Univ Sci, Biomed Sci Examinat & Res Ctr, 1-3 Ikoinooka, Imabari, Ehime 7948555, Japan; [Tanaka, Akane; Matsuda, Hiroshi] Tokyo Univ Agr & Technol, Inst Agr, Div Anim Life Sci, Lab Comparat Anim Med, Tokyo 1838509, Japan	Okayama University of Science; Okayama University of Science; Tokyo University of Agriculture & Technology	Matsuda, A (corresponding author), Okayama Univ Sci, Fac Vet Med, 1-3 Ikoinooka, Imabari, Ehime 7948555, Japan.	a-matsuda@vet.ous.ac.jp	Matsuda, Hiroshi/C-8358-2013; Tanaka, Akane/G-1158-2013		JSPS KAKENHI [JP18KK0191, JP19K06412]	JSPS KAKENHI(Ministry of Education, Culture, Sports, Science and Technology, Japan (MEXT)Japan Society for the Promotion of ScienceGrants-in-Aid for Scientific Research (KAKENHI))	This research was supported by JSPS KAKENHI Grant Numbers JP18KK0191 and JP19K06412.		18	2	2	0	5	ELSEVIER SCI LTD	OXFORD	THE BOULEVARD, LANGFORD LANE, KIDLINGTON, OXFORD OX5 1GB, OXON, ENGLAND	0034-5288	1532-2661		RES VET SCI	Res. Vet. Sci.	JUL	2021	137
J	Su, ZW; Xiao, ZC; Wang, Y; Huang, JS; An, YC; Wang, X; Shuai, XT				Su, Zhenwei; Xiao, Zecong; Wang, Yong; Huang, Jinsheng; An, Yongcheng; Wang, Xu; Shuai, Xintao			Codelivery of Anti-PD-1 Antibody and Paclitaxel with Matrix Metalloproteinase and pH Dual-Sensitive Micelles for Enhanced Tumor Chemoimmunotherapy	SMALL			English	Article						chemoimmunotherapy; matrix metalloproteinase sensitive; polyethylene glycol (PEG)-sheddable micelles; pH sensitive; sequential drug release	IMMUNOGENIC CELL-DEATH; MACROMOLECULAR THERAPEUTICS; CANCER-IMMUNOTHERAPY; FACILE SYNTHESIS; CHEMOTHERAPY; PEMBROLIZUMAB; COMBINATION; BLOCKADE; FUTURE; MICROENVIRONMENT	Immune checkpoint blockade (ICB) is demonstrating great potential in cancer immunotherapy nowadays. Yet, the low response rate to ICB remains an urgent challenge for tumor immunotherapy. A pH and matrix metalloproteinase dual-sensitive micellar nanocarrier showing spatio-temporally controlled release of anti-PD-1 antibody (aPD-1) and paclitaxel (PTX) in solid tumors is prepared to realize synergi…	[Su, Zhenwei; Xiao, Zecong; Huang, Jinsheng; Shuai, Xintao] Sun Yat Sen Univ, Sch Mat Sci & Engn, Minist Educ, PCFM Lab, Guangzhou 510275, Peoples R China; [Wang, Yong; Huang, Jinsheng] Jinan Univ, Coll Chem & Mat Sci, Guangzhou 510632, Peoples R China; [An, Yongcheng] Guangzhou Med Univ, Affiliated Hosp 2, Dept Minimally Invas Intervent Radiol, Guangzhou 510275, Peoples R China; [An, Yongcheng] …	Sun Yat Sen University; Jinan University; Guangzhou Medical University; Guangzhou Medical University; Tianjin Medical University	Shuai, XT (corresponding author), Sun Yat Sen Univ, Sch Mat Sci & Engn, Minist Educ, PCFM Lab, Guangzhou 510275, Peoples R China.	shuaixt@mail.sysu.edu.cn	Zhao, Yunlong/HPC-9555-2023; Su, Zhenwei/P-2650-2019; WANG, YONG/K-5715-2019; Shuai, Xintao/C-5819-2008; Huang, Jinsheng/AAY-6908-2020	Su, Zhenwei/0000-0002-4832-4122; Xiao, Zecong/0000-0002-7923-5309; Shuai, Xintao/0000-0003-4271-0310; Huang, Jinsheng/0000-0002-6371-4532	National Natural Science Foundation of China [51933011, 31971296, 21805314]; National Basic Research Program of China [2015CB755500]; Key Areas Research and Development Program of Guangdong [2019B020235001]; Natural Science Foundation of the Guangdong Province [2014A030312018]	National Natural Science Foundation of China(National Natural Science Foundation of China (NSFC)); National Basic Research Program of China(National Basic Research Program of China); Key Areas Research and Development Program of Guangdong; Natural Science Foundation of the Guangdong Province(National Natural Science Foundation of Guangdong Province)	Z.W.S. and Z.C.X. contributed equally to this work. This research was supported by the National Natural Science Foundation of China (51933011, 31971296, 21805314), the National Basic Research Program of China (2015CB755500), the Key Areas Research and Development Program of Guangdong (2019B020235001), and Natural Science Foundation of the Guangdong Province (2014A030312018).		60	91	97	13	248	WILEY-V C H VERLAG GMBH	WEINHEIM	POSTFACH 101161, 69451 WEINHEIM, GERMANY	1613-6810	1613-6829		SMALL	Small	FEB	2020	16	7
J	Bahrami, B; Hosseini, A; Talei, AR; Ghaderi, A; Razmkhah, M				Bahrami, Behdokht; Hosseini, Ahmad; Talei, Abdol-Rasoul; Ghaderi, Abbas; Razmkhah, Mahboobeh			Adipose Derived Stem Cells Exert Immunomodulatory Effects on Natural Killer Cells in Breast Cancer	CELL JOURNAL			English	Article						Mesenchymal Stem Cells; Immunosuppression; NK Cells; Breast Cancer	REGULATORY T-CELLS; INDOLEAMINE 2,3-DIOXYGENASE; STROMAL CELLS; SUPPRESSOR-CELLS; TUMOR-GROWTH; EXPRESSION; RESPONSES; MYOFIBROBLASTS; PROLIFERATION; PROGRESSION	Objective: Adipose derived stem cells (ASCs), as one of the important stromal cells in the tumor microenvironment, are determined with immunomodulatory effects. The principle aim of this study was to evaluate the immunosuppressive effects of ASCs on natural killer (NK) cells. Materials and Methods: In this experimental study, we assessed the expressions of indolamine 2, 3-dioxygenase (IDO1), IDO2…	[Bahrami, Behdokht; Hosseini, Ahmad; Ghaderi, Abbas; Razmkhah, Mahboobeh] Shiraz Univ Med Sci, Sch Med, Shiraz Inst Canc Res, POB 71345-1798, Shiraz, Iran; [Bahrami, Behdokht; Ghaderi, Abbas] Shiraz Univ Med Sci, Sch Med, Dept Immunol, Shiraz, Iran; [Talei, Abdol-Rasoul] Shiraz Univ Med Sci, BRDC, Shiraz, Iran	Shiraz University of Medical Science; Shiraz University of Medical Science; Shiraz University of Medical Science	Razmkhah, M (corresponding author), Shiraz Univ Med Sci, Sch Med, Shiraz Inst Canc Res, POB 71345-1798, Shiraz, Iran.	razmkhahm@sums.ac.ir	Hosseini, Ahmad/AAC-3735-2022; Ghaderi, Abbas/B-3874-2012	Talei, Abdolrasoul/0000-0001-9111-3681; Ghaderi, Abbas/0000-0003-0849-3375; Hosseini, Ahmad/0000-0002-1205-7974	Shiraz University of Medical Sciences; Shiraz Institute for Cancer Research [91-6151, ICR-100-504]	Shiraz University of Medical Sciences(Shiraz University of Medical Science); Shiraz Institute for Cancer Research	This work was financially supported by a grant from Shiraz University of Medical Sciences and Shiraz Institute for Cancer Research [Grant No. 91-6151 and ICR-100-504]. This research was done as a requirement for the MSc Immunology thesis performed by Behdokht Bahrami. The authors declare that they have no conflicts of interest concerning this article.		36	19	24	0	33	ROYAN INST	TEHRAN	PO BOX 19395-4644, TEHRAN, 00000, IRAN	2228-5806	2228-5814		CELL J	Cell J.	SPR	2017	19	1
J	Vogeley, C; Degistirici, Ö; Twarock, S; Wladarz, J; Reiners, O; Gorges, T; Fischer, JW; Meisel, R; Gorges, K				Vogeley, Christian; Degistirici, Oezer; Twarock, Soeren; Wladarz, Jessica; Reiners, Oliver; Gorges, Tobias; Fischer, Jens W.; Meisel, Roland; Gorges, Katharina			The regulatory effect of hyaluronan on human mesenchymal stem cells' fate modulates their interaction with cancer cells in vitro	SCIENTIFIC REPORTS			English	Article							DIFFERENTIATION; METASTASIS; PROTEIN; GROWTH; CD44; ADIPOCYTES; RECEPTOR; LAYILIN; DISEASE; NICHE	Metastatic spread of cancer cells into a pre-metastatic niche is highly dependent on a supporting microenvironment. Human bone marrow-derived mesenchymal stem cells (bmMSCs) contribute to the tumor microenvironment and promote cancer metastasis by inducing epithelial-to-mesenchymal transition and immune evasion. The underlying mechanisms, however, are incompletely understood. The glycosaminoglyca…	[Vogeley, Christian; Twarock, Soeren; Wladarz, Jessica; Reiners, Oliver; Fischer, Jens W.; Gorges, Katharina] Heinrich Heine Univ, Inst Pharmacol & Clin Pharmacol, Univ Hosp, Dusseldorf, Germany; [Degistirici, Oezer; Meisel, Roland] Heinrich Heine Univ, Div Pediat Stem Cell Therapy, Dept Pediat Oncol Hematol & Clin Immunol, Ctr Child & Adolescent Hlth,Med Fac, Dusseldorf, Germany; [Gorges, Tobias…	Heinrich Heine University Dusseldorf; Heinrich Heine University Dusseldorf; University of Hamburg; University Medical Center Hamburg-Eppendorf	Vogeley, C (corresponding author), Heinrich Heine Univ, Inst Pharmacol & Clin Pharmacol, Univ Hosp, Dusseldorf, Germany.	Christian.Vogeley@uni-duesseldorf.de	Twarock, Soeren/HMP-2679-2023; Degistirici, Özer/ABC-3439-2021	Vogeley, Christian/0000-0002-9013-5288	Projekt DEAL; Dusseldorf School of Oncology (DSO) of the University Cancer Centre of the University Hospital Dusseldorf; BMBF (MyPred) [01GM1911E]	Projekt DEAL; Dusseldorf School of Oncology (DSO) of the University Cancer Centre of the University Hospital Dusseldorf; BMBF (MyPred)(Federal Ministry of Education & Research (BMBF))	Open Access funding enabled and organized by Projekt DEAL. This project was granted by the Dusseldorf School of Oncology (DSO) of the University Cancer Centre of the University Hospital Dusseldorf. This work was partially supported by a Grant from the BMBF (MyPred; 01GM1911E) to RM.		46	3	3	0	8	NATURE PORTFOLIO	BERLIN	HEIDELBERGER PLATZ 3, BERLIN, 14197, GERMANY	2045-2322			SCI REP-UK	Sci Rep	OCT 27	2021	11	1
J	Kather, JN; Poleszczuk, J; Suarez-Carmona, M; Krisam, J; Charoentong, P; Valous, NA; Weis, CA; Tavernar, L; Leiss, F; Herpel, E; Klupp, F; Ulrich, A; Schneider, M; Marx, A; Jäger, D; Halama, N				Kather, Jakob Nikolas; Poleszczuk, Jan; Suarez-Carmona, Meggy; Krisam, Johannes; Charoentong, Pornpimol; Valous, Nektarios A.; Weis, Cleo-Aron; Tavernar, Luca; Leiss, Florian; Herpel, Esther; Klupp, Fee; Ulrich, Alexis; Schneider, Martin; Marx, Alexander; Jager, Dirk; Halama, Niels			In Silico Modeling of Immunotherapy and Stroma-Targeting Therapies in Human Colorectal Cancer	CANCER RESEARCH			English	Article							SPATIAL MODEL; SOLID TUMORS; IMMUNE CELLS; DENSITY; SIMULATION; METASTASES; CARCINOMA; SURVIVAL; GROWTH; COLON	Despite the fact that the local immunological microenvironment shapes the prognosis of colorectal cancer, immunotherapy has shown no benefit for the vast majority of colorectal cancer patients. A better understanding of the complex immunological interplay within the microenvironment is required. In this study, we utilized wet lab migration experiments and quantitative histological data of human c…	[Kather, Jakob Nikolas; Suarez-Carmona, Meggy; Charoentong, Pornpimol; Valous, Nektarios A.; Jager, Dirk; Halama, Niels] Univ Hosp Heidelberg, Dept Med Oncol & Internal Med 6, Natl Ctr Tumor Dis, Heidelberg, Germany; [Kather, Jakob Nikolas; Jager, Dirk; Halama, Niels] German Canc Consortium DKTK, Heidelberg, Germany; [Kather, Jakob Nikolas; Suarez-Carmona, Meggy; Charoentong, Pornpimol; Valous, N…	Helmholtz Association; German Cancer Research Center (DKFZ); Ruprecht Karls University Heidelberg; Helmholtz Association; German Cancer Research Center (DKFZ); Helmholtz Association; German Cancer Research Center (DKFZ); Polish Academy of Sciences; Nalecz Institute of Biocybernetics & Biomedical Engineering of the Polish Academy of Sciences; Ruprecht Karls University Heidelberg; Ruprecht Karls Un…	Halama, N (corresponding author), Univ Med Ctr Heidelberg, Natl Ctr Tumor Dis, Neuenheimer Feld 460, D-69120 Heidelberg, Germany.	niels.halama@nct-heidelberg.de	Schneider, Martin/H-3745-2011; Klupp, Fee/GXH-0417-2022; Suarez-Carmona, Meggy/AFP-4083-2022; Weis, Cleo-Aron/GVT-8400-2022; Kather, Jakob Nikolas/D-4279-2015; Valous, Nektarios/J-2032-2015	Kather, Jakob Nikolas/0000-0002-3730-5348; Halama, Niels/0000-0003-0344-6027; Klupp, Fee/0000-0002-1030-9322; Suarez-Carmona, Meggy/0000-0002-8892-1546; Poleszczuk, Jan/0000-0001-8758-7200; Valous, Nektarios/0000-0002-4014-2404	Heidelberg School of Oncology (NCT-HSO); German Consortium for Translational Cancer Research (DKTK) fellowship program; German Federal Ministry of Education and Research (BMBF) [13GW0091E]	Heidelberg School of Oncology (NCT-HSO); German Consortium for Translational Cancer Research (DKTK) fellowship program; German Federal Ministry of Education and Research (BMBF)(Federal Ministry of Education & Research (BMBF))	J.N. Kather is supported by the Heidelberg School of Oncology (NCT-HSO) and by the German Consortium for Translational Cancer Research (DKTK) fellowship program. A. Marx is supported by a grant of the German Federal Ministry of Education and Research (BMBF) within the Framework of the Research Campus M2oBITE (grant 13GW0091E).		52	73	76	1	13	AMER ASSOC CANCER RESEARCH	PHILADELPHIA	615 CHESTNUT ST, 17TH FLOOR, PHILADELPHIA, PA 19106-4404 USA	0008-5472	1538-7445		CANCER RES	Cancer Res.	NOV 15	2017	77	22
J	Tan, YN; Li, YP; Huang, JD; Luo, M; Li, SS; Lee, AWM; Hu, FQ; Guan, XY				Tan, Ya-Nan; Li, Yong-Peng; Huang, Jian-Dong; Luo, Min; Li, Shan-Shan; Lee, Anne Wing-Mui; Hu, Fu-Qiang; Guan, Xin-Yuan			Thermal-sensitive lipid nanoparticles potentiate anti-PD therapy through enhancing drug penetration and T lymphocytes infiltration in metastatic tumor	CANCER LETTERS			English	Article						Anti-PD therapy; Responsive drug release; Laser-enhanced immunotherapy; Cold tumor; Tumor metastasis	GUIDED PHOTOTHERMAL THERAPY; IMMUNOGENIC CELL-DEATH; IMMUNE ESCAPE; CANCER; MICELLES; RELEASE; MITOCHONDRIA; DELIVERY; IR-780; DYE	The response rate of anti-PD therapy in most cancer patients remains low. Therapeutic drug and tumor infiltrating lymphocytes (TILs) are usually obstructed by the stromal region within tumor microenvironment (TME) rather than distributed around tumor cells, thus unable to induce the immune response of cytotoxic T cells. Here, we constructed the cationic thermosensitive lipid nanoparticles IR780/D…	[Tan, Ya-Nan; Luo, Min; Li, Shan-Shan; Lee, Anne Wing-Mui; Guan, Xin-Yuan] Univ Hong Kong, Dept Clin Oncol, Shenzhen Hosp, Shenzhen 518053, Peoples R China; [Tan, Ya-Nan; Huang, Jian-Dong] Chinese Acad Sci, Shenzhen Inst Synthet Biol, Shenzhen Inst Adv Technol, CAS Key Lab Quantitat Engn Biol, Shenzhen 518055, Peoples R China; [Li, Yong-Peng] Shenzhen Univ, Luohu Hosp Grp, Affiliated Hosp 3, Dept…	University of Hong Kong; Chinese Academy of Sciences; Shenzhen Institute of Advanced Technology, CAS; Shenzhen University; University of Hong Kong; Zhejiang University	Guan, XY (corresponding author), Univ Hong Kong, Dept Clin Oncol, Shenzhen Hosp, Shenzhen 518053, Peoples R China.	xyguan@hku.hk	Lee, ann/JFS-5133-2023; Tan, Yanan/JGM-9225-2023; Li, Shanshan/HLH-7747-2023; Guan, Xin-Yuan/A-3639-2009; luo, min/LDE-6513-2024; /C-4277-2009	Lee, Anne WM/0000-0003-2972-0231; /0000-0001-7531-2816; Tan, Yanan/0000-0002-5697-4926	National Natural Science Foundation of China (NSFC) [82003307, 82003791]; Guangdong Basic and Applied Basic Research Foundation, China [2019A1515110669, 2020A1515110911]; Postdoctoral Research Foundation of China [2020M672899, 2021T140671]; Shenzhen Science and Technology Program [RCBS20200714114959273, KQTD20180411185028798]; Shenzhen Fundamental Research Program [JCYJ20180508153249223]; Shenzhe…	National Natural Science Foundation of China (NSFC)(National Natural Science Foundation of China (NSFC)); Guangdong Basic and Applied Basic Research Foundation, China; Postdoctoral Research Foundation of China(China Postdoctoral Science Foundation); Shenzhen Science and Technology Program; Shenzhen Fundamental Research Program; Shenzhen Key Medical Discipline Construction Fund; Natural Science Fo…	This work was supported by National Natural Science Foundation of China (NSFC No. 82003307 and 82003791), Guangdong Basic and Applied Basic Research Foundation, China (No. 2019A1515110669 and 2020A1515110911), Postdoctoral Research Foundation of China (No. 2020M672899 and 2021T140671), and Shenzhen Science and Technology Program (No. RCBS20200714114959273 and KQTD20180411185028798). Also, this st…		64	16	16	5	79	ELSEVIER IRELAND LTD	CLARE	ELSEVIER HOUSE, BROOKVALE PLAZA, EAST PARK SHANNON, CO, CLARE, 00000, IRELAND	0304-3835	1872-7980		CANCER LETT	Cancer Lett.	DEC 1	2021	522
J	Im, K; Choi, YJ; Kim, DH; Kim, DS; Ban, K; Ji, W; Baek, IJ; Choi, CM; Lee, JC; Rho, JK				Im, Kyungtaek; Choi, Yun Jung; Kim, Dong Ha; Kim, Da -Som; Ban, Kyosun; Ji, Wonjun; Baek, In-Jeoung; Choi, Chang-Min; Lee, Jae Cheol; Rho, Jin Kyung			AXL receptor tyrosine kinase inhibition improves the anti-tumor effects of CD8+T cells by inducing CD103+dendritic cell-mediated T cell priming	BIOCHEMICAL AND BIOPHYSICAL RESEARCH COMMUNICATIONS			English	Article						AXL receptor tyrosine kinase (AXL); Dendritic cell (DC); Tumor microenvironment; Lung cancer; CD8+T cell	DENDRITIC CELLS; ACTIVATION; MACROPHAGES; EXPRESSION; RESISTANCE; RESPONSES; INVASION	AXL is a member of TAM receptor family and has been highlighted as a potential target for cancer treatment. Accumulating evidence has uncovered the critical role of the AXL signaling pathway in tumor growth, metastasis, and resistance against anti-cancer drugs, as well as its association with cancer immune escape. However, the function of AXL as a manipulator of the immune system in the tumor mic…	[Im, Kyungtaek; Choi, Yun Jung; Kim, Dong Ha] Univ Ulsan, Asan Med Ctr, Asan Inst Life Sci, Coll Med, Seoul 05505, South Korea; [Kim, Da -Som; Ban, Kyosun] Univ Ulsan, Coll Med, Asan Med Ctr, Dept Biomed Sci,AMIST, Seoul 05505, South Korea; [Ji, Wonjun; Choi, Chang-Min] Univ Ulsan, Coll Med, Asan Med Ctr, Dept Pulmonol & Crit Care Med, Seoul 05505, South Korea; [Baek, In-Jeoung] Univ Ulsan, Coll …	University of Ulsan; University of Ulsan; University of Ulsan; University of Ulsan; University of Ulsan; University of Ulsan; University of Ulsan	Rho, JK (corresponding author), Univ Ulsan, Coll Med, Dept Biochem & Mol Biol, 88 Olymp Ro 43 Gil, Seoul 05505, South Korea.	jkrho@amc.seoul.kr	Kim, Dong Ha/CAF-1753-2022; Lee, Jae/AAA-2678-2021	Baek, In-Jeoung/0000-0002-0641-7208	National Research Foundation of Korea (NRF) - Korean government [2022R1A2C2006425, 2020R1I1A1A01053576]; Korea Health Technology R&D Project through the Korea Health Industry Development Institute (KHIDI) - Ministry of Health & Welfare, Republic of Korea [HR21C0198]	National Research Foundation of Korea (NRF) - Korean government(National Research Foundation of Korea); Korea Health Technology R&D Project through the Korea Health Industry Development Institute (KHIDI) - Ministry of Health & Welfare, Republic of Korea	This study was supported by the National Research Foundation of Korea (NRF) grant funded by the Korean government (2022R1A2C2006425 to J.K. Rho and 2020R1I1A1A01053576 to Y.J. Choi); and the Korea Health Technology R & D Project through the Korea Health Industry Development Institute (KHIDI), funded by the Ministry of Health & Welfare, Republic of Korea (HR21C0198 to J.K. Rho).		30	1	1	0	2	ACADEMIC PRESS INC ELSEVIER SCIENCE	SAN DIEGO	525 B ST, STE 1900, SAN DIEGO, CA 92101-4495 USA	0006-291X	1090-2104		BIOCHEM BIOPH RES CO	Biochem. Biophys. Res. Commun.	NOV 5	2023	680
S	Somasundaram, A; Rothenberger, NJ; Stabile, LP		Birbrair, A		Somasundaram, Ashwin; Rothenberger, Natalie J.; Stabile, Laura P.			The Impact of Estrogen in the Tumor Microenvironment	TUMOR MICROENVIRONMENT: MOLECULAR PLAYERS, PT B	Advances in Experimental Medicine and Biology		English	Article; Book Chapter						Tumor microenvironment (TME); 17 beta-estradiol (E2); Estrogen receptor alpha; (ER alpha) or estrogen receptor beta (ER beta); Cancer-associated fibroblasts (CAFs); Tumor-associated macrophages (TAMs); Myeloid-derived suppressor cells (MDSCs); Immune T cells; CD4(+) T lymphocytes; CD8(+) T lymphocytes; Regulatory T cells (Tregs); Programmed death-1 (PD1); Cytotoxic T-lymphocyte-associated protein…	CELL LUNG-CANCER; HUMAN BREAST-CANCER; ELEVATED AROMATASE EXPRESSION; PI3K/AKT SIGNALING PATHWAY; LIVER RECEPTOR HOMOLOG-1; GROWTH-FACTOR RECEPTOR; REGULATORY T-CELLS; ENDOMETRIAL CANCER; GENE-EXPRESSION; PD-L1 EXPRESSION	Tumor immune escape is now a hallmark of cancer development, and therapies targeting these pathways have emerged as standard of care. Specifically, immune checkpoint signal blockade offers durable responses and increased overall survival. However, the majority of cancer patients still do not respond to checkpoint blockade immune therapy leading to an unmet need in tumor immunology research. Sex-b…	[Somasundaram, Ashwin; Rothenberger, Natalie J.] Univ Pittsburgh, Dept Med, Div Hematol Oncol, Pittsburgh, PA USA; [Somasundaram, Ashwin] Univ Pittsburgh, Dept Immunol, Pittsburgh, PA USA; [Somasundaram, Ashwin; Stabile, Laura P.] UPMC Hillman Canc Ctr, Pittsburgh, PA 15232 USA; [Rothenberger, Natalie J.] Geisinger Commonwealth Sch Med, Scranton, PA USA; [Stabile, Laura P.] Univ Pittsburgh, Dept …	Pennsylvania Commonwealth System of Higher Education (PCSHE); University of Pittsburgh; Pennsylvania Commonwealth System of Higher Education (PCSHE); University of Pittsburgh; Pennsylvania Commonwealth System of Higher Education (PCSHE); University of Pittsburgh	Stabile, LP (corresponding author), UPMC Hillman Canc Ctr, Pittsburgh, PA 15232 USA.;Stabile, LP (corresponding author), Univ Pittsburgh, Dept Pharmacol & Chem Biol, Pittsburgh, PA 15213 USA.	stabilela@upmc.edu							166	25	25	0	9	SPRINGER INTERNATIONAL PUBLISHING AG	CHAM	GEWERBESTRASSE 11, CHAM, CH-6330, SWITZERLAND	0065-2598	2214-8019	978-3-030-50224-9; 978-3-030-50223-2	ADV EXP MED BIOL	Adv.Exp.Med.Biol.		2020	1277
J	Lin, C; He, HY; Liu, H; Li, RC; Chen, YF; Qi, YY; Jiang, Q; Chen, LL; Zhang, PP; Zhang, H; Li, H; Zhang, WJ; Sun, YH; Xu, JJ				Lin, Chao; He, Hongyong; Liu, Hao; Li, Ruochen; Chen, Yifan; Qi, Yangyang; Jiang, Qi; Chen, Lingli; Zhang, Peipei; Zhang, Heng; Li, He; Zhang, Weijuan; Sun, Yihong; Xu, Jiejie			Tumour-associated macrophages-derived CXCL8 determines immune evasion through autonomous PD-L1 expression in gastric cancer	GUT			English	Article							BREAST-CANCER; PURIFICATION; GASTROESOPHAGEAL; POLARIZATION; CHEMOTHERAPY; MONOCYTES; PEPTIDE; PATHWAY; SURGERY; EXPERT	Objective Our previous studies have identified CXCL8 as the crucial chemokine responsible for gastric cancer metastasis mediated by loss of RACK1. However, the regulatory effect of CXCL8 on immune surveillance in gastric cancer remains obscure. Design Flow cytometry analyses were performed to examine major source of CXCL8 and phenotypes of immune cells in fresh tumour tissues from 76 patients wit…	[Lin, Chao; He, Hongyong; Liu, Hao; Li, Ruochen; Zhang, Heng; Li, He; Sun, Yihong] Fudan Univ, Zhongshan Hosp, Dept Gen Surg, Shanghai 200032, Peoples R China; [Chen, Yifan; Qi, Yangyang; Jiang, Qi; Zhang, Weijuan] Fudan Univ, Sch Basic Med Sci, Dept Immunol, Shanghai 200032, Peoples R China; [Chen, Lingli] Fudan Univ, Zhongshan Hosp, Dept Pathol, Shanghai, Peoples R China; [Zhang, Peipei] Shangh…	Fudan University; Fudan University; Fudan University; Shanghai Jiao Tong University; Fudan University	Sun, YH (corresponding author), Fudan Univ, Zhongshan Hosp, Dept Gen Surg, Shanghai 200032, Peoples R China.;Zhang, WJ (corresponding author), Fudan Univ, Sch Basic Med Sci, Dept Immunol, Shanghai 200032, Peoples R China.;Xu, JJ (corresponding author), Fudan Univ, Sch Basic Med Sci, Dept Biochem & Mol Biol, Shanghai 200032, Peoples R China.	weijuanzhang@fudan.edu.cn; sun.yihong@zs-hospital.sh.cn; jjxufdu@fudan.edu.cn	Li, Ruochen/HHC-6630-2022; Zhang, Peipei/AAL-4181-2021; Zhang, Weijuan/Q-1645-2019; Chen, Yifan/AAA-1970-2020; He, Hang/ABF-4074-2020; Lin, Chao/GXN-4042-2022	HE, HONGYONG/0000-0001-7371-4133	National Natural Science Foundation of China [31470794, 81471621, 81472227, 81501999, 81671628, 81672324, 31770851, 81871306, 81871930]; Shanghai Sailing Program [17YF1402200, 18YF1404600]	National Natural Science Foundation of China(National Natural Science Foundation of China (NSFC)); Shanghai Sailing Program	This study was funded by grants from National Natural Science Foundation of China (31470794, 81471621, 81472227, 81501999, 81671628, 81672324, 31770851, 81871306, 81871930) and Shanghai Sailing Program (17YF1402200, 18YF1404600).		33	247	266	17	150	BMJ PUBLISHING GROUP	LONDON	BRITISH MED ASSOC HOUSE, TAVISTOCK SQUARE, LONDON WC1H 9JR, ENGLAND	0017-5749	1468-3288		GUT	Gut	OCT	2019	68	10
J	Liang, HX; Zheng, Y; Huang, ZK; Dai, JC; Yao, LT; Xie, DP; Chen, D; Qiu, HR; Wang, HL; Li, H; Leng, JH; Tang, ZM; Zhang, DK; Zhou, HY				Liang, Hongxin; Zheng, Yong; Huang, Zekai; Dai, Jinchi; Yao, Lintong; Xie, Daipeng; Chen, Duo; Qiu, Hongrui; Wang, Huili; Li, Hao; Leng, Jinhang; Tang, Ziming; Zhang, Dongkun; Zhou, Haiyu			Pan-cancer analysis for the prognostic and immunological role of CD47: interact with TNFRSF9 inducing CD8+T cell exhaustion	DISCOVER ONCOLOGY			English	Article						CD47; CD8+T cells; T-cell exhausted; Pan-cancer	IMMUNE EVASION; PHAGOCYTOSIS; MACROPHAGES; IMMUNOSUPPRESSION; EXPRESSION	Purpose The research endeavors to explore the implications of CD47 in cancer immunotherapy effectiveness. Specifically, there is a gap in comprehending the influence of CD47 on the tumor immune microenvironment, particularly in relation to CD8 + T cells. Our study aims to elucidate the prognostic and immunological relevance of CD47 to enhance insights into its prospective utilities in immunothera…	[Liang, Hongxin; Zhou, Haiyu] Guangdong Acad Med Sci, Guangdong Prov Peoples Hosp, Guangdong Cardiovasc Inst, Guangzhou 510100, Peoples R China; [Zheng, Yong] Southern Med Univ, Guangdong Acad Med Sci, Guangdong Prov Peoples Hosp, Dept Anesthesiol, Guangzhou 510080, Peoples R China; [Huang, Zekai] Guangdong Med Univ, Sch Clin Med 1, Zhanjiang 524023, Peoples R China; [Huang, Zekai; Dai, Jinchi; X…	Guangdong Academy of Medical Sciences & Guangdong General Hospital; Southern Medical University - China; Southern Medical University - China; Guangdong Academy of Medical Sciences & Guangdong General Hospital; Guangdong Medical University; Southern Medical University - China; Guangdong Academy of Medical Sciences & Guangdong General Hospital; Southern Medical University - China; Capital Medical U…	Zhou, HY (corresponding author), Guangdong Acad Med Sci, Guangdong Prov Peoples Hosp, Guangdong Cardiovasc Inst, Guangzhou 510100, Peoples R China.;Zhang, DK; Zhou, HY (corresponding author), Southern Med Univ, Guangdong Prov Peoples Hosp, Guangdong Acad Med Sci, Dept Thorac Surg, Guangzhou 510080, Peoples R China.	lianghongxin@gdph.org.cn; cjzdk@126.com; zhouhaiyu@gdph.org.cn	Wang, Huili/HLH-1020-2023; wang, hui/HSG-6135-2023	Hongxin, Liang/0000-0002-8481-4903	Science and Technology Program of Guangzhou, China	Science and Technology Program of Guangzhou, China	We extend our gratitude to the public databases utilized in our investigation, whose platform facilitated and assisted in the uploading of their valuable datasets.		85	0	0	0	0	SPRINGER	NEW YORK	ONE NEW YORK PLAZA, SUITE 4600, NEW YORK, NY, UNITED STATES		2730-6011		DISCOV ONCOL	Discov. Oncol.	MAY 8	2024	15	1
J	Wei, YY; Shi, DF; Liang, ZW; Liu, YM; Li, YN; Xing, Y; Liu, WT; Ai, ZL; Zhuang, JH; Chen, XN; Gao, Q; Jiang, JH				Wei, Yuanyan; Shi, Danfang; Liang, Ziwei; Liu, Yuming; Li, Yinan; Xing, Yang; Liu, Weitao; Ai, Zhilong; Zhuang, Jianhui; Chen, Xiaoning; Gao, Qiang; Jiang, Jianhai			IL-17A secreted from lymphatic endothelial cells promotes tumorigenesis by upregulation of PD-L1 in hepatoma stem cells	JOURNAL OF HEPATOLOGY			English	Article						Hepatoma stem cell; Lymphatic endothelial cell; Immune escape; CD133	MANNOSE RECEPTOR; TUMOR LYMPHANGIOGENESIS; SELF-RENEWAL; GROWTH; EXPRESSION; SUPPRESSION; METASTASIS; CYTOKINES; BLOCKING	Background & Aims: The microenvironment regulates hepatoma stem cell behavior. However, the contributions of lymphatic endothelial cells to the hepatoma stem cell niche remain largely unknown; we aimed to analyze this contribution and elucidate the mechanisms behind it. Methods: Associations between lymphatic endothelial cells and CD133(+) hepatoma stem cells were analyzed by immunofluorescence a…	[Wei, Yuanyan; Shi, Danfang; Liang, Ziwei; Li, Yinan; Xing, Yang; Liu, Weitao; Chen, Xiaoning; Jiang, Jianhai] Fudan Univ, Sch Basic Med Sci, Dept Biochem & Mol Biol, NHC Key Lab Glycoconjugates Res, Shanghai 200032, Peoples R China; [Liu, Yuming; Gao, Qiang] Fudan Univ, Liver Canc Inst, Zhongshan Hosp, Dept Liver Surg & Transplantat, Shanghai 200032, Peoples R China; [Ai, Zhilong] Fudan Univ, Zh…	Fudan University; Fudan University; Fudan University; Fudan University	Wei, YY; Jiang, JH (corresponding author), Fudan Univ, Shanghai 200032, Peoples R China.	yywei@fudan.edu.cn; jianhaijiang@fudan.edu.cn	Xing, Yang/AFM-8295-2022; wei, yuanyan/IQT-4080-2023; Ai, Zhi-Long/AAB-1758-2021; Liang, Ziwei/LBH-0688-2024	Gao, Qiang/0000-0002-6695-9906	Program for National Key R&D Program of China [2016YFA0501303]; National Natural Science Foundation of China [31770856, 81773164, 81472724]	Program for National Key R&D Program of China; National Natural Science Foundation of China(National Natural Science Foundation of China (NSFC))	This work was supported by Program for National Key R&D Program of China (2016YFA0501303) and National Natural Science Foundation of China (31770856, 81773164 and 81472724).		41	42	46	0	46	ELSEVIER	AMSTERDAM	RADARWEG 29, 1043 NX AMSTERDAM, NETHERLANDS	0168-8278	1600-0641		J HEPATOL	J. Hepatol.	DEC	2019	71	6
J	Wu, H; Liu, YQ; Liu, QS; Li, ZS; Wan, YJ; Cao, CH; Wu, BH; Liu, MX; Liang, RC; Hu, LL; Zhang, WY; Lan, M; Yao, Q; Zhou, H; Lan, HT; Chen, L; Zhang, Y; Zhang, X; Bian, XW; Xu, C				Wu, Hong; Liu, Yiqiang; Liu, Qianshi; Li, Zhaoshen; Wan, Yejian; Cao, Chenhui; Wu, Binghuo; Liu, MingXin; Liang, Renchuan; Hu, Lanlin; Zhang, Wenyi; Lan, Mei; Yao, Quan; Zhou, Hang; Lan, Haitao; Chen, Liang; Zhang, Yu; Zhang, Xia; Bian, Xiu-Wu; Xu, Chuan			HMMR triggers immune evasion of hepatocellular carcinoma by inactivation of phagocyte killing	SCIENCE ADVANCES			English	Article							TUMOR-ASSOCIATED MACROPHAGES; ANTIBODY; TARGET	Hepatocellular carcinoma (HCC) acquires an immunosuppressive microenvironment, leading to unbeneficial therapeutic outcomes. Hyaluronan-mediated motility receptor (HMMR) plays a crucial role in tumor progression. Here, we found that aberrant expression of HMMR could be a predictive biomarker for the immune suppressive microenvironment of HCC, but the mechanism remains unclear. We established an H…	[Wu, Hong; Liu, Yiqiang; Liu, Qianshi; Li, Zhaoshen; Wan, Yejian; Cao, Chenhui; Wu, Binghuo; Liu, MingXin; Liang, Renchuan; Hu, Lanlin; Zhang, Wenyi; Lan, Haitao; Xu, Chuan] Univ Elect Sci & Technol China, Sichuan Prov Peoples Hosp, Dept Oncol, Sichuan Acad Med Sci, Chengdu 610072, Peoples R China; [Wu, Hong; Liu, Yiqiang; Liu, Qianshi; Li, Zhaoshen; Wan, Yejian; Cao, Chenhui; Wu, Binghuo; Liu, M…	University of Electronic Science & Technology of China; Sichuan Provincial People's Hospital; University of Electronic Science & Technology of China; Sichuan Provincial People's Hospital; Sichuan Provincial People's Hospital; University of Electronic Science & Technology of China; Sichuan Provincial People's Hospital; University of Electronic Science & Technology of China; Army Medical University…	Xu, C (corresponding author), Univ Elect Sci & Technol China, Sichuan Prov Peoples Hosp, Dept Oncol, Sichuan Acad Med Sci, Chengdu 610072, Peoples R China.;Xu, C (corresponding author), Univ Elect Sci & Technol China, Sichuan Prov Peoples Hosp, Canc Inst, Sichuan Acad Med Sci, Chengdu 610072, Peoples R China.;Xu, C (corresponding author), Univ Elect Sci & Technol China, Sichuan Prov Peoples Hosp,…	bianxiuwu@263.net; xuchuan100@163.com	WU, Binghuo/GNM-6314-2022; Hu, Lanlin/KZU-0093-2024	WU, Binghuo/0009-0007-4326-6916; Wu, Hong/0000-0001-7066-8039; Hu, Lanlin/0009-0007-2026-5566; Cao, Chenhui/0000-0002-8119-0613; Liu, Mingxin/0000-0002-4800-1219; Liu, Qianshi/0009-0009-2142-5984; /0009-0001-4715-4280	National Key Research and development Program of China Stem cell and translational Research [2023YFc3402100]; National natural Science Foundation of china [92259102, 82372597, 81873048]	National Key Research and development Program of China Stem cell and translational Research(National Key Research & Development Program of China); National natural Science Foundation of china(National Natural Science Foundation of China (NSFC))	This work was supported by the National Key Research and development Program of China Stem cell and translational Research (2023YFc3402100) and the National natural Science Foundation of china (92259102, 82372597, and 81873048).		47	2	2	4	4	AMER ASSOC ADVANCEMENT SCIENCE	WASHINGTON	1200 NEW YORK AVE, NW, WASHINGTON, DC 20005 USA	2375-2548			SCI ADV	Sci. Adv.	JUN 5	2024	10	23
J	Janji, B; Viry, E; Moussay, E; Paggetti, J; Arakelian, T; Mgrditchian, T; Messai, Y; Noman, MZ; Van Moer, K; Hasmim, M; Mami-Chouaib, F; Berchem, G; Chouaib, S				Janji, Bassam; Viry, Elodie; Moussay, Etienne; Paggetti, Jerome; Arakelian, Tsolere; Mgrditchian, Takouhie; Messai, Yosra; Noman, Muhammad Zaeem; Van Moer, Kris; Hasmim, Meriem; Mami-Chouaib, Fathia; Berchem, Guy; Chouaib, Salem			The multifaceted role of autophagy in tumor evasion from immune surveillance	ONCOTARGET			English	Article						autophagy; hypoxia; tumor microenvironment; tumor immunity; cancer immunotherapy	HYPOXIA-INDUCED AUTOPHAGY; BREAST-CANCER CELLS; ADAPTIVE METABOLIC-RESPONSE; TO-MESENCHYMAL TRANSITION; NATURAL-KILLER; GRANZYME-B; ENDOPLASMIC-RETICULUM; CONFERS RESISTANCE; THERAPEUTIC TARGET; SIGNALING PATHWAY	While autophagy is constitutively executed at basal level in all cells, it is activated in cancer cells in response to various microenvironmental stresses including hypoxia. It is now well established that autophagy can act both as tumor suppressor or tumor promoter. In this regard, several reports indicate that the tumor suppressor function of autophagy is associated with its ability to scavenge…	[Janji, Bassam; Viry, Elodie; Moussay, Etienne; Paggetti, Jerome; Arakelian, Tsolere; Mgrditchian, Takouhie; Noman, Muhammad Zaeem; Van Moer, Kris; Berchem, Guy] Luxembourg Inst Hlth, Dept Oncol, Lab Expt Canc Res, Luxembourg, Luxembourg; [Messai, Yosra; Noman, Muhammad Zaeem; Hasmim, Meriem; Mami-Chouaib, Fathia; Chouaib, Salem] Gustave Roussy Canc Campus, UMR 1186, Villejuif, France; [Berchem, …	Luxembourg Institute of Health; UNICANCER; Gustave Roussy; Universite Paris Saclay; Luxembourg Hospital Center	Janji, B (corresponding author), Luxembourg Inst Hlth, Dept Oncol, Lab Expt Canc Res, Luxembourg, Luxembourg.	bassam.janji@lih.lu	Noman, Muhammad/AAF-8483-2020; Mgrditchian, Takouhie/HGE-8303-2022; Mami-Chouaib, Fathia/E-5267-2016; Moussay, Etienne/I-3729-2019; Berchem, Guy/C-9364-2014; Paggetti, Jerome/I-2786-2019	Hasmim, Meriem/0000-0002-7920-2443; Moussay, Etienne/0000-0002-0879-8067; Berchem, Guy/0000-0003-0157-2257; Arakelian, Tsolere/0000-0002-0079-9268; Paggetti, Jerome/0000-0001-9460-5876; NOMAN, Muhammad Zaeem/0000-0002-1837-3097; JANJI, Bassam/0000-0002-9763-0943	Luxembourg Institute of Health (LHCE) [2013 11 05]; Fond National de la Recherche [FNR-AFR 7842786]; FNRS-Televie [7.4517.14, 7.4664.15, 7.4571.15]; Fondation Cancer, Luxembourg [FC/2012/02]; Calouste Gulbenkian Foundation [P.1333237]; Ligue Contre le Cancer, France [EL2015LNCC/SaC]	Luxembourg Institute of Health (LHCE); Fond National de la Recherche; FNRS-Televie(Fonds de la Recherche Scientifique - FNRS); Fondation Cancer, Luxembourg; Calouste Gulbenkian Foundation; Ligue Contre le Cancer, France	This work was supported by grants from Luxembourg Institute of Health (LHCE 2013 11 05), Fond National de la Recherche (FNR-AFR 7842786), FNRST-elevie (7.4517.14; 7.4664.15 and 7.4571.15), Fondation Cancer, Luxembourg (FC/2012/02), Calouste Gulbenkian Foundation (P.1333237) and Ligue Contre le Cancer, France (EL2015LNCC/SaC).		118	43	50	1	14	IMPACT JOURNALS LLC	ORCHARD PARK	6666 E QUAKER ST, STE 1, ORCHARD PARK, NY 14127 USA		1949-2553		ONCOTARGET	Oncotarget	APR 5	2016	7	14
J	Feng, S; Zhang, YG; Zhu, H; Jian, ZH; Zeng, Z; Ye, YZ; Li, YA; Smerin, D; Zhang, X; Zou, N; Gu, LJ; Xiong, XX				Feng, Shi; Zhang, Yonggang; Zhu, Hua; Jian, Zhihong; Zeng, Zhi; Ye, Yingze; Li, Yina; Smerin, Daniel; Zhang, Xu; Zou, Ning; Gu, Lijuan; Xiong, Xiaoxing			Cuproptosis facilitates immune activation but promotes immune escape, and a machine learning-based cuproptosis-related signature is identified for predicting prognosis and immunotherapy response of gliomas	CNS NEUROSCIENCE & THERAPEUTICS			English	Article						cuproptosis; gliomas; machine learning; tumor immune microenvironment	CELL-DEATH; MUTATIONAL LANDSCAPE; SERUM-LEVELS; COPPER; BLOCKADE; GLIOBLASTOMA; SENSITIVITY; METABOLISM; DISCOVERY; TOOL	AimsCell death, except for cuproptosis, in gliomas has been extensively studied, providing novel targets for immunotherapy by reshaping the tumor immune microenvironment through multiple mechanisms. This study aimed to explore the effect of cuproptosis on the immune microenvironment and its predictive power in prognosis and immunotherapy response. MethodsEight glioma cohorts were included in this…	[Feng, Shi; Zhang, Yonggang; Zhu, Hua; Jian, Zhihong; Ye, Yingze; Zhang, Xu; Xiong, Xiaoxing] Wuhan Univ, Dept Neurosurg, Renmin Hosp, Wuhan, Peoples R China; [Zeng, Zhi] Wuhan Univ, Dept Pathol, Renmin Hosp, Wuhan, Peoples R China; [Li, Yina; Gu, Lijuan] Wuhan Univ, Dept Anesthesiol, Renmin Hosp, Wuhan, Peoples R China; [Smerin, Daniel] Univ Texas Hlth Sci Ctr San Antonio, Dept Neurosurg, San An…	Wuhan University; Wuhan University; Wuhan University; University of Texas System; University of Texas Health Science Center at San Antonio; Huazhong University of Science & Technology; Wuhan University	Xiong, XX (corresponding author), Wuhan Univ, Dept Neurosurg, Renmin Hosp, Wuhan, Peoples R China.;Gu, LJ (corresponding author), Wuhan Univ, Dept Anesthesiol, Renmin Hosp, Wuhan, Peoples R China.;Zou, N (corresponding author), Huazhong Univ Sci & Technol, Hubei Canc Hosp, Tongji Med Coll, Dept Radiat Oncol, Wuhan, Peoples R China.	sunnyning116@163.com; gulijuan@whu.edu.cn; xiaoxingxiong@whu.edu.cn	zhu, hua/JLL-6553-2023	Zhu, Hua/0000-0002-3878-2672	Fundamental Research Funds for the Central Universities [2042022kf1216]; National Natural Science Foundation of China [82271370]	Fundamental Research Funds for the Central Universities(Fundamental Research Funds for the Central Universities); National Natural Science Foundation of China(National Natural Science Foundation of China (NSFC))	Fundamental Research Funds for the Central Universities (2042022kf1216) to Xiaoxing Xiong; National Natural Science Foundation of China (Nos 82271370) to Lijuan Gu		63	2	2	7	27	WILEY	HOBOKEN	111 RIVER ST, HOBOKEN 07030-5774, NJ USA	1755-5930	1755-5949		CNS NEUROSCI THER	CNS Neurosci. Ther.	FEB	2024	30	2
J	Wu, DH; Liang, SH; Guo, HR; Zhang, SG; Yang, GC; Yuan, YB; Liu, LX				Wu, Dehai; Liang, Shuhang; Guo, Hongrui; Zhang, Shugeng; Yang, Guangchao; Yuan, Yubin; Liu, Lianxin			Downregulation of MARC2 Promotes Immune Escape and Is Associated With Immunosuppression of Hepatocellular Carcinoma	FRONTIERS IN GENETICS			English	Article						N-reductive enzyme system; MARC2; hepatocellular carcinoma; lipid metabolism; immune escape		The N-reductive enzyme system (NRES), composed of MARC1, MARC2, CYB5, and CYB5R, is responsible for the reduction of N-oxygenated compounds and participates in several physiological processes. For example, MARC2 serves as an important prognostic indicator and is downregulated in hepatocellular carcinoma, and the downregulation of MARC2 is critical to the regulation of lipid metabolism and cell cy…	[Wu, Dehai; Liang, Shuhang; Guo, Hongrui; Zhang, Shugeng; Yang, Guangchao; Yuan, Yubin; Liu, Lianxin] Harbin Med Univ, Affiliated Hosp 1, Key Lab Hepatosplen Surg, Dept Hepat Surg,Minist Educ, Harbin, Peoples R China; [Yuan, Yubin] Heze Municipal Hosp, Dept Gen Surg, Heze, Peoples R China	Harbin Medical University	Liu, LX (corresponding author), Harbin Med Univ, Affiliated Hosp 1, Key Lab Hepatosplen Surg, Dept Hepat Surg,Minist Educ, Harbin, Peoples R China.	liulianxin@ems.hrbmu.edu.cn	Liu, LianXin/D-6712-2013		National Natural Science Foundation of China [81772588, 81972307, 81803001]	National Natural Science Foundation of China(National Natural Science Foundation of China (NSFC))	Funding This work was supported by the National Natural Science Foundation of China (81772588, 81972307, and 81803001).		25	4	4	0	7	FRONTIERS MEDIA SA	LAUSANNE	AVENUE DU TRIBUNAL FEDERAL 34, LAUSANNE, CH-1015, SWITZERLAND		1664-8021		FRONT GENET	Front. Genet.	JAN 31	2022	12
J	Yuan, X; Yi, M; Zhang, W; Xu, LP; Chu, Q; Luo, SX; Wu, KM				Yuan, Xun; Yi, Ming; Zhang, Wei; Xu, Linping; Chu, Qian; Luo, Suxia; Wu, Kongming			The biology of combination immunotherapy in recurrent metastatic head and neck cancer	INTERNATIONAL JOURNAL OF BIOCHEMISTRY & CELL BIOLOGY			English	Article						Head and neck cancer; Immunotherapy; Immune escape; Immunotherapy combination	SQUAMOUS-CELL CARCINOMA; ANTIGEN-PRESENTING CELLS; RECEPTOR T-CELLS; TGF-BETA; IMMUNE RESISTANCE; OPEN-LABEL; PEMBROLIZUMAB; MICROENVIRONMENT; INHIBITORS; CETUXIMAB	Preclinical data suggest that head and neck cancer is an intrinsically immunosuppressive disease with abnormal inflammatory components in the tumor microenvironment. The development of immune checkpoint inhibitors, which are monoclonal antibodies capable of inhibiting immune suppressive signals to prime anticancer immunity, has revolutionized the therapeutic landscape in recurrent/metastatic head…	[Yuan, Xun; Yi, Ming; Zhang, Wei; Chu, Qian; Wu, Kongming] Huazhong Univ Sci & Technol, Tongji Med Coll, Tongji Hosp, Dept Oncol, 1095 Jiefang Ave, Wuhan 430030, Peoples R China; [Xu, Linping; Luo, Suxia; Wu, Kongming] Zhengzhou Univ, Affiliated Canc Hosp, Dept Med Oncol, Zhengzhou 450008, Peoples R China; [Xu, Linping; Luo, Suxia; Wu, Kongming] Henan Canc Hosp, Zhengzhou 450008, Peoples R China	Huazhong University of Science & Technology; Zhengzhou University; Zhengzhou University	Wu, KM (corresponding author), Huazhong Univ Sci & Technol, Tongji Med Coll, Tongji Hosp, Dept Oncol, 1095 Jiefang Ave, Wuhan 430030, Peoples R China.;Luo, SX (corresponding author), Zhengzhou Univ, Affiliated Canc Hosp, Dept Med Oncol, Zhengzhou 450008, Peoples R China.;Luo, SX (corresponding author), Henan Canc Hosp, Zhengzhou 450008, Peoples R China.	yuanxun@tjh.tjmu.edu.cn; 1978135000@qq.com; zwei91@outlook.com; 394499805@qq.com; qianchu@tjh.tjmu.edu.cn; luosxrm@163.com; kmwu@tjh.tjmu.edu.cn	wang, jiajun/JRW-6032-2023; Chu, Qian/K-2996-2017; Yi, Ming/AAN-4704-2020	wu, kongming/0000-0003-2499-1032	National Natural Science Foundation of China [82073370, 82003310]	National Natural Science Foundation of China(National Natural Science Foundation of China (NSFC))	This work was supported by the National Natural Science Foundation of China (No. 82073370 and 82003310).		69	7	7	1	24	PERGAMON-ELSEVIER SCIENCE LTD	OXFORD	THE BOULEVARD, LANGFORD LANE, KIDLINGTON, OXFORD OX5 1GB, ENGLAND	1357-2725	1878-5875		INT J BIOCHEM CELL B	Int. J. Biochem. Cell Biol.	JUL	2021	136
J	Samanta, D; Park, Y; Ni, X; Li, H; Zahnow, CA; Gabrielson, E; Pan, F; Semenza, GL				Samanta, Debangshu; Park, Youngrok; Ni, Xuhao; Li, Huili; Zahnow, Cynthia A.; Gabrielson, Edward; Pan, Fan; Semenza, Gregg L.			Chemotherapy induces enrichment of CD47+/CD73+/PDL1+ immune evasive triple-negative breast cancer cells	PROCEEDINGS OF THE NATIONAL ACADEMY OF SCIENCES OF THE UNITED STATES OF AMERICA			English	Article						HIF-1; effector T cells; regulatory T cells; adenosine; PD-1	STEM-CELLS; T-CELLS; TUMOR MICROENVIRONMENT; ADENOSINE RECEPTORS; MEDIATED MECHANISMS; CHECKPOINT BLOCKADE; HYPOXIA; PD-L1; EXPRESSION; ANTIBODY	Triple-negative breast cancer (TNBC) is treated with cytotoxic chemotherapy and is often characterized by early relapse and metastasis. To form a secondary (recurrent and/or metastatic) tumor, a breast cancer cell must evade the innate and adaptive immune systems. CD47 enables cancer cells to evade killing by macrophages, whereas CD73 and PDL1 mediate independent mechanisms of evasion of cytotoxi…	[Samanta, Debangshu; Park, Youngrok; Semenza, Gregg L.] Johns Hopkins Univ, Sch Med, McKusick Nathans Inst Genet Med, Baltimore, MD 21205 USA; [Samanta, Debangshu; Park, Youngrok; Semenza, Gregg L.] Johns Hopkins Univ, Sch Med, Baltimore, MD 21205 USA; [Ni, Xuhao; Li, Huili; Zahnow, Cynthia A.; Gabrielson, Edward; Pan, Fan; Semenza, Gregg L.] Johns Hopkins Univ, Sch Med, Dept Oncol, Baltimore, MD…	Johns Hopkins University; Johns Hopkins University; Johns Hopkins University; Johns Hopkins University; Johns Hopkins University; Johns Hopkins University; Johns Hopkins University; Johns Hopkins University	Semenza, GL (corresponding author), Johns Hopkins Univ, Sch Med, McKusick Nathans Inst Genet Med, Baltimore, MD 21205 USA.;Semenza, GL (corresponding author), Johns Hopkins Univ, Sch Med, Baltimore, MD 21205 USA.;Semenza, GL (corresponding author), Johns Hopkins Univ, Sch Med, Dept Oncol, Baltimore, MD 21205 USA.;Semenza, GL (corresponding author), Johns Hopkins Univ, Sch Med, Dept Med, Baltimore…	gsemenza@jhmi.edu	Semenza, Gregg/ABW-5102-2022	Ni, Xuhao/0000-0003-1550-8408	Emerson Collective Cancer Research Fund; American Cancer Society; Cindy Rosencrans Fund for Triple-Negative Breast Cancer	Emerson Collective Cancer Research Fund; American Cancer Society(American Cancer Society); Cindy Rosencrans Fund for Triple-Negative Breast Cancer	We thank Karen Padgett of Novus Biologicals for providing IgG and antibodies against PDL1, CD73, CD47, CD45, CD4, CD8, CD44, CD69, and FOXP3. This work was supported by the Emerson Collective Cancer Research Fund, American Cancer Society, and Cindy Rosencrans Fund for Triple-Negative Breast Cancer. G.L.S. is an American Cancer Society Research Professor and the C. Michael Armstrong Professor at T…		60	236	257	4	145	NATL ACAD SCIENCES	WASHINGTON	2101 CONSTITUTION AVE NW, WASHINGTON, DC 20418 USA	0027-8424			P NATL ACAD SCI USA	Proc. Natl. Acad. Sci. U. S. A.	FEB 6	2018	115	6
J	Tian, YH; Liu, CS; Li, ZY; Ai, ML; Wang, BY; Du, KP; Liu, W; Wang, HM; Yu, P; Chen, CC; Lin, J; Xu, AA; Li, R; Zhang, WJ; Yuan, YW				Tian, Yunhong; Liu, Chunshan; Li, Zhiyong; Ai, Meiling; Wang, Baiyao; Du, Kunpeng; Liu, Wei; Wang, Hongmei; Yu, Peng; Chen, Chengcong; Lin, Jie; Xu, Anan; Li, Rong; Zhang, Weijun; Yuan, Yawei			Exosomal B7-H4 from irradiated glioblastoma cells contributes to increase FoxP3 expression of differentiating Th1 cells and promotes tumor growth	REDOX BIOLOGY			English	Article						B7-H4; Exosome; Tumor microenvironment (TME); Glioblastoma (GBM)	REGULATORY T-CELLS; RADIOTHERAPY; MICROENVIRONMENT; PATHWAY	Background: Glioblastoma (GBM) is the most common and aggressive form of primary brain tumor. Although numerous postoperative therapeutic strategies have already been developed, including radiotherapy, tumors inevitably recur after several years of treatment. The coinhibitory molecule B7-H4 negatively regulates T cell immune responses and promotes immune escape. Exosomes mediate intercellular com…	[Tian, Yunhong; Liu, Chunshan; Ai, Meiling; Wang, Baiyao; Du, Kunpeng; Liu, Wei; Wang, Hongmei; Yu, Peng; Chen, Chengcong; Lin, Jie; Xu, Anan; Li, Rong; Zhang, Weijun; Yuan, Yawei] Guangzhou Med Univ, Dept Radiat Oncol, Affiliated Canc Hosp & Inst, Guangzhou, Guangdong, Peoples R China; [Tian, Yunhong; Liu, Chunshan; Ai, Meiling; Wang, Baiyao; Du, Kunpeng; Liu, Wei; Wang, Hongmei; Yu, Peng; Chen,…	Guangzhou Medical University; State Key Laboratory of Respiratory Disease; Guangzhou Medical University; Southern Medical University - China	Zhang, WJ; Yuan, YW (corresponding author), Guangzhou Med Univ, Dept Radiat Oncol, Affiliated Canc Hosp & Inst, Guangzhou, Guangdong, Peoples R China.	680335195@qq.com; yuanyawei@gzhmu.edu.cn	Chen, chengcong/KII-8450-2024; wang, jinliang/AAA-2799-2021; xu, anan/JDW-0881-2023; li, zy/HZM-1892-2023	Jie, Lin/0000-0002-4852-0342	National Natural Science Foundation of China [81872195, 81773354, 81803170]; Project Fund from Health Commission of Guangdong Province [A2022306]; Guangzhou Key Medical Discipline Construction Project Fund; Key Clinical Technology of Guangzhou [2019D17]	National Natural Science Foundation of China(National Natural Science Foundation of China (NSFC)); Project Fund from Health Commission of Guangdong Province; Guangzhou Key Medical Discipline Construction Project Fund; Key Clinical Technology of Guangzhou	This work was supported by the National Natural Science Foundation of China (No. 81872195, No.81773354, No.81803170) , the Project Fund from Health Commission of Guangdong Province (A2022306) , and the Guangzhou Key Medical Discipline Construction Project Fund, and the Key Clinical Technology of Guangzhou (2019D17) .		32	18	18	3	19	ELSEVIER	AMSTERDAM	RADARWEG 29, 1043 NX AMSTERDAM, NETHERLANDS	2213-2317			REDOX BIOL	Redox Biol.	OCT	2022	56
J	de la Fouchardière, C; Gamradt, P; Chabaud, S; Raddaz, M; Blanc, E; Msika, O; Treilleux, I; Bachy, S; Cattey-Javouhey, A; Guibert, P; Sarabi, M; Rochefort, P; Funk-Debleds, P; Coutzac, C; Ray-Coquard, I; Peyrat, P; Meeus, P; Rivoire, M; Dupré, A; Hennino, A				de la Fouchardiere, Christelle; Gamradt, Pia; Chabaud, Sylvie; Raddaz, Maxime; Blanc, Ellen; Msika, Olivier; Treilleux, Isabelle; Bachy, Sophie; Cattey-Javouhey, Anne; Guibert, Pierre; Sarabi, Matthieu; Rochefort, Pauline; Funk-Debleds, Pamela; Coutzac, Clelia; Ray-Coquard, Isabelle; Peyrat, Patrice; Meeus, Pierre; Rivoire, Michel; Dupre, Aurelien; Hennino, Ana			A Promising Biomarker and Therapeutic Target in Patients with Advanced PDAC: The Stromal Protein βig-h3	JOURNAL OF PERSONALIZED MEDICINE			English	Article						pancreatic adenocarcinoma; pancreatic cancer; BIGHPANC; TGFbeta; immune checkpoint inhibitors; prognostic analysis	PANCREATIC-CANCER	With an overall survival rate of 2-9% at 5 years, pancreatic ductal adenocarcinoma (PDAC) is currently the fourth leading cause of cancer-related deaths in the industrialized world and is predicted to become the second by 2030. Owing to often late diagnosis and rare actionable molecular alterations, PDAC has not yet benefited from the recent therapeutic advances that immune checkpoint inhibitors …	[de la Fouchardiere, Christelle; Gamradt, Pia; Treilleux, Isabelle; Bachy, Sophie; Sarabi, Matthieu; Coutzac, Clelia; Rivoire, Michel; Dupre, Aurelien; Hennino, Ana] Canc Res Ctr Lyon, CNRS 5286, UMR INSERM 1052, F-69373 Lyon, France; [de la Fouchardiere, Christelle; Gamradt, Pia; Treilleux, Isabelle; Bachy, Sophie; Hennino, Ana] Univ Lyon 1, F-69000 Lyon, France; [de la Fouchardiere, Christelle;…	Institut National de la Sante et de la Recherche Medicale (Inserm); UNICANCER; Centre Leon Berard; Universite Claude Bernard Lyon 1; Centre National de la Recherche Scientifique (CNRS); CNRS - National Institute for Biology (INSB); Universite Claude Bernard Lyon 1; UNICANCER; Centre Leon Berard	Hennino, A (corresponding author), Canc Res Ctr Lyon, CNRS 5286, UMR INSERM 1052, F-69373 Lyon, France.;Hennino, A (corresponding author), Univ Lyon 1, F-69000 Lyon, France.;Hennino, A (corresponding author), Ctr Leon Berard, F-69008 Lyon, France.	christelle.delafouchardiere@lyon.unicancer.fr; pia.gamradt@inserm.fr; sylvie.chabaud@lyon.unicancer.fr; max.raddaz@gmail.com; ellen.blanc@lyon.unicancer.fr; olivier.msika@avec.fr; isabelle.treilleux@lyon.unicancer.fr; sophie.bachy@inserm.fr; anne.cattey-javouhey@lyon.unicancer.fr; pierre.guibert@lyon.unicancer.fr; matthieu.sarabi@lyon.unicancer.fr; pauline.rochefort@lyon.unicancer.fr; pamela.funk…	Rochefort, Pauline/IAR-4642-2023; de la Fouchardiere, Christelle/AAW-7887-2021; Coutzac, Clelia/ACE-2966-2022; dupré, aurélien/J-4027-2019	DE LA FOUCHARDIERE, CHRISTELLE/0000-0003-2291-5693; Sarabi, Matthieu/0000-0003-4588-0585	Association de Recherche sur le Cancer ARC; Bristol Meyers Squibb Foundation; INSERM Transfert; INCa AAP 2019, Fondation de France; Centre Leon Berard; Sanofi iAward	Association de Recherche sur le Cancer ARC(Fondation ARC pour la Recherche sur le Cancer); Bristol Meyers Squibb Foundation; INSERM Transfert; INCa AAP 2019, Fondation de France; Centre Leon Berard; Sanofi iAward	This study was supported by grants from Association de Recherche sur le Cancer ARC (A.H.), Bristol Meyers Squibb Foundation (A.H.), INSERM Transfert (A.H.), Sanofi iAward (A.H), INCa AAP 2019, Fondation de France (A.H. and Pia Gamradt), and Centre Leon Berard (A.H. and C.d.l.F).		17	2	2	3	3	MDPI	BASEL	ST ALBAN-ANLAGE 66, CH-4052 BASEL, SWITZERLAND		2075-4426		J PERS MED	J. Pers. Med.	APR	2022	12	4
J	Ilarregui, JM; Croci, DO; Toscano, MA; Bianco, GA; Salatino, M; Rabinovich, GA				Ilarregui, Juan M.; Croci, Diego O.; Toscano, Marta A.; Bianco, German A.; Salatino, Mariana; Rabinovich, Gabriel A.			Integrating the universe of regulatory cells in cancer. A major hurdle for successful immunotherapy	MEDICINA-BUENOS AIRES			English	Article; Proceedings Paper	International Symposium on New Directions in Cancer Management	JUN 06-08, 2007	Acad Nacl Med, Buenos Aires, ARGENTINA	Weleda,Inst Hischia,Bayer Healthcare AG,Bayer Schering Pharma,Bristol Myer Squibb,Conicet,Fundac Bunge & Born,LKM,Microsules Argentina,Novartis,Novo Nordisk,Pierre Fabre,Raffo, Monteverde,Sidus	Acad Nacl Med	regulatory T cells; NKT cells; tolerogenic dendritic cells; myeloid-derived suppressor cells; cancer; tumor-immune escape; immunosuppression	PLASMACYTOID DENDRITIC CELLS; TUMOR-ASSOCIATED MACROPHAGES; IMMATURE MYELOID CELLS; T-CELLS; IMMUNE PRIVILEGE; GALECTIN-1; EXPRESSION; MECHANISM; RECRUITMENT; SUPPRESSION	While most cancer immunotherapy strategies have focused on activating the immune system, growing evidence suggests that these therapies are thwarted by a complex immunosuppressive network at the tumor microenvironment. These immunosuppressive strategies include the selective expansion and recruitment of a diversity of regulatory immune cells, including tolerogenic immature and mature dendritic ce…	Inst Biol Med Expl, IBYME, CONICET, RA-1053 Buenos Aires, DF, Argentina; Univ Buenos Aires, Fac Ciencias Exactas & Nat, Dept Quim Biol, RA-1053 Buenos Aires, DF, Argentina	Consejo Nacional de Investigaciones Cientificas y Tecnicas (CONICET); Institute of Biology & Experimental Medicine; University of Buenos Aires	Rabinovich, GA (corresponding author), Inst Biol Med Expl, IBYME, CONICET, RA-1053 Buenos Aires, DF, Argentina.	gabyrabi@ciudad.com.ar	Croci, Diego/AAJ-5709-2021; Toscano, Marta/HGU-4103-2022	Toscano, Marta/0000-0003-0502-8929; Ilarregui, Juan Martin/0000-0002-6871-6764					53	1	1	0	0	MEDICINA (BUENOS AIRES)	BUENOS AIRES	DONATO ALVAREZ 3150, 1427 BUENOS AIRES, ARGENTINA	0025-7680	1669-9106		MEDICINA-BUENOS AIRE	Med.-Buenos Aires		2007	67
J	Xiong, J; He, J; Zhu, J; Pan, JL; Liao, WJ; Ye, HY; Wang, HF; Song, YJ; Du, Y; Cui, BJ; Xue, MG; Zheng, WL; Kong, XX; Jiang, K; Ding, KF; Lai, LH; Wang, QQ				Xiong, Jia; He, Jia; Zhu, Jun; Pan, Jiongli; Liao, Weijie; Ye, Hongying; Wang, Haofei; Song, Yinjing; Du, Yue; Cui, Bijun; Xue, Maoguang; Zheng, Wanling; Kong, Xiangxing; Jiang, Kai; Ding, Kefeng; Lai, Lihua; Wang, Qingqing			Lactylation-driven METTL3-mediated RNA m6A modification promotes immunosuppression of tumor-infiltrating myeloid cells	MOLECULAR CELL			English	Article							SUPPRESSOR-CELLS; CANCER; STAT3; N-6-METHYLADENOSINE; MACROPHAGES; BLOCKADE; PROTEINS; TREM2	Tumor-infiltrating myeloid cells (TIMs) are crucial cell populations involved in tumor immune escape, and their functions are regulated by multiple epigenetic mechanisms. The precise regulation mode of RNA N-6-methyladenosine (m(6)A) modification in controlling TIM function is still poorly understood. Our study revealed that the increased expression of methyltransferase-like 3 (METTL3) in TIMs wa…	[Xiong, Jia; He, Jia; Zhu, Jun; Pan, Jiongli; Liao, Weijie; Ye, Hongying; Wang, Haofei; Du, Yue; Lai, Lihua; Wang, Qingqing] Zhejiang Univ, Inst Immunol, Sch Med, Hangzhou 310058, Peoples R China; [Xiong, Jia; He, Jia; Du, Yue; Lai, Lihua; Wang, Qingqing] Zhejiang Univ, Liangzhu Lab, Med Ctr, 1369 West Wenyi Rd, Hangzhou 311121, Peoples R China; [Song, Yinjing] Zhejiang Univ, Sir Run Run Shaw Hos…	Zhejiang University; Liangzhu Laboratory; Zhejiang University; Zhejiang University; Zhejiang University; Zhejiang University; Zhejiang University; Zhejiang University; Zhejiang University	Lai, LH; Wang, QQ (corresponding author), Zhejiang Univ, Inst Immunol, Sch Med, Hangzhou 310058, Peoples R China.;Lai, LH; Wang, QQ (corresponding author), Zhejiang Univ, Liangzhu Lab, Med Ctr, 1369 West Wenyi Rd, Hangzhou 311121, Peoples R China.;Ding, KF (corresponding author), Zhejiang Univ, Dept Colorectal Surg & Oncol, Key Lab Canc Prevent & Intervent, Minist Educ,Affiliated Hosp 2,Sch Med, …	dingkefeng@zju.edu.cn; lailihua@zju.edu.cn; wqq@zju.edu.cn	Li, Yuanyuan/KEH-6935-2024; Xiong, Jia/GWV-0714-2022; Haofei, Wang/HGD-9790-2022; Chen, GuanYu/KGK-6328-2024	Xiong, Jia/0000-0001-9909-8164	Key Labora-tory for Immunity and Inflammatory Diseases of Zhejiang Province, China; National Natural Science Foundation of China [81930041, 31870907, 91842103, 32070879, 81802844]; National Key R&D Program of China [SQ2021YFE011272]; Natural Science Foundation of Zhejiang Province [Z19H100001]	Key Labora-tory for Immunity and Inflammatory Diseases of Zhejiang Province, China; National Natural Science Foundation of China(National Natural Science Foundation of China (NSFC)); National Key R&D Program of China; Natural Science Foundation of Zhejiang Province(Natural Science Foundation of Zhejiang Province)	We thank X.C., X.W., H.H., X.G., and Z.C. for the gift of the cell line, mice, and plasmids. We are grateful to the technical support from the core facility of Zhe-jiang University School of Medicine. We thank the support by the Key Labora-tory for Immunity and Inflammatory Diseases of Zhejiang Province, China. This work was supported by grants from the National Natural Science Foundation of Chin…		80	233	247	36	241	CELL PRESS	CAMBRIDGE	50 HAMPSHIRE ST, FLOOR 5, CAMBRIDGE, MA 02139 USA	1097-2765	1097-4164		MOL CELL	Mol. Cell	MAY 5	2022	82	9
J	Maraqah, HH; Aboubechara, JP; Abu-Asab, MS; Lee, HS; Aboud, O				Maraqah, Haitham H.; Aboubechara, John Paul; Abu-Asab, Mones S.; Lee, Han Sung; Aboud, Orwa			Excessive lipid production shapes glioma tumor microenvironment	ULTRASTRUCTURAL PATHOLOGY			English	Article						Astrocytoma; glioblastoma; glycolysis; immune evasion; lipid accumulation; mitochondrial dysfunction; oxidative phosphorylation; therapeutic strategies; tumor microenvironment; ultrastructural analysis	CANCER; CHOLESTEROL; ACID; METABOLISM; THERAPY	Disrupted lipid metabolism is a characteristic of gliomas. This study utilizes an ultrastructural approach to characterize the prevalence and distribution of lipids within gliomas. This study made use of tissue from IDH1 wild type (IDH1-wt) glioblastoma (n = 18) and IDH1 mutant (IDH1-mt) astrocytoma (n = 12) tumors. We uncover a prevalent and intriguing surplus of lipids. The bulk of the lipids m…	[Maraqah, Haitham H.] An Najah Natl Univ, Med & Hlth Sci Fac, Sch Med, Nablus, Palestine; [Aboubechara, John Paul; Aboud, Orwa] Univ Calif Davis, Dept Neurol, 4860 Y St, Sacramento, CA 95817 USA; [Aboubechara, John Paul; Aboud, Orwa] Univ Calif Davis, Comprehens Canc Ctr, Sacramento, CA USA; [Abu-Asab, Mones S.] NEI, Electron Microscopy Lab, Biol Imaging Core, NIH, Bethesda, MD USA; [Lee, Han Sun…	An Najah National University; University of California System; University of California Davis; University of California System; University of California Davis; National Institutes of Health (NIH) - USA; NIH National Eye Institute (NEI); University of California System; University of California Davis; University of California System; University of California Davis	Aboud, O (corresponding author), Univ Calif Davis, Dept Neurol, 4860 Y St, Sacramento, CA 95817 USA.	oaboud@ucdavis.edu		Aboud, Orwa/0000-0002-7916-1629	UC Davis Paul Calabresi Career Development Award for Clinical Oncology - National Cancer Institute, National Institutes of Health [2K12CA138464-11]; Intramural Research Program of the National Eye Institute, National Institutes of Health, National Eye Institute; National Institutes of Health [2K12CA138464-11]	UC Davis Paul Calabresi Career Development Award for Clinical Oncology - National Cancer Institute, National Institutes of Health; Intramural Research Program of the National Eye Institute, National Institutes of Health, National Eye Institute; National Institutes of Health(United States Department of Health & Human ServicesNational Institutes of Health (NIH) - USA)	Dr. Aboud is supported in part by the UC Davis Paul Calabresi Career Development Award for Clinical Oncology as funded by the National Cancer Institute, National Institutes of Health through grant #2K12CA138464-11. Dr. Abu-Asab is supported by the Intramural Research Program of the National Eye Institute, National Institutes of Health, National Eye Institute [Intramural Funding]; National Institu…		43	0	0	1	1	TAYLOR & FRANCIS INC	PHILADELPHIA	530 WALNUT STREET, STE 850, PHILADELPHIA, PA 19106 USA	0191-3123	1521-0758		ULTRASTRUCT PATHOL	Ultrastruct. Pathol.	SEP 2	2024	48	5
J	Zhang, G; Liu, WL; Zhang, L; Wang, JY; Kuang, MH; Liu, P; Lin, YH; Dai, SQ; Du, J				Zhang, Ge; Liu, Wan-Li; Zhang, Lin; Wang, Jun-Ye; Kuang, Miao-Huan; Liu, Peng; Lin, Yue-Hao; Dai, Shu-Qin; Du, Jun			Involvement of Indoleamine 2,3-Dioxygenase in Impairing Tumor-Infiltrating CD8+ T-Cell Functions in Esophageal Squamous Cell Carcinoma	CLINICAL & DEVELOPMENTAL IMMUNOLOGY			English	Article							TRYPTOPHAN CATABOLISM; COLORECTAL-CANCER; ENDOMETRIAL CANCER; IMMUNE SUPPRESSION; PROGNOSTIC VALUE; IDO EXPRESSION; LYMPHOCYTES; PROGRESSION; TOLERANCE; ANTIGENS	The indoleamine 2,3-dioxygenase-(IDO-) mediated microenvironment plays an important role in tumor immune escape. However, the inhibitory effects of IDO on the CD8(+) tumour-infiltrating lymphocytes (CD8(+) TILs) in esophageal squamous cell carcinoma (ESCC) have not been clarified yet. Here, we found that the level of IDO expression in ESCC tumor specimens correlated with a reduction in the number…	[Zhang, Ge; Liu, Peng; Du, Jun] Sun Yat Sen Univ, Sch Pharmaceut Sci, Dept Microbial & Biochem Pharm, Guangzhou 510006, Guangdong, Peoples R China; [Liu, Wan-Li; Zhang, Lin; Wang, Jun-Ye; Kuang, Miao-Huan; Lin, Yue-Hao; Dai, Shu-Qin] Sun Yat Sen Univ, Ctr Canc, State Key Lab Oncol So China, Guangzhou 510060, Guangdong, Peoples R China; [Liu, Wan-Li; Zhang, Lin; Kuang, Miao-Huan; Lin, Yue-Hao; Dai…	Sun Yat Sen University; Sun Yat Sen University; Sun Yat Sen University; Sun Yat Sen University	Du, J (corresponding author), Sun Yat Sen Univ, Sch Pharmaceut Sci, Dept Microbial & Biochem Pharm, Guangzhou 510006, Guangdong, Peoples R China.	dujun@mail.sysu.edu.cn	zhan, lin/AAP-5149-2020; zhang, ge/HJY-4852-2023; liu, peng/G-2954-2010; liu, wanli/H-5690-2011		National Natural Science Foundation of China [81072670, 30972762]; 973 Program [2011CB935800]	National Natural Science Foundation of China(National Natural Science Foundation of China (NSFC)); 973 Program(National Basic Research Program of China)	This paper was supported by National Natural Science Foundation of China (no. 81072670; no. 30972762) and 973 Program (no. 2011CB935800). Ge Zhang and Wan-Li Liu contributed equally to this paper.		36	44	47	1	21	HINDAWI LTD	LONDON	ADAM HOUSE, 3RD FLR, 1 FITZROY SQ, LONDON, W1T 5HF, ENGLAND	1740-2522	1740-2530		CLIN DEV IMMUNOL	Clin. Dev. Immunol.		2011
J	Gao, Q; Xiang, SD; Wilson, K; Madondo, M; Stephens, AN; Plebanski, M				Gao, Qian; Xiang, Sue D.; Wilson, Kirsty; Madondo, Mutsa; Stephens, Andrew N.; Plebanski, Magdalena			Sperm Protein 17 Expression by Murine Epithelial Ovarian Cancer Cells and Its Impact on Tumor Progression	CANCERS			English	Article						sperm protein 17 (Sp17); ID8; PD-L1; STAT3; MHC II; Paclitaxel; tumor resistant; immune evasion	SIGNALING PATHWAY; LUNG-CANCER; KAPPA-B; SP17; PD-L1; LYMPHOCYTES; STAT3; MICROENVIRONMENT; IMMUNOGENICITY; IMMUNOTHERAPY	The cancer testis antigen sperm protein 17 (Sp17) is a promising antigenic target in epithelial ovarian cancer (EOC) vaccine development. However, its role in ovarian cancer is unclear. We isolated and expanded Sp17(+) and Sp17(-) clones from the murine EOC cell line ID8, and compared their in-vitro cell growth characteristics and in-vivo tumorigenicity. We also examined the potential co-expressi…	[Gao, Qian; Xiang, Sue D.; Wilson, Kirsty; Madondo, Mutsa; Plebanski, Magdalena] Monash Univ, Fac Med Nursing & Hlth Sci, Cent Clin Sch, Dept Immunol & Pathol, Melbourne, Vic 3004, Australia; [Gao, Qian] Cent S Univ, Xiangya Hosp, Dept Clin Lab, Changsha 410008, Hunan, Peoples R China; [Xiang, Sue D.; Stephens, Andrew N.] Hudson Inst Med Res, Ctr Canc Res, Clayton, Vic 3168, Australia; [Xiang, Su…	Monash University; Central South University; Hudson Institute of Medical Research; Monash University; Royal Melbourne Institute of Technology (RMIT)	Xiang, SD; Plebanski, M (corresponding author), Monash Univ, Fac Med Nursing & Hlth Sci, Cent Clin Sch, Dept Immunol & Pathol, Melbourne, Vic 3004, Australia.;Xiang, SD (corresponding author), Hudson Inst Med Res, Ctr Canc Res, Clayton, Vic 3168, Australia.;Xiang, SD (corresponding author), Monash Univ, Dept Mol & Translat Sci, Clayton, Vic 3168, Australia.;Plebanski, M (corresponding author), RM…	qgao2012@sina.com; Sue.Xiang@monash.edu; Kirsty.Wilson@monash.edu; mutsamadondo@gmail.com; Andrew.N.Stephens@hudson.org.au; Magdalena.Plebanski@rmit.edu.au	Stephens, Andrew/G-5161-2013; Plebanski, Magdalena/AAU-3144-2021; Xiang, Sue/E-9036-2017	Xiang, Sue/0000-0002-5686-8680; Plebanski, Magdalena/0000-0001-6889-3667	China Scholarship Council; Ovarian Cancer Research Foundation of Australia	China Scholarship Council(China Scholarship Council); Ovarian Cancer Research Foundation of Australia	M.P. is a Senior National Health and Medical Research (NHMRC) Fellow; Q.G. was the recipient of China Scholarship Council. A.S. is supported by the Ovarian Cancer Research Foundation of Australia.		65	11	11	0	15	MDPI	BASEL	ST ALBAN-ANLAGE 66, CH-4052 BASEL, SWITZERLAND	2072-6694			CANCERS	Cancers	AUG	2018	10	8
J	Xu, C; Xia, Y; Zhang, BW; Drokow, EK; Li, HY; Xu, S; Wang, Z; Wang, SY; Jin, P; Fang, T; Xiong, XM; Huang, P; Jin, N; Tan, JH; Zhong, Q; Chen, YX; Zhang, Q; Fang, Y; Ye, F; Gao, QL				Xu, Cheng; Xia, Yu; Zhang, Bai-Wei; Drokow, Emmanuel Kwateng; Li, Hua-Yi; Xu, Sen; Wang, Zhen; Wang, Si-Yuan; Jin, Ping; Fang, Tian; Xiong, Xiao-Ming; Huang, Pu; Jin, Ning; Tan, Jia-Hong; Zhong, Qing; Chen, Yu-Xin; Zhang, Qi; Fang, Yong; Ye, Fei; Gao, Qing-Lei			Macrophages facilitate tumor cell PD-L1 expression via an IL-1β-centered loop to attenuate immune checkpoint blockade	MEDCOMM			English	Article						immune checkpoint blockade; interleukin-1 beta; programmed death-ligand 1; tumor-immune microenvironment; tumor-associated macrophages	T-CELLS; CANCER; RECEPTOR; FAMILY; BETA; MICROENVIRONMENT; INFLAMMATION; INHIBITION; MECHANISMS; RESISTANCE	Tumor-associated macrophages (TAMs) play critical roles in reprogramming other immune cells and orchestrating antitumor immunity. However, the interplay between TAMs and tumor cells responsible for enhancing immune evasion remains insufficiently understood. Here, we revealed that interleukin (IL)-1 beta was among the most abundant cytokines within the in vitro tumor-macrophage coculture system, a…	[Xu, Cheng; Xia, Yu; Li, Hua-Yi; Xu, Sen; Wang, Zhen; Wang, Si-Yuan; Jin, Ping; Fang, Tian; Xiong, Xiao-Ming; Huang, Pu; Jin, Ning; Zhong, Qing; Chen, Yu-Xin; Fang, Yong; Gao, Qing-Lei] Huazhong Univ Sci & Technol, Tongji Hosp, Tongji Med Coll, Dept Gynecol Oncol, Wuhan, Peoples R China; [Xu, Cheng; Xia, Yu; Li, Hua-Yi; Xu, Sen; Wang, Zhen; Wang, Si-Yuan; Jin, Ping; Fang, Tian; Xiong, Xiao-Ming; …	Huazhong University of Science & Technology; Huazhong University of Science & Technology; Huazhong University of Science & Technology; Zhengzhou University; Zhengzhou University; Wenzhou Medical University; Kunming University of Science & Technology; Huazhong University of Science & Technology; Huazhong University of Science & Technology; Huazhong University of Science & Technology	Gao, QL (corresponding author), Huazhong Univ Sci & Technol, Tongji Hosp, Tongji Med Coll, Canc Biol Res Ctr,Key Lab Minist Educ, 1095 Jiefang Anv, Wuhan 430030, Hubei, Peoples R China.;Ye, F (corresponding author), Huazhong Univ Sci & Technol, Tongji Hosp, Tongji Med Coll, Dept Neurosurg, 1095 Jiefang Anv, Wuhan 430030, Hubei, Peoples R China.	yeyuanbei@hotmail.com; qingleigao@hotmail.com	Chen, Yuxin/HOH-1234-2023; zhong, qingyang/HTP-7486-2023; Jiahong, Tan/KVB-5022-2024; wang, yanmei/HPH-0538-2023	Xia, Yu/0000-0001-6421-8963	National Key Technology Research and Development Programme of China [2022YFC2704200, 2022YFC2704205]; National Natural Scientific Foundation of China [81902933, 81772787, 82072889, 81272426]	National Key Technology Research and Development Programme of China(National Key Technology R&D Program); National Natural Scientific Foundation of China(National Natural Science Foundation of China (NSFC))	National Key Technology Research and Development Programme of China, Grant/Award Numbers: 2022YFC2704200, 2022YFC2704205; The National Natural Scientific Foundation of China, Grant/Award Numbers: 81902933, 81772787, 82072889, 81272426		61	6	6	2	7	WILEY	HOBOKEN	111 RIVER ST, HOBOKEN 07030-5774, NJ USA		2688-2663		MEDCOMM	MedComm	APR	2023	4	2
J	Wong, AM; Ding, XF; Wong, AM; Xu, MJ; Zhang, LY; Leung, HHW; Chan, AWH; Song, QX; Kwong, J; Chan, LKY; Man, MT; He, M; Chen, JN; Zhang, Z; You, WX; Lau, C; Yu, AL; Wei, YY; Yuan, YF; Lai, PBS; Zhao, JM; Man, K; Yu, J; Kahn, M; Wong, NTL				Wong, Alissa Michelle; Ding, Xiaofan; Wong, Aikha Melissa; Xu, Mingjing; Zhang, Luyao; Leung, Howard Ho-Wai; Chan, Anthony Wing-Hung; Song, Qi Xiu; Kwong, Joseph; Chan, Loucia Kit-Ying; Man, Matthew; He, Mian; Chen, Jinna; Zhang, Zhe; You, Wenxing; Lau, Coleen; Yu, Allen; Wei, Yingying; Yuan, Yunfei; Lai, Paul Bo-San; Zhao, Jingmin; Man, Kwan; Yu, Jun; Kahn, Michael; Wong, Nathalie			Unique molecular characteristics of NAFLD-associated liver cancer accentuate β-catenin/TNFRSF19-mediated immune evasion	JOURNAL OF HEPATOLOGY			English	Article						Hepatocellular carcinoma; NAFLD; somatic variants; beta Catenin; immune escape	CELLULAR SENESCENCE; MUTATIONAL SIGNATURES; CATENIN; ACTIVATION; EXPRESSION; DISEASE; OBESITY; TARGET; FUTURE; REPAIR	Background & Aims: The hepatic manifestation of the metabolic syndrome, non-alcoholic fatty liver disease (NAFLD), can lead to the development of hepatocellular carcinoma (HCC). Despite a strong causative link, NAFLD-HCC is often underrepresented in systematic genome explorations. Methods: Herein, tumor-normal pairs from 100 patients diagnosed with NAFLD-HCC were subject to next-generation sequen…	[Wong, Alissa Michelle; Ding, Xiaofan; Wong, Aikha Melissa; Xu, Mingjing; Zhang, Luyao; You, Wenxing; Lai, Paul Bo-San; Wong, Nathalie] Chinese Univ Hong Kong, Sir YK Pao Ctr Canc, Dept Surg, Shatin NT, Hong Kong, Peoples R China; [Leung, Howard Ho-Wai; Chan, Anthony Wing-Hung; Song, Qi Xiu; Man, Matthew; He, Mian; Chen, Jinna; Zhang, Zhe; Lau, Coleen; Wong, Nathalie] Chinese Univ Hong Kong, Dept…	Chinese University of Hong Kong; Chinese University of Hong Kong; Chinese University of Hong Kong; Chinese University of Hong Kong; Chinese University of Hong Kong; Sun Yat Sen University; Fifth Medical Center of Chinese PLA General Hospital; University of Hong Kong; Chinese University of Hong Kong; Chinese University of Hong Kong; City of Hope; Beckman Research Institute of City of Hope; Chinese…	Wong, NTL (corresponding author), Chinese Univ Hong Kong, Prince Wales Hosp, Dept Surg, Shatin, Hong Kong, Peoples R China.	natwong@cuhk.edu.hk	Lai, Paul/K-8556-2015; Yuan, Yi/KGL-5178-2024; Wei, Yingying/HLW-6638-2023; Yu, Jun/D-8569-2015; Chen, Jinna/GXM-9165-2022; Chan, Anthony Wing Hung/HGB-4311-2022; MIAN, HE/AAK-1900-2021; DING, Xiaofan/GLS-2274-2022; XU, Mingjing/AAF-9230-2021; Chan, Anthony/N-6719-2016; Kwong, Joseph/H-2368-2013	Leung, Howard Ho Wai/0000-0001-9930-1783; Man, Ka-Hou/0000-0001-8388-1541; Wong, Alissa/0000-0001-7858-1368; Yu, Allen Chi-Shing/0000-0002-9568-8316; HE, MIAN/0000-0002-4813-5487; Chan, Anthony/0000-0002-1771-163X; DING, Xiaofan/0000-0003-2565-7757; Xu, Mingjing/0000-0002-9128-1172; Yuan, Yunfei/0000-0003-2467-3683; Chen, Jinna/0000-0002-6244-8009; Kwong, Joseph/0000-0002-3380-6882	Hong Kong Research Grants Council Collaborative Research Fund [C4041-17]; Area of Excellence Scheme [AoE/M-401/20]; Theme-based Research Schemes [T12-403/11, T12-703/19R]; Research Impact Fund [R4017-18]; Chinese University of Hong Kong	Hong Kong Research Grants Council Collaborative Research Fund(Hong Kong Research Grants Council); Area of Excellence Scheme; Theme-based Research Schemes; Research Impact Fund; Chinese University of Hong Kong(Chinese University of Hong Kong)	This work was supported by the Hong Kong Research Grants Council Collaborative Research Fund (Ref. C4041-17) , Area of Excellence Scheme (Ref. AoE/M-401/20) , Theme-based Research Schemes (Ref. T12-403/11; T12-703/19R) , Research Impact Fund (Ref. R4017-18) and Direct Grant from The Chinese University of Hong Kong. The authors are thankful to the Charlie Lee Foundation.		53	17	18	4	31	ELSEVIER	AMSTERDAM	RADARWEG 29, 1043 NX AMSTERDAM, NETHERLANDS	0168-8278	1600-0641		J HEPATOL	J. Hepatol.	AUG	2022	77	2
J	Meng, XY; Liu, ZL; Zhang, LF; He, Y				Meng, Xiaoyan; Liu, Zhonglong; Zhang, Lingfang; He, Yue			Plac1 Remodels the Tumor Immune Evasion Microenvironment and Predicts Therapeutic Response in Head and Neck Squamous Cell Carcinoma	FRONTIERS IN ONCOLOGY			English	Article						head and neck cancer; tumor microenvironment; immunotherapy; Plac1; cancer testis antigen	CANCER; IMMUNOTHERAPY; IMMUNOLOGY; BLOCKADE; MARKER	Head and neck squamous cell carcinoma (HNSCC or HNSC) is the sixth most common cancer worldwide. Placenta-specific 1 (Plac1) belongs to the cancer testis antigen family and is highly expressed in malignant cells in HNSC. However, the biological function and prognostic value of plac1 in HNSC are still unclear. In the current research, we performed a comprehensive analysis of plac1 using The Cancer…	[Meng, Xiaoyan; Liu, Zhonglong; He, Yue] Shanghai Jiao Tong Univ, Shanghai Peoples Hosp 9, Dept Oral Maxllofacial Head & Neck Oncol, Coll Stomatol,Sch Med, Shanghai, Peoples R China; [Meng, Xiaoyan; Liu, Zhonglong; He, Yue] Natl Ctr Stomatol, Shanghai, Peoples R China; [Meng, Xiaoyan; Liu, Zhonglong; He, Yue] Natl Clin Res Ctr Oral Dis, Shanghai, Peoples R China; [Meng, Xiaoyan; Liu, Zhonglong; H…	Shanghai Jiao Tong University	He, Y (corresponding author), Shanghai Jiao Tong Univ, Shanghai Peoples Hosp 9, Dept Oral Maxllofacial Head & Neck Oncol, Coll Stomatol,Sch Med, Shanghai, Peoples R China.;He, Y (corresponding author), Natl Ctr Stomatol, Shanghai, Peoples R China.;He, Y (corresponding author), Natl Clin Res Ctr Oral Dis, Shanghai, Peoples R China.;He, Y (corresponding author), Shanghai Key Lab Stomatol, Shanghai,…	HEY1683@sh9hospital.org.cn			Shanghai Ninth People's Hospital, Shanghai Jiao Tong University School of Medicine [YBKB202105]; National Natural Science Foundation of China [81900969, 82173451]	Shanghai Ninth People's Hospital, Shanghai Jiao Tong University School of Medicine; National Natural Science Foundation of China(National Natural Science Foundation of China (NSFC))	The research activities led by YH are made possible by the funder who had no role in writing thismanuscript: National Natural Science Foundation of China (no. 81900969 and no. 82173451) and Project of Biobank (no. YBKB202105) from Shanghai Ninth People's Hospital, Shanghai Jiao Tong University School of Medicine.		47	2	2	1	6	FRONTIERS MEDIA SA	LAUSANNE	AVENUE DU TRIBUNAL FEDERAL 34, LAUSANNE, CH-1015, SWITZERLAND	2234-943X			FRONT ONCOL	Front. Oncol.	JUN 24	2022	12
J	Cheng, CW; Shieh, PC; Lin, YC; Chen, YJ; Lin, YH; Kuo, DH; Liu, JY; Kao, JY; Kao, MC; Way, TD				Cheng, Chieh-Wen; Shieh, Po-Chuen; Lin, Ying-Chao; Chen, Yi-Jen; Lin, Yu-Huei; Kuo, Daih-Huang; Liu, Jah-Yao; Kao, Jung-Yie; Kao, Ming-Ching; Way, Tzong-Der			Indoleamine 2,3-Dioxygenase, an Immunomodulatory Protein, Is Suppressed by (-)-Epigallocatechin-3-gallate via Blocking of γ-Interferon-Induced JAK-PKC-δ-STAT1 Signaling in Human Oral Cancer Cells	JOURNAL OF AGRICULTURAL AND FOOD CHEMISTRY			English	Article						IDO; EGCG; IFN-gamma; STAT1; human oral cancer	DENDRITIC CELLS; BREAST-CANCER; GREEN TEA; EPIGALLOCATECHIN GALLATE; TRYPTOPHAN CATABOLISM; ADAPTIVE IMMUNITY; IN-VIVO; EXPRESSION; INHIBITION; GENE	Immune escape is a characteristic of cancer progression, but its underlying molecular mechanism is still poorly understood. An immunomodulatory protein, indoleamide 2,3-dioxygenase (IDO), is induced by gamma-interferon (IFN-gamma) in several immune cells; those cells are observed in cancer cell microenvironment and can enhance immune escape. Previous studies show that IDO is expressed in the proc…	[Cheng, Chieh-Wen; Lin, Ying-Chao; Kao, Jung-Yie] Natl Chung Hsing Univ, Coll Life Sci, Inst Biochem, Taichung 40227, Taiwan; [Shieh, Po-Chuen; Kuo, Daih-Huang] Tajen Univ, Coll Pharm & Hlth Care, Dept Pharm, Pingtung, Taiwan; [Shieh, Po-Chuen; Kuo, Daih-Huang] Tajen Univ, Coll Pharm & Hlth Care, Grad Inst Pharmaceut Technol, Pingtung, Taiwan; [Lin, Ying-Chao] Buddhist Tzu Chi Gen Hosp, Div Neuro…	National Chung Hsing University; Buddhist Tzu Chi General Hospital; Taichung Tzu Chi Hospital; China Medical University Taiwan; Tri-Service General Hospital	Kao, JY (corresponding author), Natl Chung Hsing Univ, Coll Life Sci, Inst Biochem, Taichung 40227, Taiwan.	jykao@dragon.nchu.edu.tw; mckao@mail.cmu.edu.tw; tdway@mail.cmu.edu.tw	Der Way, Tzong/P-9388-2015; Lin, Yingchao/W-2673-2017	Kao, Jung-Yie/0000-0002-0398-7715	National Science Council (NSC) [97-2320-B-039-008-MY3]; China Medical University [CMU96-059, CMU97-2741]	National Science Council (NSC)(Ministry of Science and Technology, Taiwan); China Medical University(China Medical University)	This study was supported by National Science Council (NSC) Grants 97-2320-B-039-008-MY3 and by China Medical University Grants CMU96-059 and CMU97-2741.		30	61	67	0	22	AMER CHEMICAL SOC	WASHINGTON	1155 16TH ST, NW, WASHINGTON, DC 20036 USA	0021-8561	1520-5118		J AGR FOOD CHEM	J. Agric. Food Chem.	JAN 27	2010	58	2
J	Sun, X; Wang, WJ; Lang, JL; Yang, RY; Shen, WJ; Sun, LL; Hsu, JM; Chan, LC; Li, CW; Xia, WY; Ke, BZ; Yao, GD; Huang, KB; Lee, PC; Koller, PB; Hung, MC				Sun, Xian; Wang, Wei-Jan; Lang, Jilu; Yang, Riyao; Shen, Wan-Jou; Sun, Linlin; Hsu, Jung-Mao; Chan, Li-Chuan; Li, Chia-Wei; Xia, Weiya; Ke, Baozhen; Yao, Guodong; Huang, Kebin; Lee, Pei-Chih; Koller, Paul B.; Hung, Mien-Chie			Inhibition of Galectin-9 sensitizes tumors to anthracycline treatment via inducing antitumor immunity	INTERNATIONAL JOURNAL OF BIOLOGICAL SCIENCES			English	Article						anthracyclines; Galectin-9; tumor microenvironment; STING; antitumor immunity	CELLS; EXPRESSION; CHEMOTHERAPY; PROGNOSIS	Anthracyclines are a class of conventionally and routinely used first-line chemotherapy drugs for cancer treatment. In addition to the direct cytotoxic effects, increasing evidence indicates that the efficacy of the drugs also depends on immunomodulatory effects with unknown mechanisms. Galectin-9 (Gal-9), a member of the 13-galactoside-binding protein family, has been demonstrated to induce T-ce…	[Sun, Xian] Sun Yat Sen Univ, Affiliated Hosp 7, Dept Oncol, Shenzhen, Peoples R China; [Sun, Xian; Yang, Riyao; Chan, Li-Chuan; Xia, Weiya; Ke, Baozhen; Huang, Kebin; Koller, Paul B.; Hung, Mien-Chie] Univ Texas MD Anderson Canc Ctr, Dept Mol & Cellular Oncol, Houston, TX 77030 USA; [Sun, Xian] Harbin Med Univ, Dept Med Oncol, Canc Hosp, Harbin, Peoples R China; [Wang, Wei-Jan] China Med Univ, C…	Sun Yat Sen University; University of Texas System; UTMD Anderson Cancer Center; Harbin Medical University; China Medical University Taiwan; China Medical University Taiwan; China Medical University Taiwan; Sun Yat Sen University; China Medical University Taiwan; Tianjin Medical University; Academia Sinica - Taiwan; Harbin Medical University; Qingdao University; Guangxi Normal University; City of…	Wang, WJ (corresponding author), China Med Univ, Coll Life Sci, Dept Biol Sci & Technol, Taichung, Taiwan.;Wang, WJ; Hung, MC (corresponding author), China Med Univ, Canc Biol & Precis Therapeut Ctr, Taichung, Taiwan.;Wang, WJ; Hung, MC (corresponding author), China Med Univ, Res Ctr Canc Biol, Taichung, Taiwan.;Hung, MC (corresponding author), China Med Univ, Grad Inst Biomed Sci, Taichung, Taiw…	cvcsky@cmu.edu.tw; mhung@cmu.edu.tw	Hsu, Jung-Mao/AAP-8045-2020; Yang, Riyao/KOD-6050-2024; Li, Chia-Wei/AAC-8660-2019		Cancer Center Supporting Grant; M D Anderson and China Medical University Sister Institution fund [P30 CA016672]; National Natural Science Foundation of China; Basic and Applied Basic Research Foundation of Guangdong Province [82002414]; Education Department of Guangdong Province Clinical teaching base reform research project [2020A1515111066, 2023A1515 010444]; Shenzhen Natural Science Foundatio…	Cancer Center Supporting Grant; M D Anderson and China Medical University Sister Institution fund; National Natural Science Foundation of China(National Natural Science Foundation of China (NSFC)); Basic and Applied Basic Research Foundation of Guangdong Province; Education Department of Guangdong Province Clinical teaching base reform research project; Shenzhen Natural Science Foundation Basic R…	This work was funded in part by the following: Cancer Center Supporting Grant P30 CA016672; M D Anderson and China Medical University Sister Institution fund (to M.C. Hung) ; National Natural Science Foundation of China (82002414 to Xian Sun) ; Basic and Applied Basic Research Foundation of Guangdong Province (2020A1515111066, 2023A1515 010444 to Xian Sun) ; Education Department of Guangdong Prov…		53	2	2	2	5	IVYSPRING INT PUBL	LAKE HAVEN	PO BOX 4546, LAKE HAVEN, NSW 2263, AUSTRALIA	1449-2288			INT J BIOL SCI	Int. J. Biol. Sci.		2023	19	14
J	Tian, LR; Lin, MZ; Zhong, HH; Cai, YJ; Li, B; Xiao, ZC; Shuai, XT				Tian, Li-Rong; Lin, Min-Zhao; Zhong, Hui-Hai; Cai, Yu-Jun; Li, Bo; Xiao, Ze-Cong; Shuai, Xin-Tao			Nanodrug regulates lactic acid metabolism to reprogram the immunosuppressive tumor microenvironment for enhanced cancer immunotherapy	BIOMATERIALS SCIENCE			English	Article							AGENT LONIDAMINE; BLOCKADE; CELLS	A majority of cancers fail to respond to immunotherapy due to the immunosuppressive tumor microenvironment (TME), and metabolic regulation of the TME has been a promising strategy to improve immunotherapy. Lactate is a key metabolic player in tumor immune response since its excess secretion aggravates tumor immune escape by favoring the polarization of tumor-associated macrophages (TAMs) to an im…	[Tian, Li-Rong; Lin, Min-Zhao; Zhong, Hui-Hai; Cai, Yu-Jun; Shuai, Xin-Tao] Sun Yat Sen Univ, Sch Mat Sci & Engn, PCFM Lab, Minist Educ, Guangzhou 510275, Peoples R China; [Li, Bo; Shuai, Xin-Tao] Sun Yat Sen Univ, Nanomed Res Ctr, Affiliated Hosp 3, Guangzhou 510630, Peoples R China; [Xiao, Ze-Cong] Guangzhou Med Univ, Affiliated Hosp 2, Dept Minimally Invas Intervent Radiol, Guangzhou 510275, P…	Sun Yat Sen University; Sun Yat Sen University; Guangzhou Medical University; Guangzhou Medical University	Shuai, XT (corresponding author), Sun Yat Sen Univ, Sch Mat Sci & Engn, PCFM Lab, Minist Educ, Guangzhou 510275, Peoples R China.;Shuai, XT (corresponding author), Sun Yat Sen Univ, Nanomed Res Ctr, Affiliated Hosp 3, Guangzhou 510630, Peoples R China.;Xiao, ZC (corresponding author), Guangzhou Med Univ, Affiliated Hosp 2, Dept Minimally Invas Intervent Radiol, Guangzhou 510275, Peoples R China.;…	xiao92826@hotmail.com; shuaixt@mail.sysu.edu.cn	Shuai, Xintao/C-5819-2008; lin, minzhao/IAP-7017-2023; Cai, Yujun/AAT-8349-2021; Zhao, Yunlong/HPC-9555-2023	Zhong, Huihai/0009-0007-6621-9899; Li, Bo/0000-0002-5575-3582; Xiao, Zecong/0000-0002-7923-5309; Lin, Minzhao/0000-0001-9697-3656; Shuai, Xintao/0000-0003-4271-0310	Key Technologies Research and Development Program of Guangzhou [202007020006]; National Natural Science Foundation of China [51933011, 31971296, 82102194]; Natural Science Foundation of the Guangdong Province [2020A1515111206, 2021A1515111006]; China Postdoctoral Science Foundation [2020M680119, 2021M703763]	Key Technologies Research and Development Program of Guangzhou; National Natural Science Foundation of China(National Natural Science Foundation of China (NSFC)); Natural Science Foundation of the Guangdong Province(National Natural Science Foundation of Guangdong Province); China Postdoctoral Science Foundation(China Postdoctoral Science Foundation)	This study was supported by the Key Technologies Research and Development Program of Guangzhou (202007020006), the National Natural Science Foundation of China (51933011, 31971296, and 82102194), the Natural Science Foundation of the Guangdong Province (2020A1515111206 and 2021A1515111006), and the China Postdoctoral Science Foundation (2020M680119 and 2021M703763).		40	22	23	5	58	ROYAL SOC CHEMISTRY	CAMBRIDGE	THOMAS GRAHAM HOUSE, SCIENCE PARK, MILTON RD, CAMBRIDGE CB4 0WF, CAMBS, ENGLAND	2047-4830	2047-4849		BIOMATER SCI-UK	Biomater. Sci.	JUL 12	2022	10	14
J	Zhang, H; Cao, KL; Xiang, JR; Zhang, MT; Zhu, MX; Xi, QH				Zhang, Huan; Cao, Kailei; Xiang, Jingrong; Zhang, Mengting; Zhu, Mengxin; Xi, Qinhua			Hypoxia induces immunosuppression, metastasis and drug resistance in pancreatic cancers	CANCER LETTERS			English	Article						Hypoxia inducible factor; Chemoresistance; omoplasia; Immunotherapy	INDUCIBLE FACTOR-I; SUPPRESSOR-CELLS; STELLATE CELL; GROWTH-FACTOR; INCREASED EXPRESSION; IMMUNE EVASION; GASTRIC-CANCER; HIF-1-ALPHA; INVASION; CONTRIBUTES	Pancreatic cancer is one of the common malignant tumors of the digestive system and is known as the king of cancers. It is extremely difficult to diagnose at an early stage, the disease progresses rapidly, and the effect of chemotherapy and radiotherapy is poor, so the prognosis of pancreatic cancer patients is very poor. Numerous studies have suggested that hypoxia is closely related to the deve…	[Zhang, Huan; Cao, Kailei; Xiang, Jingrong; Zhang, Mengting; Zhu, Mengxin; Xi, Qinhua] Soochow Univ, Affiliated Hosp 1, Dept Gastroenterol, Suzhou, Jiangsu, Peoples R China; [Xi, Qinhua] Soochow Univ, Affiliated Hosp 1, Dept Gastroenterol, Suzhou 215006, Jiangsu, Peoples R China	Soochow University - China; Soochow University - China	Xi, QH (corresponding author), Soochow Univ, Affiliated Hosp 1, Dept Gastroenterol, Suzhou 215006, Jiangsu, Peoples R China.	2962845218@qq.com; ckl2239@163.com; 1398095057@qq.com; zmt0221@163.com; 919731656@qq.com; xahxqhxgh@126.com	Zhu, Mengxin/KJL-4451-2024	huan, zhang/0000-0002-2289-7707	Major Project of Natural Science Research in Universities of Jiangsu Province [ZDA2020008]; key project of Scientific Research of Jiangsu Provincial Health Commission; [20KJA310005]	Major Project of Natural Science Research in Universities of Jiangsu Province; key project of Scientific Research of Jiangsu Provincial Health Commission;	Funding This work was supported by grants from the Major Project of Natural Science Research in Universities of Jiangsu Province (20KJA310005) and the key project of Scientific Research of Jiangsu Provincial Health Commission (ZDA2020008) . The funding bodies had no role in writing the manuscript.		154	22	22	2	18	ELSEVIER IRELAND LTD	CLARE	ELSEVIER HOUSE, BROOKVALE PLAZA, EAST PARK SHANNON, CO, CLARE, 00000, IRELAND	0304-3835	1872-7980		CANCER LETT	Cancer Lett.	SEP 1	2023	571
J	Jiang, QQ; Qiao, B; Zheng, J; Song, WX; Zhang, N; Xu, J; Liu, J; Zhong, YX; Zhang, Q; Liu, WW; You, LL; Wu, NH; Liu, Y; Li, P; Ran, HT; Wang, ZG; Guo, DJ				Jiang, Qinqin; Qiao, Bin; Zheng, Jun; Song, Weixiang; Zhang, Nan; Xu, Jie; Liu, Jia; Zhong, Yixin; Zhang, Qin; Liu, Weiwei; You, Lanlan; Wu, Nianhong; Liu, Yun; Li, Pan; Ran, Haitao; Wang, Zhigang; Guo, Dajing			Potentiating dual-directional immunometabolic regulation with nanomedicine to enhance anti-tumor immunotherapy following incomplete photothermal ablation	JOURNAL OF NANOBIOTECHNOLOGY			English	Article						Photothermal therapy; Adenosine metabolism; Immune checkpoint blockade; Immunosuppressive microenvironment; Biomaterials	THERAPY; COMBINATION; CANCER	Photothermal therapy (PTT) is a promising cancer treatment method due to its ability to induce tumor-specific T cell responses and enhance therapeutic outcomes. However, incomplete PTT can leave residual tumors that often lead to new metastases and decreased patient survival in clinical scenarios. This is primarily due to the release of ATP, a damage-associated molecular pattern that quickly tran…	[Jiang, Qinqin; Qiao, Bin; Zheng, Jun; Liu, Weiwei; Wu, Nianhong; Li, Pan; Ran, Haitao; Wang, Zhigang] Chongqing Med Univ, Chongqing Key Lab Ultrasound Mol Imaging, Dept Ultrasound, Affiliated Hosp 2, Chongqing 400010, Peoples R China; [Song, Weixiang; Xu, Jie; Liu, Jia; Zhong, Yixin; Liu, Yun; Guo, Dajing] Chongqing Med Univ, Dept Radiol, Affiliated Hosp 2, Chongqing 400010, Peoples R China; [Zh…	Chongqing Medical University; Chongqing Medical University; Sun Yat Sen University; Chengdu Medical College; Chengdu Medical College	Wang, ZG (corresponding author), Chongqing Med Univ, Chongqing Key Lab Ultrasound Mol Imaging, Dept Ultrasound, Affiliated Hosp 2, Chongqing 400010, Peoples R China.;Guo, DJ (corresponding author), Chongqing Med Univ, Dept Radiol, Affiliated Hosp 2, Chongqing 400010, Peoples R China.	wzg62942443@163.com; guodaj@hospital.cqmu.edu.cn	Qiao, Bin/HGB-4523-2022		National Natural Science Foundation of China [82172092, 82271970, 82202181, 82001823]; Postdoctoral Project of Chongqing Science Foundation [CSTB2023NSCQ-BHX0122, CSTB2023NSCQ-BHX0016]; Guangdong Basic and Applied Basic Research Foundation [2021A1515110102]; Guangzhou Special Research Topic of Basic and Applied Basic Research (Young Doctor Sailing Project) [2024A04J4638]; Program for Youth Innova…	National Natural Science Foundation of China(National Natural Science Foundation of China (NSFC)); Postdoctoral Project of Chongqing Science Foundation; Guangdong Basic and Applied Basic Research Foundation; Guangzhou Special Research Topic of Basic and Applied Basic Research (Young Doctor Sailing Project); Program for Youth Innovation in Future Medicine of Chongqing Medical University; Chongqing…	This work was supported by the National Natural Science Foundation of China (grant nos. 82172092, 82271970, 82202181, 82001823), Postdoctoral Project of Chongqing Science Foundation (CSTB2023NSCQ-BHX0122, CSTB2023NSCQ-BHX0016), Guangdong Basic and Applied Basic Research Foundation (2021A1515110102), Guangzhou Special Research Topic of Basic and Applied Basic Research (Young Doctor Sailing Project…		55	0	0	13	13	BMC	LONDON	CAMPUS, 4 CRINAN ST, LONDON N1 9XW, ENGLAND		1477-3155		J NANOBIOTECHNOL	J. Nanobiotechnol.	JUN 24	2024	22	1
J	Xu, PW; Chi, JJ; Wang, XC; Zhu, M; Chen, K; Fan, QH; Ye, FF; Shao, CM				Xu, Pingwei; Chi, Junjie; Wang, Xiaochen; Zhu, Meng; Chen, Kai; Fan, Qihui; Ye, Fangfu; Shao, Changmin			In vitro vascularized liver tumor model based on a microfluidic inverse opal scaffold for immune cell recruitment investigation	LAB ON A CHIP			English	Article								Liver cancer, characterized as a kind of malignant tumor within the digestive system, poses great health harm, and immune escape stands out as an important reason for its occurrence and development. Chemokines, pivotal in guiding immune cells' migration, is necessary to initiate and deliver an effective anti-tumor immune response. Therefore, understanding the chemotactic environment and identifyi…	[Xu, Pingwei; Chi, Junjie; Wang, Xiaochen; Ye, Fangfu; Shao, Changmin] Wenzhou Med Univ, Joint Ctr Translat Med, Affiliated Hosp 1, Wenzhou 325035, Zhejiang, Peoples R China; [Wang, Xiaochen; Ye, Fangfu; Shao, Changmin] Univ Chinese Acad Sci, Wenzhou Inst, Wenzhou 325001, Peoples R China; [Wang, Xiaochen; Fan, Qihui; Ye, Fangfu] Chinese Acad Sci, Beijing Natl Lab Condensed Matter Phys, Inst Phys,…	Wenzhou Medical University; Chinese Academy of Sciences; University of Chinese Academy of Sciences, CAS; Chinese Academy of Sciences; Institute of Physics, CAS; Wenzhou Medical University; Wenzhou Medical University	Chi, JJ; Ye, FF; Shao, CM (corresponding author), Wenzhou Med Univ, Joint Ctr Translat Med, Affiliated Hosp 1, Wenzhou 325035, Zhejiang, Peoples R China.;Ye, FF; Shao, CM (corresponding author), Univ Chinese Acad Sci, Wenzhou Inst, Wenzhou 325001, Peoples R China.;Fan, QH; Ye, FF (corresponding author), Chinese Acad Sci, Beijing Natl Lab Condensed Matter Phys, Inst Phys, Beijing 100190, Peoples R…	cjj_2337@163.com; changmin_shao@163.com			National Natural Science Foundation of China [2022YFA1405002, 2020YFA0908200, 2023YFF0613600]; National Key Research and Development Program of China [32101159, 821012926, 12304253, T2221001, 12325405]; National Natural Science Foundation of China [LHDMY24H070003]; Huadong Medicine Joint Funds of the Zhejiang Provincial Natural Science Foundation of China [2022C03007, 2023C03030]; Key Research an…	National Natural Science Foundation of China(National Natural Science Foundation of China (NSFC)); National Key Research and Development Program of China(National Key Research & Development Program of China); National Natural Science Foundation of China(National Natural Science Foundation of China (NSFC)); Huadong Medicine Joint Funds of the Zhejiang Provincial Natural Science Foundation of China…	This work was supported by the National Key Research and Development Program of China (2022YFA1405002, 2020YFA0908200 and 2023YFF0613600), the National Natural Science Foundation of China (32101159, 821012926, 12304253, T2221001 and 12325405), the Huadong Medicine Joint Funds of the Zhejiang Provincial Natural Science Foundation of China (LHDMY24H070003), the Key Research and Development Plan of …		45	0	0	19	19	ROYAL SOC CHEMISTRY	CAMBRIDGE	THOMAS GRAHAM HOUSE, SCIENCE PARK, MILTON RD, CAMBRIDGE CB4 0WF, CAMBS, ENGLAND	1473-0197	1473-0189		LAB CHIP	Lab Chip	JUL 10	2024	24	14
J	Zhu, LX; Davoodi, M; Srivastava, MK; Kachroo, P; Lee, JM; John, MS; Harris-White, M; Huang, M; Strieter, RM; Dubinett, S; Sharma, S				Zhu, Li X.; Davoodi, Michael; Srivastava, Minu K.; Kachroo, Puja; Lee, Jay M.; John, Maie St.; Harris-White, Marni; Huang, Min; Strieter, Robert M.; Dubinett, Steven; Sharma, Sherven			GITR agonist enhances vaccination responses in lung cancer	ONCOIMMUNOLOGY			English	Article						APC; lung cancer; NK; T cell activation; vaccination responses	INDUCED TNF RECEPTOR; T-CELLS; COSTIMULATORY RECEPTOR; TUMOR; SUPERFAMILY; ACTIVATION; IPILIMUMAB; CARCINOMA; MELANOMA; SURVIVAL	An immune tolerant tumor microenvironment promotes immune evasion of lung cancer. Agents that antagonize immune tolerance will thus aid the fight against this devastating disease. Members of the tumor necrosis factor receptor (TNFR) family modulate the magnitude, duration and phenotype of immune responsiveness to antigens. Among these, GITR expressed on immune cells functions as a key regulator i…	[Zhu, Li X.; Srivastava, Minu K.; Kachroo, Puja; Lee, Jay M.; John, Maie St.; Huang, Min; Dubinett, Steven; Sharma, Sherven] Univ Calif Los Angeles, David Geffen Sch Med, UCLA Lung Canc Res Program, Dept Med, Los Angeles, CA 90095 USA; [Zhu, Li X.; Davoodi, Michael; Srivastava, Minu K.; Lee, Jay M.; Harris-White, Marni; Huang, Min; Dubinett, Steven; Sharma, Sherven] Vet Affairs Greater Los Angele…	University of California System; University of California Los Angeles; University of California Los Angeles Medical Center; David Geffen School of Medicine at UCLA; US Department of Veterans Affairs; Veterans Health Administration (VHA); VA Greater Los Angeles Healthcare System; UCLA Jonsson Comprehensive Cancer Center; University of California System; University of California Los Angeles; Univer…	Sharma, S (corresponding author), Univ Calif Los Angeles, David Geffen Sch Med, UCLA Lung Canc Res Program, Dept Med, Los Angeles, CA 90095 USA.	ssharma@mednet.ucla.edu			University of California Los Angeles Lung Cancer Program, Department of Veterans Affairs Medical Research Funds, NIH [RO1 CA95686, RO1 CA126944, P50 CA90388]; National Center for Research Resources [UL1RR033176]; National Center for Advancing Translational Sciences [UL1TR000124]; Tobacco Related Disease Program Award Program of University of California [15RT-0207, 20FT0082]	University of California Los Angeles Lung Cancer Program, Department of Veterans Affairs Medical Research Funds, NIH; National Center for Research Resources(United States Department of Health & Human ServicesNational Institutes of Health (NIH) - USANIH National Center for Research Resources (NCRR)); National Center for Advancing Translational Sciences(United States Department of Health & Human Se…	This work was supported by the: University of California Los Angeles Lung Cancer Program, Department of Veterans Affairs Medical Research Funds, NIH Grants (RO1 CA95686, RO1 CA126944 and P50 CA90388), National Center for Research Resources, Grant UL1RR033176, and is now at the National Center for Advancing Translational Sciences, Grant UL1TR000124 and Tobacco Related Disease Program Award Program…		23	16	16	0	3	TAYLOR & FRANCIS INC	PHILADELPHIA	530 WALNUT STREET, STE 850, PHILADELPHIA, PA 19106 USA	2162-402X			ONCOIMMUNOLOGY	OncoImmunology		2015	4	4
J	Enfield, KSS; Colliver, E; Lee, C; Magness, A; Moore, DA; Sivakumar, M; Grigoriadis, K; Pich, O; Karasaki, T; Hobson, PS; Levi, D; Veeriah, S; Puttick, C; Nye, EL; Green, M; Dijkstra, KK; Shimato, M; Akarca, AU; Marafioti, T; Salgado, R; Hackshaw, A; Jamal-Hanjani, M; van Maldegem, F; Mcgranahan, N; Glass, B; Pulaski, H; Walk, E; Reading, JL; Quezada, SA; Hiley, CT; Downward, J; Sahai, E; Swanton…				Enfield, Katey S. S.; Colliver, Emma; Lee, Claudia; Magness, Alastair; Moore, David A.; Sivakumar, Monica; Grigoriadis, Kristiana; Pich, Oriol; Karasaki, Takahiro; Hobson, Philip S.; Levi, Dina; Veeriah, Selvaraju; Puttick, Clare; Nye, Emma L.; Green, Mary; Dijkstra, Krijn K.; Shimato, Masako; Akarca, Ayse U.; Marafioti, Teresa; Salgado, Roberto; Hackshaw, Allan; Jamal-Hanjani, Mariam; van Maldeg…			Spatial Architecture of Myeloid and T Cells Orchestrates Immune Evasion and Clinical Outcome in Lung Cancer	CANCER DISCOVERY			English	Article							PD-L1 BLOCKADE; PLASMA-CELLS; TUMOR; NEUTROPHILS; LANDSCAPE; MICROENVIRONMENT; EXPRESSION; EVOLUTION; IMPACT; ADENOCARCINOMA	Distinct microenvironment architectures and spatial cellular niches were observed in earlystage non-small cell lung cancer and were linked to tumor immunogenicity, metabolism, and clonal evolution, implicating neutrophils in poor patient outcomes. Understanding the role of the tumor microenvironment (TME) in lung cancer is critical to improving patient outcomes. We identified four histology-indep…	[Enfield, Katey S. S.; Colliver, Emma; Lee, Claudia; Magness, Alastair; Moore, David A.; Grigoriadis, Kristiana; Pich, Oriol; Karasaki, Takahiro; Puttick, Clare; Dijkstra, Krijn K.; Shimato, Masako; Hiley, Crispin T.; Swanton, Charles; Angelova, Mihaela] Francis Crick Inst, Canc Evolut & Genome Instabil Lab, 1 Midland Rd, London NW1 1AT, England; [Moore, David A.; Sivakumar, Monica; Grigoriadis, …	Francis Crick Institute; Cancer Research UK; University of London; University College London; University College London Hospitals NHS Foundation Trust; University of London; University College London; Cancer Research UK; University of London; University College London; University of London; University College London; Francis Crick Institute; Francis Crick Institute; Peter Maccallum Cancer Center;…	Swanton, C; Angelova, M (corresponding author), Francis Crick Inst, Canc Evolut & Genome Instabil Lab, 1 Midland Rd, London NW1 1AT, England.;Sahai, E (corresponding author), Francis Crick Inst, Tumour Cell Biol Lab, London, England.	charles.swanton@crick.ac.uk; mihaela.angelova@crick.ac.uk; erik.sahai@crick.ac.uk	McGranahan, Nicholas/ABD-6561-2021; van Maldegem, Febe/JQJ-2006-2023; Swanton, Charles/AEY-0113-2022; Pich, Oriol/M-6865-2015	READING, JAMES/0000-0001-5381-978X; Karasaki, Takahiro/0000-0001-6863-2360; Pich, Oriol/0000-0002-1956-1882; van Maldegem, Febe/0000-0002-2544-544X	University College London [UCL/12/0279]; Cancer Research UK [C11496/A17786, C416/A21999]; CRUK [C444/A15953]; Francis Crick Institute from Cancer Research UK [CC2041]; UK Medical Research Council [CC2041]; Wellcome Trust [CC2041]; Cancer Research UK Lung Cancer Centre of Excellence; CRUK City of London Centre Award [C7893/A26233]; UCL Experimental Cancer Medicine Centre; Bristol-Myers Squibb; Eur…	University College London; Cancer Research UK(Cancer Research UK); CRUK(Cancer Research UK); Francis Crick Institute from Cancer Research UK; UK Medical Research Council(UK Research & Innovation (UKRI)Medical Research Council UK (MRC)); Wellcome Trust(Wellcome Trust); Cancer Research UK Lung Cancer Centre of Excellence; CRUK City of London Centre Award; UCL Experimental Cancer Medicine Centre; Br…	We are grateful for assistance from the Advanced Light Microscopy, Advanced Sequencing, Experimental Histopathology, Biological Research, Cell Services, Proteomics, Flow Cytometry, and Scientific Computing facilities at the Francis Crick Institute. The TRACERx study (Clinicaltrials.gov no: NCT01888601) is sponsored by University College London (UCL/12/0279) and has been approved by an independent…		96	6	6	2	2	AMER ASSOC CANCER RESEARCH	PHILADELPHIA	615 CHESTNUT ST, 17TH FLOOR, PHILADELPHIA, PA 19106-4404 USA	2159-8274	2159-8290		CANCER DISCOV	Cancer Discov.	JUN 3	2024	14	6
J	Zhang, M; Zhu, JL; Zhang, P; Li, LX; Min, M; Li, TH; He, WY				Zhang, Meng; Zhu, Junlong; Zhang, Pan; Li, Lingxun; Min, Min; Li, Tinghao; He, Weiyang			Development and validation of cancer-associated fibroblasts-related gene landscape in prognosis and immune microenvironment of bladder cancer	FRONTIERS IN ONCOLOGY			English	Article						cancer-associated fibroblasts (CAF); prognosis; immune microenvironment; bladder cancer; tumor microenvironment	BREAST-CANCER; TUMOR MICROENVIRONMENT; SUPPRESSES; CELLS; GROWTH	BackgroundsBladder cancer (BLCA) is one of the most prevalent cancers of the genitourinary system, the clinical outcomes of patients with BLCA are bad, and the morbidity rate is high. One of the key components of the tumor microenvironment (TME) is cancer-associated fibroblasts (CAFs) which are critically involved in BLCA tumorigenesis. Previous studies have shown the involvement of CAFs in tumor…	[Zhang, Meng; Zhu, Junlong; Li, Tinghao; He, Weiyang] Chongqing Med Univ, Affiliated Hosp 1, Dept Urol, Chongqing, Peoples R China; [Zhang, Meng; Zhang, Pan; Li, Lingxun; Min, Min] Third Hosp Mianyang, Sichuan Mental Hlth Ctr, Dept Urol, Mianyang, Peoples R China	Chongqing Medical University	He, WY (corresponding author), Chongqing Med Univ, Affiliated Hosp 1, Dept Urol, Chongqing, Peoples R China.	weiyang361@163.com	Li, Tinghao/KIA-9415-2024						38	4	4	5	8	FRONTIERS MEDIA SA	LAUSANNE	AVENUE DU TRIBUNAL FEDERAL 34, LAUSANNE, CH-1015, SWITZERLAND	2234-943X			FRONT ONCOL	Front. Oncol.	JUN 15	2023	13
J	Stone, SC; Rossetti, RAM; Bolpetti, A; Boccardo, E; Souza, PSD; Lepique, AP				Stone, Simone Cardozo; Marques Rossetti, Renata Ariza; Bolpetti, Aline; Boccardo, Enrique; de Araujo Souza, Patricia Savio; Lepique, Ana Paula			HPV16-associated tumors control myeloid cell homeostasis in lymphoid organs, generating a suppressor environment for T cells	JOURNAL OF LEUKOCYTE BIOLOGY			English	Article						human papillomavirus; cytokines; systemic effects; immune evasion; cell signaling	CERVICAL INTRAEPITHELIAL NEOPLASIA; HUMAN-PAPILLOMAVIRUS; M2 MACROPHAGES; CANCER; INFLAMMATION; CARCINOMA; PHOSPHORYLATION; LEUKOCYTOSIS; EXPRESSION; RISK	Tumors are complex structures containing different types of cells and molecules. The importance of the tumor microenvironment in tumor progression, growth, and maintenance is well-established. However, tumor effects are not restricted to the tumor microenvironment. Molecules secreted by, as well as cells that migrate from tumors, may circulate and reach other tissues. This may cause a series of s…	[Stone, Simone Cardozo; Marques Rossetti, Renata Ariza; Lepique, Ana Paula] Univ Sao Paulo, Dept Immunol, Inst Biomed Sci, BR-05508 Sao Paulo, Brazil; [Boccardo, Enrique] Univ Sao Paulo, Dept Microbiol, Inst Biomed Sci, BR-05508 Sao Paulo, Brazil; [Bolpetti, Aline] Sao Paulo State Univ, Dept Pathol, Sch Med, Sao Paulo, Brazil; [de Araujo Souza, Patricia Savio] Univ Fed Fluminense, Dept Immunobiol…	Universidade de Sao Paulo; Universidade de Sao Paulo; Universidade Estadual Paulista; Universidade Federal Fluminense; National Cancer Institute (Inca)	Lepique, AP (corresponding author), ICB USP, Dept Immunol, Av Prof Lineu Prestes 1730,Room 136, Sao Paulo, Brazil.	alepique@icb.usp.br	Lepique, Ana/T-2427-2019; Boccardo, Enrique/A-3960-2012; de Araujo-Souza, Patricia Savio/J-5078-2014; Lepique, Ana Paula/D-5878-2013	de Araujo-Souza, Patricia Savio/0000-0002-4489-9148; Lepique, Ana Paula/0000-0002-4707-2912	Fundacao de Amparo a Pesquisa no Estado de Sao Paulo [10/20010-2, 08/03232-1]; Conselho Nacional de Desenvolvimento, CNPq; Fundacao de Amparo a Pesquisa no Estado de Sao Paulo; Coordenacao de Aperfeicoamento de Pessoal nivel Superior through the Graduation Program of the Department of Immunology, ICB/USP; Fundacao de Amparo a Pesquisa do Estado de Sao Paulo (FAPESP) [10/20010-2] Funding Source: F…	Fundacao de Amparo a Pesquisa no Estado de Sao Paulo(Fundacao de Amparo a Pesquisa do Estado de Sao Paulo (FAPESP)); Conselho Nacional de Desenvolvimento, CNPq(Conselho Nacional de Desenvolvimento Cientifico e Tecnologico (CNPQ)Fundacao de Apoio a Pesquisa do Distrito Federal (FAPDF)); Fundacao de Amparo a Pesquisa no Estado de Sao Paulo(Fundacao de Amparo a Pesquisa do Estado de Sao Paulo (FAPES…	This work was supported by Fundacao de Amparo a Pesquisa no Estado de Sao Paulo, Grants 10/20010-2 and 08/03232-1. A. P. L. had a Conselho Nacional de Desenvolvimento, CNPq, fellowship during the development of this work. A. B. and R. A. M. R. had graduation fellowships from Fundacao de Amparo a Pesquisa no Estado de Sao Paulo. S. C. S. had a graduation fellowship from Coordenacao de Aperfeicoame…		51	12	12	0	10	WILEY	HOBOKEN	111 RIVER ST, HOBOKEN 07030-5774, NJ USA	0741-5400	1938-3673		J LEUKOCYTE BIOL	J. Leukoc. Biol.	OCT	2014	96	4
J	Mediavilla-Varela, M; Castro, J; Chiappori, A; Noyes, D; Hernandez, DC; Allard, B; Stagg, J; Antonia, SJ				Mediavilla-Varela, Melanie; Castro, Julio; Chiappori, Alberto; Noyes, David; Hernandez, Dalia C.; Allard, Bertrand; Stagg, John; Antonia, Scott J.			A Novel Antagonist of the Immune Checkpoint Protein Adenosine A2a Receptor Restores Tumor-Infiltrating Lymphocyte Activity in the Context of the Tumor Microenvironment	NEOPLASIA			English	Article							PARKINSONS-DISEASE; BLOCKADE; CELLS; ISTRADEFYLLINE; SUPPRESSES; EXPRESSION	BACKGROUND: Therapeutic strategies targeting immune checkpoint proteins have led to significant responses in patients with various tumor types. The success of these studies has led to the development of various antibodies/inhibitors for the different checkpoint proteins involved in immune evasion of the tumor. Adenosine present in high concentrations in the tumor microenvironment activates the im…	[Mediavilla-Varela, Melanie; Noyes, David; Antonia, Scott J.] H Lee Moffitt Canc Ctr & Res Inst, Dept Immunol, Tampa, FL 33612 USA; [Castro, Julio] CEIN Poligono Ind Mocholi, NOAIN, Palobiofarma Plaza, Navarra 31110, Spain; [Chiappori, Alberto; Antonia, Scott J.] H Lee Moffitt Canc Ctr & Res Inst, Thorac Oncol Dept, Tampa, FL 33612 USA; [Hernandez, Dalia C.] Ponce Hlth Sci Univ, Sch Med, Ponce, P…	H Lee Moffitt Cancer Center & Research Institute; H Lee Moffitt Cancer Center & Research Institute; Ponce Health Sciences University; Universite de Montreal; Universite de Montreal	Antonia, SJ (corresponding author), H Lee Moffitt Canc Ctr & Res Inst, 12902 Magnolia Dr, Tampa, FL 33612 USA.	scott.antonia@moffitt.org	Antonia, Scott/HGC-5186-2022		Flow Cytometry Core Facility and Tissue Core Facility at the H. Lee Moffitt Cancer Center & Research Institute [P30-CA76292-14]	Flow Cytometry Core Facility and Tissue Core Facility at the H. Lee Moffitt Cancer Center & Research Institute	This work has been supported in part by the Flow Cytometry Core Facility and Tissue Core Facility at the H. Lee Moffitt Cancer Center & Research Institute, a comprehensive cancer center designated by the National Cancer Institute (P30-CA76292-14).		32	65	82	2	18	ELSEVIER SCIENCE INC	NEW YORK	360 PARK AVE SOUTH, NEW YORK, NY 10010-1710 USA	1476-5586			NEOPLASIA	Neoplasia	JUL	2017	19	7
J	Dong, YN; Sun, Q; Zhang, XW				Dong, Yinan; Sun, Qian; Zhang, Xinwei			PD-1 and its ligands are important immune checkpoints in cancer	ONCOTARGET			English	Article						PD-1; PD-L1; PD-L2; T cell anergy; immune checkpoint blockade	CELL LUNG-CANCER; CD8(+) T-CELLS; PROGRAMMED DEATH 1; ADVANCED MELANOMA; UP-REGULATION; TUMOR MICROENVIRONMENT; NEGATIVE REGULATION; PD-1/PD-L1 PATHWAY; ANTI-PD-1 ANTIBODY; EPITHELIAL-CELLS	Checkpoint programmed death-1 (PD-1)/programmed cell death ligands (PD-Ls) have been identified as negative immunoregulatory molecules that promote immune evasion of tumor cells. The interaction of PD-1 and PD-Ls inhibits the function of T cells and tumor-infiltrating lymphocytes (TIL) while increasing the function of immunosuppressive regulatory T cells (Tregs). This condition causes the tumor c…	[Dong, Yinan; Sun, Qian; Zhang, Xinwei] Tianjin Med Univ, Natl Clin Res Ctr Canc, Canc Inst & Hosp, Cell Immunol Lab,Tianjin Key Lab Canc Prevent & t, Tianjin, Peoples R China	Tianjin Medical University	Zhang, XW (corresponding author), Tianjin Med Univ, Natl Clin Res Ctr Canc, Canc Inst & Hosp, Cell Immunol Lab,Tianjin Key Lab Canc Prevent & t, Tianjin, Peoples R China.	Xinweizhang@yahoo.com	sun, qian/JMQ-8920-2023; Zhang, Xinwei/AGR-0536-2022		Tianjin Natural Science Foundation [14JCYBJC27100]; National Key Technology RD Program [2015BALL12B12]; National Science Foundation of China [81472471, 81272221]	Tianjin Natural Science Foundation(Natural Science Foundation of Tianjin); National Key Technology RD Program(National Key Technology R&D Program); National Science Foundation of China(National Natural Science Foundation of China (NSFC))	This work was supported by Tianjin Natural Science Foundation (No. 14JCYBJC27100); National Key Technology R&D Program (2015BALL12B12) and the National Science Foundation of China (No. 81472471, 81272221).		140	223	255	2	47	IMPACT JOURNALS LLC	ORCHARD PARK	6666 E QUAKER ST, STE 1, ORCHARD PARK, NY 14127 USA		1949-2553		ONCOTARGET	Oncotarget	JAN 10	2017	8	2
J	Zhang, H; Cao, Y; Li, WY; Zhang, SP; Song, SY; Wang, YH; Zhang, HJ				Zhang, Hao; Cao, Yue; Li, Wanying; Zhang, Shaopeng; Song, Shuyan; Wang, Yinghui; Zhang, Hongjie			Ferroptosis-induced immunomodulation with biometabolic MOF@COF nanovaccine for self-boosting anti-tumor immunotherapy	CHEMICAL ENGINEERING JOURNAL			English	Article						Biometabolic MOF@COF nanostructure; Macrophage polarization; CD8+T cells maturation; Ferroptosis; Cyclic auto-enhanced immunotherapy	CANCER	Ferroptosis, a regulated cell death pathway, presents a compelling approach for augmenting anti-tumor immunity, addressing challenges associated with immune escape and inadequate immunogenicity linked to apoptosis resistance. In this study, we introduce a biometabolic MOF@COF nanovaccine (NMCAH) designed to evoke self-amplifying anti-tumor responses through ferroptosis-mediated immune stimulation…	[Zhang, Hao; Li, Wanying; Song, Shuyan; Wang, Yinghui; Zhang, Hongjie] Chinese Acad Sci, Changchun Inst Appl Chem, State Key Lab Rare Earth Resource Utilizat, Changchun 130022, Peoples R China; [Zhang, Hao; Li, Wanying; Song, Shuyan; Wang, Yinghui; Zhang, Hongjie] Univ Sci & Technol China, Sch Appl Chem & Engn, Hefei 230026, Peoples R China; [Zhang, Hongjie] Tsinghua Univ, Dept Chem, Beijing 1000…	Chinese Academy of Sciences; Changchun Institute of Applied Chemistry, CAS; Chinese Academy of Sciences; University of Science & Technology of China, CAS; Tsinghua University; Jilin University	Wang, YH; Zhang, HJ (corresponding author), Chinese Acad Sci, Changchun Inst Appl Chem, State Key Lab Rare Earth Resource Utilizat, Changchun 130022, Peoples R China.	yhwang@ciac.ac.cn; hongjie@ciac.ac.cn	Zhang, Hongjie/AFD-2374-2022; Song, Shuyan/A-5935-2010; Cao, Yue/T-5536-2019		Basic Science Center Project of the National Natural Science Foundation of China [22388101]; National Natural Science Foundation of China [22020102003, U23A20581, 52272169, 52022094]; National Key R & D Program of China [2020YFA0712102]; Program of Science and Technology Development Plan of Jilin Province of China [20230508071RC]; Youth Innovation Promotion Association of Chinese Academy of Scien…	Basic Science Center Project of the National Natural Science Foundation of China(National Natural Science Foundation of China (NSFC)); National Natural Science Foundation of China(National Natural Science Foundation of China (NSFC)); National Key R & D Program of China; Program of Science and Technology Development Plan of Jilin Province of China; Youth Innovation Promotion Association of Chinese…	This work was supported by the financial aid from the Basic Science Center Project of the National Natural Science Foundation of China (22388101) , National Natural Science Foundation of China (Grant Nos. 22020102003, U23A20581, 52272169, and 52022094) , National Key R & D Program of China (2020YFA0712102) , the Program of Science and Technology Development Plan of Jilin Province of China (No. 20…		45	1	1	34	34	ELSEVIER SCIENCE SA	LAUSANNE	PO BOX 564, 1001 LAUSANNE, SWITZERLAND	1385-8947	1873-3212		CHEM ENG J	Chem. Eng. J.	AUG 1	2024	493
J	Lechner, MG; Karimi, SS; Barry-Holson, K; Angell, TE; Murphy, KA; Church, CH; Ohlfest, JR; Hu, PS; Epstein, AL				Lechner, Melissa G.; Karimi, Saman S.; Barry-Holson, Keegan; Angell, Trevor E.; Murphy, Katherine A.; Church, Connor H.; Ohlfest, John R.; Hu, Peisheng; Epstein, Alan L.			Immunogenicity of Murine Solid Tumor Models as a Defining Feature of In Vivo Behavior and Response to Immunotherapy	JOURNAL OF IMMUNOTHERAPY			English	Article						experimental tumor models; immunotherapy; MHC class I; immunogenicity; suppressor cells	REGULATORY T-CELLS; COSTIMULATORY MOLECULES; ANTITUMOR IMMUNITY; SUPPRESSOR-CELLS; ANTIBODY THERAPY; CANCER; CARCINOMA; INTERLEUKIN-2; COMBINATION; MELANOMA	Immune profiling has been widely used to probe mechanisms of immune escape in cancer and identify novel targets for therapy. Two emerging uses of immune signatures are to identify likely responders to immunotherapy regimens among individuals with cancer and to understand the variable responses seen among subjects with cancer in immunotherapy trials. Here, the immune profiles of 6 murine solid tum…	[Lechner, Melissa G.; Karimi, Saman S.; Barry-Holson, Keegan; Church, Connor H.; Hu, Peisheng; Epstein, Alan L.] Univ So Calif, Keck Sch Med, Dept Pathol, Los Angeles, CA 90033 USA; [Angell, Trevor E.] Univ So Calif, Keck Sch Med, Dept Med, Los Angeles, CA 90033 USA; [Murphy, Katherine A.; Ohlfest, John R.] Univ Minnesota, Dept Pediat, Minneapolis, MN 55455 USA; [Murphy, Katherine A.; Ohlfest, Jo…	University of Southern California; University of Southern California; University of Minnesota System; University of Minnesota Twin Cities; University of Minnesota System; University of Minnesota Twin Cities	Epstein, AL (corresponding author), Univ So Calif, Keck Sch Med, Dept Pathol, 2011 Zonal Ave,HMR 205, Los Angeles, CA 90033 USA.	aepstein@usc.edu		Lechner, Melissa/0000-0002-4744-6566; Angell, Trevor/0000-0002-9929-0188; Murphy, Katherine/0000-0002-1435-7268	USC Institute for Innovation Ideas Empowered Program; NIH [3T32GM067587-07S1]; DOD [W81XWH-11-1-0466]; Cancer Therapeutic Laboratories Inc. (Los Angeles, CA)	USC Institute for Innovation Ideas Empowered Program; NIH(United States Department of Health & Human ServicesNational Institutes of Health (NIH) - USA); DOD(United States Department of Defense); Cancer Therapeutic Laboratories Inc. (Los Angeles, CA)	Supported in part by the USC Institute for Innovation Ideas Empowered Program, NIH grants 3T32GM067587-07S1 (M. G. L.), DOD grant W81XWH-11-1-0466, and Cancer Therapeutic Laboratories Inc. (Los Angeles, CA), of which P. H. and A. L. E. are cofounders. All other authors have no conflicts of interest to declare.		59	259	318	0	25	LIPPINCOTT WILLIAMS & WILKINS	PHILADELPHIA	TWO COMMERCE SQ, 2001 MARKET ST, PHILADELPHIA, PA 19103 USA	1524-9557	1537-4513		J IMMUNOTHER	J. Immunother.	NOV-DEC	2013	36	9
J	Wall, EM; Milne, K; Martin, ML; Watson, PH; Theiss, P; Nelson, BH				Wall, Erika M.; Milne, Katy; Martin, Michele L.; Watson, Peter H.; Theiss, Patty; Nelson, Brad H.			Spontaneous mammary tumors differ widely in their inherent sensitivity to adoptively transferred T cells	CANCER RESEARCH			English	Article							TRANSGENIC MOUSE MODEL; EFFECTOR FUNCTION; BREAST-CANCER; IN-VIVO; HER-2/NEU; MICE; IMMUNOTHERAPY; VACCINATION; LYMPHOCYTES; THERAPY	Immunotherapy of cancer can lead to the selection of antigen loss variants, which provides strong rationale to target oncogenes that are essential for tumor growth or viability. To investigate this concept, we tagged the HER2/neu oncogene with epitopes from ovalbumin to confer recognition by T-cell receptor transgenic CD8(+) (OT-I) and CD4(+) (OT-II) T cells. Transgenic mice expressing neu(OT-I/O…	British Columbia Canc Agcy, Trev & Joyce Deeley Res Ctr, Victoria, BC V8R 6V5, Canada; Seattle Biomed Res Inst, Seattle, WA 98109 USA	British Columbia Cancer Agency; Center for Infectious Disease Research	Nelson, BH (corresponding author), British Columbia Canc Agcy, Trev & Joyce Deeley Res Ctr, 2410 Lee Ave, Victoria, BC V8R 6V5, Canada.	bnelson@bccancer.bc.ca	Nelson, Brad/K-2622-2014	Watson, Peter/0000-0002-1642-0638; Milne, Katy/0000-0001-5616-1821; Nelson, Brad/0000-0002-4445-5539	NCI NIH HHS [CA845359] Funding Source: Medline	NCI NIH HHS(United States Department of Health & Human ServicesNational Institutes of Health (NIH) - USANIH National Cancer Institute (NCI))			50	26	29	0	12	AMER ASSOC CANCER RESEARCH	PHILADELPHIA	615 CHESTNUT ST, 17TH FLOOR, PHILADELPHIA, PA 19106-4404 USA	0008-5472	1538-7445		CANCER RES	Cancer Res.	JUL 1	2007	67	13
J	Li, KY; Yang, MZ; Dai, YX; Huang, JY; Zhu, P; Qiuzhen, L				Li, Keyi; Yang, Minzhu; Dai, Yuxin; Huang, Jinyan; Zhu, Peng; Qiuzhen, Liu			Microcystin-LR improves anti-tumor efficacy of oxaliplatin through induction of M1 macrophage polarization	TOXICON			English	Article						Microcystin-LR; Macrophage polarization; Anti-Tumor efficacy	MICROENVIRONMENT; RESISTANCE	Tumor-associated macrophages within the tumor microenvironment play an immunosuppressive role by promoting tumor growth and immune evasion. Macrophages are highly plastic and can be stimulated to adopt an anti-tumor M1 phenotype. In this study, we used microcystin-LR (MC-LR), a cyclic heptapeptide produced by cyanobacteria, to induce in vitro macrophage innate immunity and transition into the ant…	[Li, Keyi; Yang, Minzhu; Zhu, Peng; Qiuzhen, Liu] Southern Med Univ, Pingshan Gen Hosp, Pingshan Dist Peoples Hosp Shenzhen, Shenzhen 518118, Guangdong, Peoples R China; [Dai, Yuxin; Huang, Jinyan; Qiuzhen, Liu] Southern Med Univ, Canc Res Inst, Sch Basic Med Sci, Shatai South Rd 16, Guangzhou 510515, Peoples R China	Southern Medical University - China; Southern Medical University - China	Zhu, P; Qiuzhen, L (corresponding author), Southern Med Univ, Pingshan Gen Hosp, Pingshan Dist Peoples Hosp Shenzhen, Shenzhen 518118, Guangdong, Peoples R China.;Qiuzhen, L (corresponding author), Southern Med Univ, Canc Res Inst, Sch Basic Med Sci, Shatai South Rd 16, Guangzhou 510515, Peoples R China.	546850405@qq.com; liuqiuzhen@126.com			Natural Science Foundation of China [81472834]	Natural Science Foundation of China(National Natural Science Foundation of China (NSFC))	This work was supported by Pingshan General Hospital of Southern Medical University President's fund (Grant No:202203), National Natural Science Foundation of China (81472834) .r Natural Science Foundation of China (81472834) .		44	0	0	4	4	PERGAMON-ELSEVIER SCIENCE LTD	OXFORD	THE BOULEVARD, LANGFORD LANE, KIDLINGTON, OXFORD OX5 1GB, ENGLAND	0041-0101	1879-3150		TOXICON	Toxicon	MAY 28	2024	243
J	Wu, ZX; Wang, ZQ; Wu, HD; Zheng, N; Huang, DD; Huang, ZP; Han, H; Bao, JX; Xu, HJ; Zhang, RR; Du, Z; Wu, DZ				Wu, Zhixuan; Wang, Ziqiong; Wu, Haodong; Zheng, Na; Huang, Dongdong; Huang, Zhipeng; Han, Hui; Bao, Jingxia; Xu, Hongjie; Zhang, Rongrong; Du, Zhou; Wu, Dazhou			The pan-cancer multi-omics landscape of key genes of sialylation combined with RNA-sequencing validation	COMPUTERS IN BIOLOGY AND MEDICINE			English	Article						Sialylation; Pan-cancer; Multi-omics; Tumor microenvironment; Immunotherapy	IMMUNE CHECKPOINT; DNA METHYLATION; SIALYLTRANSFERASE; PPGALNAC-T13; EXPRESSION; RESPONSES	Background: Sialylation, the process of salivary acid glycan synthesis, plays a pivotal function in tumor growth, immune escape, tumor metastasis, and resistance to drugs. However, the association between sialylation and prognosis, tumor microenvironment (TME), and treatment response in a variety of cancers remains unclear. Methods: A comprehensive survey of the expression profile, prognostic val…	[Zheng, Na; Huang, Dongdong; Huang, Zhipeng; Du, Zhou; Wu, Dazhou] Wenzhou Med Univ, Affiliated Hosp 1, Dept Hernia & Abdominal Wall Surg, Wenzhou 325015, Zhejiang, Peoples R China; [Wu, Zhixuan; Wang, Ziqiong; Wu, Haodong; Han, Hui; Bao, Jingxia; Xu, Hongjie; Zhang, Rongrong] Wenzhou Med Univ, Affiliated Hosp 1, Wenzhou 325015, Zhejiang, Peoples R China	Wenzhou Medical University; Wenzhou Medical University	Du, Z; Wu, DZ (corresponding author), Wenzhou Med Univ, Affiliated Hosp 1, Dept Hernia & Abdominal Wall Surg, Wenzhou 325015, Zhejiang, Peoples R China.;Zhang, RR (corresponding author), Wenzhou Med Univ, Affiliated Hosp 1, Wenzhou 325015, Zhejiang, Peoples R China.	rtperfect@163.com; duzhou21900@163.com; wfywdz@163.com	Wu, Haodong/O-1053-2014; Zhang, Rongrong/M-3446-2015; Huang, Zhipeng/GRX-5268-2022		Natural Science Foundation of Zhejiang Province [Y20H030043]	Natural Science Foundation of Zhejiang Province(Natural Science Foundation of Zhejiang Province)	Funding This study was supported by the Natural Science Foundation of Zhejiang Province [grant number Y20H030043] .		45	3	3	3	7	PERGAMON-ELSEVIER SCIENCE LTD	OXFORD	THE BOULEVARD, LANGFORD LANE, KIDLINGTON, OXFORD OX5 1GB, ENGLAND	0010-4825	1879-0534		COMPUT BIOL MED	Comput. Biol. Med.	NOV	2023	166
J	Li, L; Yang, WJ; Pan, YY; Ye, RY; Wang, Y; Li, SJ; Jiang, HY; Zhang, Q; Wang, XB; Yan, JS				Li, Li; Yang, Wenjing; Pan, Yuanyuan; Ye, Ruyu; Wang, Yu; Li, Sijia; Jiang, Haoyan; Zhang, Qi; Wang, Xiaobo; Yan, Jinsong			Chidamide enhances T-cell-mediated anti-tumor immune function by inhibiting NOTCH1/NFATC1 signaling pathway in ABC-type diffuse large B-cell lymphoma	LEUKEMIA & LYMPHOMA			English	Article; Early Access						HDAC inhibitor; diffuse large B-cell lymphoma; NOTCH1; NFATC1	HISTONE DEACETYLASE INHIBITOR; CANCER; EXPRESSION; TIM-3; INTERLEUKIN-2; ROLES	Chidamide (CS055/HBI-8000, tucidinostat) has shown promising effects in the clinical treatment of various hematologic tumors. Diffuse large B-cell lymphoma (DLBCL) has shown highly heterogeneous biological characteristics. There are complex mechanisms of the role of chidamide in DLBCL for in-depth study. It is essential to probe further into the mechanism of drug-tumor interactions as a guide to …	[Li, Li; Yang, Wenjing; Pan, Yuanyuan; Ye, Ruyu; Wang, Yu; Li, Sijia; Jiang, Haoyan; Zhang, Qi; Wang, Xiaobo; Yan, Jinsong] Dalian Med Univ, Hosp 2, Dept Hematol, Dalian, Peoples R China	Dalian Medical University	Li, L; Yan, JS (corresponding author), Dalian Med Univ, Hosp 2, Dept Hematol, Dalian, Peoples R China.	lilydlmu@hotmail.com; yanjsdmu@dmu.edu.cn	Qi, Zhihong/HIZ-8633-2022; yuanyuan, pan/JED-4376-2023; Yan, Jinsong/ABC-6784-2020	Li, Li/0000-0002-3959-696X; Yan, Jinsong/0000-0003-4109-2602	National Natural Science Foundation of China [81970181]	National Natural Science Foundation of China(National Natural Science Foundation of China (NSFC))	This work was supported by the National Natural Science Foundation of China (No. 81970181).		52	0	0	10	12	TAYLOR & FRANCIS LTD	ABINGDON	2-4 PARK SQUARE, MILTON PARK, ABINGDON OR14 4RN, OXON, ENGLAND	1042-8194	1029-2403		LEUKEMIA LYMPHOMA	Leuk. Lymphoma	2024 MAR 16	2024
J	Park, S; Oh, JH; Park, DJ; Zhang, H; Noh, M; Kim, Y; Kim, YS; Kim, H; Kim, YM; Ha, SJ; Kwon, YG				Park, Songyi; Oh, Ji Hoon; Park, Dong Jin; Zhang, Haiying; Noh, Minyoung; Kim, Yeomyung; Kim, Ye-Seul; Kim, Hyejeong; Kim, Young-Myeong; Ha, Sang-Jun; Kwon, Young-Guen			CU06-1004-Induced Vascular Normalization Improves Immunotherapy by Modulating Tumor Microenvironment via Cytotoxic T Cells	FRONTIERS IN IMMUNOLOGY			English	Article						CU06-1004; anti-PD-1; combination therapy; drug delivery; tumor microenvironment (TME); immune checkpoint blockade (ICB); vascular leakage blocker; cytotoxic T lymphocytes	CHALLENGES; PD-L1	Blocking the immune evasion mechanism of tumor cells has become an attractive means for treating cancers. However, the usage of a drug such as nivolumab (alpha PD-1), which blocks programmed cell death protein 1 (PD-1), turned out to be only effective against certain types of cancer. Especially, vascular abnormal structures of which deter delivery route by leakage and cause the poor perfusion wer…	[Park, Songyi; Oh, Ji Hoon; Park, Dong Jin; Noh, Minyoung; Kim, Yeomyung; Kim, Ye-Seul; Kim, Hyejeong; Ha, Sang-Jun; Kwon, Young-Guen] Yonsei Univ, Dept Biochem, Coll Life Sci & Biotechnol, Seoul, South Korea; [Zhang, Haiying] Curacle Co Ltd, R&D Dept, Seongnam Si, South Korea; [Kim, Young-Myeong] Kangwon Natl Univ, Vasc Syst Res Ctr, Chunchon, South Korea	Yonsei University; Kangwon National University	Ha, SJ; Kwon, YG (corresponding author), Yonsei Univ, Dept Biochem, Coll Life Sci & Biotechnol, Seoul, South Korea.	sjha@yonsei.ac.kr; ygkwon@yonsei.ac.kr	Park, Jun/AAL-8733-2020; Park, Jun/H-7127-2019; kim, jeeyoung/AFK-5620-2022; Ha, Sang-Jun/AGJ-1709-2022	Ha, Sang-Jun/0000-0002-1192-6031; Noh, Minyoung/0000-0002-0750-1460	Basic Science Research Program through the National Research Foundation of Korea - Ministry of Education, Science and Technology [2019R1A2C3007142, 2018R1A2A1A05076997]; Bio & Medical Technology Development Program of the National Research Foundation of Korea [NRF-2015M3A9B6066835]; Brain Korea 21(BK21) FOUR program; BK21 FOUR program	Basic Science Research Program through the National Research Foundation of Korea - Ministry of Education, Science and Technology; Bio & Medical Technology Development Program of the National Research Foundation of Korea; Brain Korea 21(BK21) FOUR program; BK21 FOUR program	This work was supported by the Basic Science Research Program through the National Research Foundation of Korea funded by the Ministry of Education, Science and Technology (grant number 2019R1A2C3007142) and (grant number 2018R1A2A1A05076997), and the Bio & Medical Technology Development Program of the National Research Foundation of Korea (NRF-2015M3A9B6066835). The work was supported in part by…		48	18	20	0	6	FRONTIERS MEDIA SA	LAUSANNE	AVENUE DU TRIBUNAL FEDERAL 34, LAUSANNE, CH-1015, SWITZERLAND	1664-3224			FRONT IMMUNOL	Front. Immunol.	JAN 26	2021	11
J	Gujar, SA; Marcato, P; Pan, D; Lee, PWK				Gujar, Shashi A.; Marcato, Paola; Pan, Da; Lee, Patrick W. K.			Reovirus Virotherapy Overrides Tumor Antigen Presentation Evasion and Promotes Protective Antitumor Immunity	MOLECULAR CANCER THERAPEUTICS			English	Article							HEPATITIS-B-VIRUS; DENDRITIC CELLS; T-CELL; ONCOLYTIC REOVIRUS; CANCER-IMMUNOTHERAPY; MELANOMA PATIENTS; SOLID TUMORS; ACTIVATION; EXPRESSION; INFECTION	Tumor-associated immunosuppressive strategies, such as lack of tumor antigen recognition and failure of lymphocyte activation and homing, resist the development of tumor-specific immunity and hamper the immune response-mediated elimination of cancerous cells. In this report, we show that reovirus virotherapy overrides such a tumor immune evasion and establishes clinically meaningful antitumor imm…	[Gujar, Shashi A.; Marcato, Paola; Pan, Da; Lee, Patrick W. K.] Dalhousie Univ, Dept Pathol & Microbiol & Immunol, Fac Med, Halifax, NS B3H 1X5, Canada	Dalhousie University	Lee, PWK (corresponding author), Dalhousie Univ, Dept Pathol & Microbiol & Immunol, Fac Med, Room 7-P,Sir Charles Tupper Med Bldg,5850 Coll St, Halifax, NS B3H 1X5, Canada.	patrick.lee@dal.ca		Marcato, Paola/0000-0001-8619-283X; Gujar, Shashi/0000-0002-5427-0829	Canadian Cancer Society Research Institute through the Terry Fox Foundation; Canadian Institutes for Health Research; Cancer Research Training Program	Canadian Cancer Society Research Institute through the Terry Fox Foundation; Canadian Institutes for Health Research(Canadian Institutes of Health Research (CIHR)); Cancer Research Training Program	This work was supported by an operating grant from the Canadian Cancer Society Research Institute through the Terry Fox Foundation and Canadian Institutes for Health Research to P.W.K. Lee. S.A. Gujar receives postdoctoral fellowships from the Cancer Research Training Program.		50	86	96	0	9	AMER ASSOC CANCER RESEARCH	PHILADELPHIA	615 CHESTNUT ST, 17TH FLOOR, PHILADELPHIA, PA 19106-4404 USA	1535-7163			MOL CANCER THER	Mol. Cancer Ther.	NOV	2010	9	11
J	Zhang, HY; Huang, TB; Ren, XQ; Fang, XD; Chen, X; Wei, H; Sun, WM; Wang, YP				Zhang, Huiyun; Huang, Taobi; Ren, Xiangqing; Fang, Xidong; Chen, Xia; Wei, Hui; Sun, Weiming; Wang, Yuping			Integrated pan-cancer analysis of CSMD2 as a potential prognostic, diagnostic, and immune biomarker	FRONTIERS IN GENETICS			English	Article						CSMD2; pan-cancer; prognosis; immune; microenvironment; methylation	MICROENVIRONMENT; INHIBITORS; EXPRESSION; SYSTEM	The protein encoded by CUB and Sushi Multiple Domains 2 (CSMD2) is likely involved in regulating the complement cascade reaction of the immune system. However, current scientific evidence on the comprehensive roles of CSMD2 in pan-cancer is relatively scarce. Therefore, in this study, we explored the transcriptional level of CSMD2 in pan-caner using TCGA, GEO, and International Cancer Genome Cons…	[Zhang, Huiyun; Huang, Taobi; Ren, Xiangqing; Fang, Xidong; Chen, Xia; Wei, Hui] Lanzhou Univ, Clin Med Coll 1, Lanzhou, Peoples R China; [Zhang, Huiyun; Huang, Taobi; Ren, Xiangqing; Fang, Xidong; Chen, Xia; Wei, Hui; Wang, Yuping] Lanzhou Univ, Hosp 1, Dept Gastroenterol, Lanzhou, Peoples R China; [Zhang, Huiyun; Huang, Taobi; Ren, Xiangqing; Fang, Xidong; Chen, Xia; Wei, Hui; Wang, Yuping] Lan…	Lanzhou University; Lanzhou University; Lanzhou University; Lanzhou University	Wang, YP (corresponding author), Lanzhou Univ, Hosp 1, Dept Gastroenterol, Lanzhou, Peoples R China.;Wang, YP (corresponding author), Lanzhou Univ, Hosp 1, Key Lab Gastrointestinal Dis Gansu Prov, Lanzhou, Peoples R China.	wangyuping@lzu.edu.cn	Zhang, Hui/HHN-8494-2022; Wang, Yu/GZL-9655-2022		National Key R&D Program of China; Natural Science Foundation of Gansu Province [2016YFC1302201]; [21JR1RA116]	National Key R&D Program of China; Natural Science Foundation of Gansu Province;	This work was supported by the National Key R&D Program of China (2016YFC1302201), the Natural Science Foundation of Gansu Province (21JR1RA116).		33	7	7	0	13	FRONTIERS MEDIA SA	LAUSANNE	AVENUE DU TRIBUNAL FEDERAL 34, LAUSANNE, CH-1015, SWITZERLAND		1664-8021		FRONT GENET	Front. Genet.	AUG 17	2022	13
J	Kim, H; Khanna, V; Kucaba, TA; Zhang, WQ; Ferguson, DM; Griffith, TS; Panyam, J				Kim, Hyunjoon; Khanna, Vidhi; Kucaba, Tamara A.; Zhang, Wenqiu; Ferguson, David M.; Griffith, Thomas S.; Panyam, Jayanth			Combination of Sunitinib and PD-L1 Blockade Enhances Anticancer Efficacy of TLR7/8 Agonist-Based Nanovaccine	MOLECULAR PHARMACEUTICS			English	Article						TLR7/8 agonist; sunitinib; checkpoint blockade; nanoparticle; cancer vaccine	RENAL-CELL CARCINOMA; SUPPRESSOR-CELLS; RECEPTORS 7; IFN-GAMMA; CANCER; RESIQUIMOD; RESISTANCE; INDUCTION; DELIVERY; MICROENVIRONMENT	Cancer vaccines composed of tumor-associated antigens (TAAs) and toll-like receptor (TLR) agonists have shown promising antitumor efficacy in preclinical studies by generating antigen-specific CD8 T cells, but translation of cancer vaccines to the clinic has been limited due to variables responses and development of resistance. The tumor microenvironment deploys various immune escape mechanisms t…	[Kim, Hyunjoon; Khanna, Vidhi; Zhang, Wenqiu; Panyam, Jayanth] Univ Minnesota, Dept Pharmaceut, Minneapolis, MN 55455 USA; [Kucaba, Tamara A.; Griffith, Thomas S.] Univ Minnesota, Dept Urol, Minneapolis, MN 55455 USA; [Ferguson, David M.] Univ Minnesota, Dept Med Chem, Minneapolis, MN 55455 USA; [Griffith, Thomas S.; Panyam, Jayanth] Univ Minnesota, Masonic Canc Ctr, Minneapolis, MN 55455 USA; [G…	University of Minnesota System; University of Minnesota Twin Cities; University of Minnesota System; University of Minnesota Twin Cities; University of Minnesota System; University of Minnesota Twin Cities; University of Minnesota System; University of Minnesota Twin Cities; University of Minnesota System; University of Minnesota Twin Cities; University of Minnesota System; University of Minnesot…	Panyam, J (corresponding author), Univ Minnesota, Dept Pharmaceut, Minneapolis, MN 55455 USA.;Panyam, J (corresponding author), Univ Minnesota, Masonic Canc Ctr, Minneapolis, MN 55455 USA.	jpanyam@umn.edu	Griffith, Thomas/ABF-8225-2020	Ferguson, David/0000-0001-6294-8057; Kim, Hyunjoon/0000-0002-9481-3218; Panyam, Jayanth/0000-0002-8656-2244	University of Minnesota; GAP award; Masonic Cancer Center, University of Minnesota; Prostate and Urological Cancer Translational Working Group; Randy Shaver Cancer Research Community Fund	University of Minnesota(University of Minnesota System); GAP award; Masonic Cancer Center, University of Minnesota(University of Minnesota System); Prostate and Urological Cancer Translational Working Group; Randy Shaver Cancer Research Community Fund	This work was supported by the Grant in aid program, University of Minnesota (J.P.), GAP award (J.P.), Masonic Cancer Center, University of Minnesota (T.S.G.), the Prostate and Urological Cancer Translational Working Group (T.S.G.), and the Randy Shaver Cancer Research & Community Fund (T.S.G., D.M.F.)		58	29	30	1	55	AMER CHEMICAL SOC	WASHINGTON	1155 16TH ST, NW, WASHINGTON, DC 20036 USA	1543-8384			MOL PHARMACEUT	Mol. Pharm.	MAR	2019	16	3
J	Palicelli, A; Bonacini, M; Croci, S; Bisagni, A; Zanetti, E; De Biase, D; Sanguedolce, F; Ragazzi, M; Zanelli, M; Chaux, A; Canete-Portillo, S; Bonasoni, MP; Ascani, S; De Leo, A; Gandhi, J; Tafuni, A; Melli, B				Palicelli, Andrea; Bonacini, Martina; Croci, Stefania; Bisagni, Alessandra; Zanetti, Eleonora; De Biase, Dario; Sanguedolce, Francesca; Ragazzi, Moira; Zanelli, Magda; Chaux, Alcides; Canete-Portillo, Sofia; Bonasoni, Maria Paola; Ascani, Stefano; De Leo, Antonio; Gandhi, Jatin; Tafuni, Alessandro; Melli, Beatrice			What Do We Have to Know about PD-L1 Expression in Prostate Cancer? A Systematic Literature Review. Part 7: PD-L1 Expression in Liquid Biopsy	JOURNAL OF PERSONALIZED MEDICINE			English	Article						PD-L1; prostate; cancer; liquid biopsy; circulating tumor cells; exosomes; immunotherapy; checkpoint inhibitors	CIRCULATING TUMOR-CELLS; LIGAND 1 EXPRESSION; IMMUNE CHECKPOINT; BIOCHEMICAL RECURRENCE; PROGNOSTIC BIOMARKER; CYTOTOXIC ACTION; BREAST-CANCER; LUNG-CANCER; T-CELLS; RESISTANCE	Liquid biopsy is an accessible, non-invasive diagnostic tool for advanced prostate cancer (PC) patients, potentially representing a real-time monitoring test for tumor evolution and response to treatment through the analysis of circulating tumor cells (CTCs) and exosomes. We performed a systematic literature review (PRISMA guidelines) to describe the current knowledge about PD-L1 expression in li…	[Palicelli, Andrea; Bisagni, Alessandra; Zanetti, Eleonora; Ragazzi, Moira; Zanelli, Magda; Bonasoni, Maria Paola] Azienda USL IRCCS Reggio Emilia, Pathol Unit, I-42123 Reggio Emilia, Italy; [Bonacini, Martina; Croci, Stefania] Azienda USL IRCCS Reggio Emilia, Allergy & Adv Biotechnol Unit, Clin Immunol, I-42123 Reggio Emilia, Italy; [De Biase, Dario] Univ Bologna, Dept Pharm & Biotechnol FABIT, …	University of Bologna; University of Foggia; Universidad del Norte; University of Alabama System; University of Alabama Birmingham; University of Perugia; University of Perugia; Azienda Ospedaliera di Perugia; University of Bologna; AUSL di Bologna; University of Washington; University of Washington Seattle; University of Parma; Universita di Modena e Reggio Emilia	Palicelli, A (corresponding author), Azienda USL IRCCS Reggio Emilia, Pathol Unit, I-42123 Reggio Emilia, Italy.	Andrea.Palicelli@ausl.re.it; Martina.Bonacini@ausl.re.it; Stefania.Croci@ausl.re.it; Alessandra.Bisagni@ausl.re.it; Eleonora.Zanetti@ausl.re.it; dario.debiase@unibo.it; francesca.sanguedolce@unifg.it; Moira.Ragazzi@ausl.re.it; Magda.Zanelli@ausl.re.it; alcideschaux@uninorte.edu.py; scaneteportillo@uabmc.edu; mariapaola.bonasoni@ausl.re.it; s.ascani@aospterni.it; antonio.deleo@unibo.it; jgandhi@uw…	Ragazzi, Moira/J-5737-2018; Tafuni, Alessandro/AAB-9602-2022; Gandhi, Jatin/AAO-1838-2020; Palicelli, Andrea/V-6582-2018; Bonasoni, Maria Paola/JUU-5477-2023; Melli, Beatrice/ABA-6320-2021; Bisagni, Alessandra/AAL-7079-2021; Croci, Stefania/K-2899-2016; De Leo, Antonio/ADG-3906-2022; Bonacini, Martina/J-4705-2018; Zanelli, Magda/AAS-7631-2020; Chaux, Alcides/H-4656-2019; de Biase, Dario/B-9274-20…	Melli, Beatrice/0000-0003-1366-2081; Croci, Stefania/0000-0002-8622-0439; De Leo, Antonio/0000-0002-3761-5135; Bonacini, Martina/0000-0002-6830-6781; Zanelli, Magda/0000-0002-8733-9933; Palicelli, Andrea/0000-0003-2299-5160; Tafuni, Alessandro/0000-0002-0183-757X; Gandhi, Jatin/0000-0003-1986-6579; Chaux, Alcides/0000-0002-5824-9867; de Biase, Dario/0000-0002-0609-8817					248	6	6	0	9	MDPI	BASEL	ST ALBAN-ANLAGE 66, CH-4052 BASEL, SWITZERLAND		2075-4426		J PERS MED	J. Pers. Med.	DEC	2021	11	12
J	Kamran, SC; Lennerz, JK; Margolis, CA; Liu, D; Reardon, B; Wankowicz, SA; Van Seventer, EE; Tracy, A; Wo, JY; Carter, SL; Willers, H; Corcoran, RB; Hong, TS; Van Allen, EM				Kamran, Sophia C.; Lennerz, Jochen K.; Margolis, Claire A.; Liu, David; Reardon, Brendan; Wankowicz, Stephanie A.; Van Seventer, Emily E.; Tracy, Adam; Wo, Jennifer Y.; Carter, Scott L.; Willers, Henning; Corcoran, Ryan B.; Hong, Theodore S.; Van Allen, Eliezer M.			Integrative Molecular Characterization of Resistance to Neoadjuvant Chemoradiation in Rectal Cancer	CLINICAL CANCER RESEARCH			English	Article							GENE-EXPRESSION PROFILE; PREOPERATIVE CHEMORADIOTHERAPY; PATHOLOGICAL RESPONSE; TUMOR RESPONSE; INTRATUMOR HETEROGENEITY; MESORECTAL EXCISION; BRANCHED EVOLUTION; RADIOTHERAPY; CHEMOTHERAPY; MUTATIONS	Purpose: Molecular properties associated with complete response or acquired resistance to concurrent chemotherapy and radiotherapy (CRT) are incompletely characterized. Experimental Design: We performed integrated whole-exome/transcriptome sequencing and immune infiltrate analysis on rectal adenocarcinoma tumors prior to neoadjuvant CRT (pre-CRT) and at time of resection (post-CRT) in 17 patients…	[Kamran, Sophia C.; Wo, Jennifer Y.; Willers, Henning; Hong, Theodore S.] Harvard Med Sch, Massachusetts Gen Hosp, Dept Radiat Oncol, Boston, MA 02115 USA; [Kamran, Sophia C.; Margolis, Claire A.; Liu, David; Reardon, Brendan; Wankowicz, Stephanie A.; Tracy, Adam; Carter, Scott L.; Van Allen, Eliezer M.] Broad Inst MIT & Harvard, Cambridge, MA 02142 USA; [Lennerz, Jochen K.] Massachusetts Gen Hos…	Harvard University; Massachusetts General Hospital; Harvard Medical School; Harvard University; Massachusetts Institute of Technology (MIT); Broad Institute; Harvard University; Massachusetts General Hospital; Harvard University; Dana-Farber Cancer Institute; Harvard Medical School; Harvard University; Massachusetts General Hospital; Harvard University; Harvard Medical School; Harvard University;…	Van Allen, EM (corresponding author), Dana Farber Canc Inst, Dept Med Oncol, Boston, MA 02215 USA.;Hong, TS (corresponding author), Massachusetts Gen Hosp, Dept Radiat Oncol, Boston, MA 02114 USA.	tshong1@mgh.harvard.edu; eliezerm_vanallen@dfci.harvard.edu	Kamran, Sophia/AAB-2976-2019; Wo, Jennifer/Y-6074-2018; Liu, David/ABF-1275-2020	Liu, David/0000-0003-0346-5033; Kamran, Sophia/0000-0001-9283-6515; Wankowicz, Stephanie/0000-0002-4225-7459	Damon Runyon Foundation; NCI [R01CA227388, K08 CA188615, R37 CA222574, U01 CA233100, U01CA220714]; NIH [R01 CA225655]	Damon Runyon Foundation; NCI(United States Department of Health & Human ServicesNational Institutes of Health (NIH) - USANIH National Cancer Institute (NCI)); NIH(United States Department of Health & Human ServicesNational Institutes of Health (NIH) - USA)	This work is funded by grants from Damon Runyon Foundation (to E.M. Van Allen), NCI R01CA227388, K08 CA188615, R37 CA222574, U01 CA233100 (E.M. Van Allen) NCI U01CA220714 (to H. Willers). This work was funded in part by NIH grant no. R01 CA225655 (to J.K. Lennerz).		87	61	63	0	5	AMER ASSOC CANCER RESEARCH	PHILADELPHIA	615 CHESTNUT ST, 17TH FLOOR, PHILADELPHIA, PA 19106-4404 USA	1078-0432	1557-3265		CLIN CANCER RES	Clin. Cancer Res.	SEP	2019	25	18
J	Menger, L; Sledzinska, A; Bergerhoff, K; Vargas, FA; Smith, J; Poirot, L; Pule, M; Hererro, J; Peggs, KS; Quezada, SA				Menger, Laurie; Sledzinska, Anna; Bergerhoff, Katharina; Vargas, Frederick Arce; Smith, Julianne; Poirot, Laurent; Pule, Martin; Hererro, Javier; Peggs, Karl S.; Quezada, Sergio A.			TALEN-Mediated Inactivation of PD-1 in Tumor-Reactive Lymphocytes Promotes Intratumoral T-cell Persistence and Rejection of Established Tumors	CANCER RESEARCH			English	Article							CHRONIC VIRAL-INFECTION; CANCER REGRESSION; RECEPTOR; ANTIGEN; EXPRESSION; GENE; IMMUNOTHERAPY; APOPTOSIS; EFFECTOR; MELANOMA	Despite the promising efficacy of adoptive cell therapies (ACT) in melanoma, complete response rates remain relatively low and outcomes in other cancers are less impressive. The immunosuppressive nature of the tumor microenvironment and the expression of immune-inhibitory ligands, such as PD-L1/CD274 by the tumor and stroma are considered key factors limiting efficacy. The addition of checkpoint …	[Menger, Laurie; Sledzinska, Anna; Bergerhoff, Katharina; Vargas, Frederick Arce; Pule, Martin; Hererro, Javier; Peggs, Karl S.; Quezada, Sergio A.] UCL, Canc Immunol Unit, Res Dept Hematol, Inst Canc, Mortimer St, London WC1E 6BT, England; [Smith, Julianne; Poirot, Laurent] Cellectis, Paris, France; [Hererro, Javier] UCL, Bill Lyons Informat Ctr, Inst Canc, Mortimer St, London WC1E 6BT, England	University of London; University College London; University of London; University College London	Peggs, KS (corresponding author), UCL, Canc Immunol Unit, Res Dept Hematol, Inst Canc, Mortimer St, London WC1E 6BT, England.;Quezada, SA (corresponding author), UCL, Inst Canc, Paul OGorman Bldg,72 Huntley St, London WC1E 6BT, England.	Karl.Peggs@ucl.ac.uk; s.quezada@ucl.ac.uk	Herrero, Javier/H-6971-2019; Quezada, Sergio/ABF-6466-2020	Pule, Martin/0000-0002-8347-9867; Quezada, Sergio/0000-0002-9763-1700; Menger, Laurie/0000-0003-0949-6607; Herrero, Javier/0000-0001-7313-717X					27	67	92	0	15	AMER ASSOC CANCER RESEARCH	PHILADELPHIA	615 CHESTNUT ST, 17TH FLOOR, PHILADELPHIA, PA 19106-4404 USA	0008-5472	1538-7445		CANCER RES	Cancer Res.	APR 15	2016	76	8
J	Parodi, A; Battaglia, F; Kalli, F; Ferrera, F; Conteduca, G; Tardito, S; Stringara, S; Ivaldi, F; Negrini, S; Borgonovo, G; Simonato, A; Traverso, P; Carmignani, G; Fenoglio, D; Filaci, G				Parodi, Alessia; Battaglia, Florinda; Kalli, Francesca; Ferrera, Francesca; Conteduca, Giuseppina; Tardito, Samuele; Stringara, Silvia; Ivaldi, Federico; Negrini, Simone; Borgonovo, Giacomo; Simonato, Alchiede; Traverso, Paolo; Carmignani, Giorgio; Fenoglio, Daniela; Filaci, Gilberto			CD39 is highly involved in mediating the suppression activity of tumor-infiltrating CD8+ T regulatory lymphocytes	CANCER IMMUNOLOGY IMMUNOTHERAPY			English	Article						CD39; CD8+Treg; Tumor immune escape; Tolerance	SELF-TOLERANCE; CELLS; ADENOSINE; ANTIGEN; CD4(+); IDENTIFICATION; EXPRESSION; INDUCTION; IMMUNITY; CD73	CD39 is an ectoenzyme, present on different immune cell subsets, which mediates immunosuppressive functions catalyzing ATP degradation. It is not known whether CD39 is expressed and implicated in the activity of CD8+ regulatory T lymphocytes (Treg). In this study, CD39 expression and function was analyzed in both CD8+ and CD4+CD25(hi) Treg from the peripheral blood of healthy donors as well as fr…	[Parodi, Alessia; Battaglia, Florinda; Kalli, Francesca; Ferrera, Francesca; Conteduca, Giuseppina; Tardito, Samuele; Stringara, Silvia; Negrini, Simone; Traverso, Paolo; Fenoglio, Daniela; Filaci, Gilberto] Univ Genoa, Ctr Excellence Biomed Res, I-16132 Genoa, Italy; [Ivaldi, Federico] IRCCS Azienda Osped Univ San Martino IST, DINOGMI, Ist Nazl Ric Canc, Genoa, Italy; [Ivaldi, Federico] Adv Biot…	University of Genoa; University of Genoa; IRCCS AOU San Martino IST; University of Genoa; University of Genoa	Filaci, G (corresponding author), Univ Genoa, Ctr Excellence Biomed Res, Viale Benedetto 15 7, I-16132 Genoa, Italy.	gfilaci@unige.it	Simonato, Alchiede/AAN-8932-2020; Negrini, Simone/AGM-7606-2022; FENOGLIO, Daniela/I-7220-2018; Conteduca, Giuseppina/IAO-9608-2023; Filaci, Gilberto/K-5062-2016	NEGRINI, Simone/0000-0003-1267-4320; FENOGLIO, Daniela/0000-0001-9532-6473; Simonato, Alchiede/0000-0001-9513-4869; Conteduca, Giuseppina/0000-0003-4301-3576; BORGONOVO, GIACOMO/0000-0002-5728-9242; Tardito, Samuele/0000-0002-5272-5228; Filaci, Gilberto/0000-0001-6445-8414	Compagnia di San Paolo; MIUR	Compagnia di San Paolo(Compagnia di San Paolo); MIUR(Ministry of Education, Universities and Research (MIUR))	This work was supported in part by a grant from Compagnia di San Paolo entitled Immunoterapia anti-tumorale: analisi d'efficacia dei principali protocolli tradizionali d'immunizzazione e validazione dell'efficacia terapeutica dell'inibizione dell'interleuchina 10 nel trattamento del melanoma and in part by a PRIN grant from MIUR entitled Immunoterapia anti-tumorale operata attraverso l'inibizione…		38	51	52	0	7	SPRINGER	NEW YORK	233 SPRING ST, NEW YORK, NY 10013 USA	0340-7004	1432-0851		CANCER IMMUNOL IMMUN	Cancer Immunol. Immunother.	MAY	2013	62	5
J	Voron, T; Colussi, O; Marcheteau, E; Pernot, S; Nizard, M; Pointet, AL; Latreche, S; Bergaya, S; Benhamouda, N; Tanchot, C; Stockmann, C; Combe, P; Berger, A; Zinzindohoue, F; Yagita, H; Tartour, E; Taieb, J; Terme, M				Voron, Thibault; Colussi, Orianne; Marcheteau, Elie; Pernot, Simon; Nizard, Mevyn; Pointet, Anne-Laure; Latreche, Sabrina; Bergaya, Sonia; Benhamouda, Nadine; Tanchot, Corinne; Stockmann, Christian; Combe, Pierre; Berger, Anne; Zinzindohoue, Franck; Yagita, Hideo; Tartour, Eric; Taieb, Julien; Terme, Magali			VEGF-A modulates expression of inhibitory checkpoints on CD8+ T cells in tumors	JOURNAL OF EXPERIMENTAL MEDICINE			English	Article							ENDOTHELIAL GROWTH-FACTOR; DIRECTLY SUPPRESSES ACTIVATION; TYROSINE KINASE INHIBITOR; CHRONIC VIRAL-INFECTION; RECEPTOR-TYPE 2; IMMUNE SUPPRESSION; CARCINOMA PATIENTS; CANCER PATIENTS; OVARIAN-CANCER; EXHAUSTION	Immune escape is a prerequisite for tumor development. To avoid the immune system, tumors develop different mechanisms, including T cell exhaustion, which is characterized by expression of immune inhibitory receptors, such as PD-1, CTLA-4, Tim-3, and a progressive loss of function. The recent development of therapies targeting PD-1 and CTLA-4 have raised great interest since they induced long-las…	[Voron, Thibault; Colussi, Orianne; Marcheteau, Elie; Pernot, Simon; Nizard, Mevyn; Pointet, Anne-Laure; Latreche, Sabrina; Bergaya, Sonia; Tanchot, Corinne; Stockmann, Christian; Tartour, Eric; Taieb, Julien; Terme, Magali] Univ Paris 05, Paris Cardiovasc Res Ctr, Sorbonne Paris Cite, INSERM,U970, F-75015 Paris, France; [Benhamouda, Nadine; Tartour, Eric] Hop Europeen Georges Pompidou, Serv Immu…	Institut National de la Sante et de la Recherche Medicale (Inserm); Universite Paris Cite; Assistance Publique Hopitaux Paris (APHP); Universite Paris Cite; Hopital Universitaire Europeen Georges-Pompidou - APHP; Assistance Publique Hopitaux Paris (APHP); Universite Paris Cite; Hopital Universitaire Europeen Georges-Pompidou - APHP; Assistance Publique Hopitaux Paris (APHP); Universite Paris Cite…	Taieb, J (corresponding author), Univ Paris 05, Paris Cardiovasc Res Ctr, Sorbonne Paris Cite, INSERM,U970, F-75015 Paris, France.	julien.taieb@egp.aphp.fr	Tanchot, Corinne/JDD-2368-2023; VORON, Thibault/AAE-7806-2021; Marcheteau, Elie/G-1099-2016; Stockmann, Christian/L-6956-2017; TERME, Magali/GZK-9661-2022; tartour, eric/O-7957-2017; Stockmann, Christian/Q-1615-2017	tartour, eric/0000-0002-7323-468X; Marcheteau, Elie/0000-0001-6630-9682; Tanchot, Corinne/0000-0002-2913-1755; BEN HAMOUDA, Nadine/0000-0002-0438-924X; taieb, julien/0000-0002-9955-4753; Stockmann, Christian/0000-0002-9726-6838; TERME, Magali/0000-0003-0857-7237	Roche; Pfizer; Association pour la Recherche contre le Cancer; Ligue contre le Cancer; Association des Gastroenterologues Oncologues; Association Benoit Malassagne; Societe Francaise de Chirurgie Digestive; Assistance Publique - Hopitaux de Paris (APHP - FERCM); Site de Recherche Integre sur le Cancer-Programme Cancer Research for Personalized Medicine (CARPEM); Labex Immunooncology; Grants-in-Ai…	Roche(Roche Holding); Pfizer(Pfizer); Association pour la Recherche contre le Cancer(Fondation ARC pour la Recherche sur le Cancer); Ligue contre le Cancer(Ligue nationale contre le cancer); Association des Gastroenterologues Oncologues; Association Benoit Malassagne; Societe Francaise de Chirurgie Digestive; Assistance Publique - Hopitaux de Paris (APHP - FERCM); Site de Recherche Integre sur le…	This work was supported by Roche, Pfizer, Association pour la Recherche contre le Cancer, Ligue contre le Cancer, and Association des Gastroenterologues Oncologues. TV was supported by Association Benoit Malassagne, Societe Francaise de Chirurgie Digestive, and Assistance Publique - Hopitaux de Paris (APHP - FERCM). M. Terme was supported by the Site de Recherche Integre sur le Cancer-Programme C…		30	813	865	2	69	ROCKEFELLER UNIV PRESS	NEW YORK	950 THIRD AVE, 2ND FLR, NEW YORK, NY 10022 USA	0022-1007	1540-9538		J EXP MED	J. Exp. Med.	FEB 9	2015	212	2
J	Yuan, PF; Yan, XD; Zong, XQ; Li, XD; Yang, CQ; Chen, XJ; Li, YC; Wen, YQ; Zhu, TC; Xue, W; Dai, J				Yuan, Pengfei; Yan, Xiaodie; Zong, Xiaoqing; Li, Xiaodi; Yang, Caiqi; Chen, Xinjie; Li, Yuchao; Wen, Yaoqi; Zhu, Tianci; Xue, Wei; Dai, Jian			Modulating Elasticity of Liposome for Enhanced Cancer Immunotherapy	ACS NANO			English	Article						liposome; elasticity; membrane fusion; immunotherapy; lymph nodes; cGAS-STING	INNATE IMMUNITY; NANOPARTICLES; SIZE; DESIGN; SHAPE	Cancer immunotherapy has emerged as a promising approach to cancer treatment in recent years. The physical and chemical properties of nanocarriers are critical factors that regulate the immune activation of antigen-presenting cells (APCs) in the tumor microenvironment (TME). Herein, we extensively investigated the behavior of liposome nanoparticles (Lipo-NPs) with different elasticities, focusing…	[Yuan, Pengfei; Yan, Xiaodie; Zong, Xiaoqing; Li, Xiaodi; Yang, Caiqi; Chen, Xinjie; Li, Yuchao; Wen, Yaoqi; Zhu, Tianci; Xue, Wei; Dai, Jian] Jinan Univ, Key Lab Biomat Guangdong Higher Educ Inst, Engn Technol Res Ctr Drug Carrier Guangdong, Dept Biomed Engn, Guangzhou 510632, Peoples R China	Jinan University	Dai, J (corresponding author), Jinan Univ, Key Lab Biomat Guangdong Higher Educ Inst, Engn Technol Res Ctr Drug Carrier Guangdong, Dept Biomed Engn, Guangzhou 510632, Peoples R China.	daijian@jnu.edu.cn	li, yuchao/IUO-8437-2023; Xue, Wei/T-7043-2019		National Natural Science Foundation of China [32071381, 21574148, 21104097]; Natural Science Foundation of Guangdong Province [2021A1515010227, 2014A030313152]; Science and Technology Program of Guangzhou [201904010151]; Fundamental Research Funds for Central Universities [21619418]	National Natural Science Foundation of China(National Natural Science Foundation of China (NSFC)); Natural Science Foundation of Guangdong Province(National Natural Science Foundation of Guangdong Province); Science and Technology Program of Guangzhou; Fundamental Research Funds for Central Universities(Fundamental Research Funds for the Central Universities)	The authors are grateful for financial support from the National Natural Science Foundation of China (32071381, 21574148, and 21104097), the Natural Science Foundation of Guangdong Province (2021A1515010227 and 2014A030313152), the Science and Technology Program of Guangzhou (201904010151), and the Fundamental Research Funds for Central Universities (21619418). Schematic diagrams were created wit…		61	0	0	16	16	AMER CHEMICAL SOC	WASHINGTON	1155 16TH ST, NW, WASHINGTON, DC 20036 USA	1936-0851	1936-086X		ACS NANO	ACS Nano	AUG 14	2024	18	34
J	Chang, N; Ahn, SH; Kong, DS; Lee, HW; Nam, DH				Chang, Nakho; Ahn, Sun Hee; Kong, Doo-Sik; Lee, Hye Won; Nam, Do-Hyun			The role of STAT3 in glioblastoma progression through dual influences on tumor cells and the immune microenvironment	MOLECULAR AND CELLULAR ENDOCRINOLOGY			English	Article						Signal transducer and activator of transcription 3; Glioblastoma multiforme; Tumor progression; Tumor microenvironment; Prognosis; Therapeutic target	REGULATORY T-CELLS; EPIDERMAL-GROWTH-FACTOR; PRIMARY INTRACRANIAL TUMORS; NF-KAPPA-B; DNA-BINDING ACTIVITY; STEM-LIKE CELLS; SIGNALING INDUCES APOPTOSIS; COLONY-STIMULATING FACTOR; SMALL-MOLECULE INHIBITOR; PREDICTS POOR-PROGNOSIS	Glioblastoma multiforme (GBM) is the most aggressive form of cancer that begins within the brain; generally, the patient has a dismal prognosis and limited therapeutic options. Signal transducer and activator of transcription 3 (STAT3) is a critical mediator of tumorigenesis, tumor progression, and suppression of anti-tumor immunity in GBM. In a high percentage of GBM cells and tumor microenviron…	[Chang, Nakho; Ahn, Sun Hee; Nam, Do-Hyun] Sungkyunkwan Univ, Samsung Adv Inst Hlth Sci & Technol, Dept Hlth Sci & Technol, Seoul 06351, South Korea; [Chang, Nakho; Ahn, Sun Hee; Lee, Hye Won; Nam, Do-Hyun] Samsung Med Ctr, Inst Refractory Canc Res, Seoul 06351, South Korea; [Kong, Doo-Sik; Nam, Do-Hyun] Sungkyunkwan Univ, Sch Med, Samsung Med Ctr, Dept Neurosurg, Seoul 06351, South Korea; [Lee, …	Sungkyunkwan University (SKKU); Samsung Medical Center; Sungkyunkwan University (SKKU); Samsung Medical Center; Sungkyunkwan University (SKKU); Samsung Medical Center; Sungkyunkwan University (SKKU); Samsung Medical Center	Nam, DH (corresponding author), Sungkyunkwan Univ, Samsung Adv Inst Hlth Sci & Technol, Dept Hlth Sci & Technol, Seoul 06351, South Korea.;Lee, HW (corresponding author), Sungkyunkwan Univ, Sch Med, Samsung Med Ctr, Inst Refractory Canc Res,Inst Future Med, 81 Irwon Ro, Seoul 06351, South Korea.	nsproper@naver.com; nsnam@skku.edu	, Do Hyun Nam/C-9656-2011		National Research Foundation - Ministry of Science, ICT and Future Planning (MSIP) of Korea [NRF-2015M3C9A1044522]	National Research Foundation - Ministry of Science, ICT and Future Planning (MSIP) of Korea	This work was supported by grant number NRF-2015M3C9A1044522 of the National Research Foundation, which is funded by the Ministry of Science, ICT and Future Planning (MSIP) of Korea.		258	74	82	0	23	ELSEVIER IRELAND LTD	CLARE	ELSEVIER HOUSE, BROOKVALE PLAZA, EAST PARK SHANNON, CO, CLARE, 00000, IRELAND	0303-7207			MOL CELL ENDOCRINOL	Mol. Cell. Endocrinol.	AUG 15	2017	451	C
J	Zhang, WY; Liu, XD; Cao, SW; Zhang, Q; Chen, XJ; Luo, WR; Tan, JB; Xu, XL; Tian, J; Saw, PE; Luo, BM				Zhang, Wenyue; Liu, Xiaodi; Cao, Shuwen; Zhang, Qi; Chen, Xiaojiang; Luo, Wanrong; Tan, Jiabao; Xu, Xiaolin; Tian, Jing; Saw, Phei Er; Luo, Baoming			Multifunctional Redox-Responsive Nanoplatform with Dual Activation of Macrophages and T Cells for Antitumor Immunotherapy	ACS NANO			English	Article						tumor immunotherapy; tumor microenvironment; tumor associated macrophages; T cells; nanomedicine	TUMOR-ASSOCIATED MACROPHAGES; IMMUNE CHECKPOINT BLOCKADE; CANCER; THERAPY; OPPORTUNITIES; MECHANISMS; GRANZYMES; ORIGINS; PD-1	High expression of programmed death ligand 1 (PD-L1) and strong immune evasion ability of the tumor microenvironment (TME) are maintained through mutual regulation between different immune and stromal cells, which causes obstructions for cancer immunotherapy, especially immunosuppressive M2-like phenotype tumor-associated macrophages (TAMs). Repolarization of TAMs to the M1-like phenotype could s…	[Zhang, Wenyue; Liu, Xiaodi; Cao, Shuwen; Zhang, Qi; Luo, Wanrong; Tan, Jiabao; Saw, Phei Er; Luo, Baoming] Sun Yat Sen Univ, Sun Yat Sen Mem Hosp, Med Res Ctr, Guangdong Hong Kong Joint Lab RNA Med,Guangdong Pr, Guangzhou 510120, Peoples R China; [Zhang, Wenyue; Liu, Xiaodi; Zhang, Qi; Luo, Wanrong; Xu, Xiaolin; Tian, Jing; Luo, Baoming] Sun Yat Sen Univ, Sun Yat Sen Mem Hosp, Dept Ultrasound, G…	Sun Yat Sen University; Sun Yat Sen University; Sun Yat Sen University; Sun Yat Sen University	Saw, PE; Luo, BM (corresponding author), Sun Yat Sen Univ, Sun Yat Sen Mem Hosp, Med Res Ctr, Guangdong Hong Kong Joint Lab RNA Med,Guangdong Pr, Guangzhou 510120, Peoples R China.;Luo, BM (corresponding author), Sun Yat Sen Univ, Sun Yat Sen Mem Hosp, Dept Ultrasound, Guangzhou 510120, Peoples R China.;Saw, PE (corresponding author), Sun Yat Sen Univ, Sun Yat Sen Mem Hosp, Med Res Ctr, Guangzhou…	caipeie@mail.sysu.edu.cn; luobm@mail.sysu.edu.cn	Cao, Shuwen/GMX-1302-2022; Saw, Phei/AAL-5350-2021	Zhang, Wenyue/0000-0001-8181-8282	National Natural Science Foundation of China [82171944, 82202162, 81873899]; Guangdong Basic and Applied Basic Research Foundation [2021A1515012611, 2023A1515012705, 2021A1515110394]; China Postdoctoral Science Foundation [2022M713623]; Guangdong Science and Technology Department [2020B1212060018, 2020B1212030004]	National Natural Science Foundation of China(National Natural Science Foundation of China (NSFC)); Guangdong Basic and Applied Basic Research Foundation; China Postdoctoral Science Foundation(China Postdoctoral Science Foundation); Guangdong Science and Technology Department	This study was supported by the National Natural Science Foundation of China (82171944, 82202162, 81873899) and the Guangdong Basic and Applied Basic Research Foundation (2021A1515012611, 2023A1515012705, 2021A1515110394). This study was supported by China Postdoctoral Science Foundation (2022M713623). This study was supported by grants from the Guangdong Science and Technology Department (2020B1…		59	9	9	10	39	AMER CHEMICAL SOC	WASHINGTON	1155 16TH ST, NW, WASHINGTON, DC 20036 USA	1936-0851	1936-086X		ACS NANO	ACS Nano	JUL 27	2023	17	15
J	Girard, P; Charles, J; Cluzel, C; Degeorges, E; Manches, O; Plumas, J; De Fraipont, F; Leccia, MT; Mouret, S; Chaperot, L; Aspord, C				Girard, Pauline; Charles, Julie; Cluzel, Camille; Degeorges, Emmanuelle; Manches, Olivier; Plumas, Joel; De Fraipont, Florence; Leccia, Marie-Therese; Mouret, Stephane; Chaperot, Laurence; Aspord, Caroline			The features of circulating and tumor-infiltrating γδ T cells in melanoma patients display critical perturbations with prognostic impact on clinical outcome	ONCOIMMUNOLOGY			English	Article						Gamma delta T cells; melanoma; immune escape; tumor microenvironment; predictive factor; immune checkpoint	IMPAIRED FUNCTION; LYMPHOCYTES; IMMUNOTHERAPY; PROMOTE; INTERLEUKIN-2; ZOLEDRONATE; THERAPY; NUMBER; GROWTH; BLOOD	gamma delta T cells hold a pivotal role in tumor immunosurveillance through their prompt activation and cytokine secretion, their ability to kill tumor cells in an Human Leukocyte Antigen (HLA)-unrestricted manner, and their combination of features of both innate and adaptive immunity. These unique properties and functional plasticity render them very attractive both as targets and vectors for ca…	[Girard, Pauline; Cluzel, Camille; Degeorges, Emmanuelle; Manches, Olivier; Plumas, Joel; Chaperot, Laurence; Aspord, Caroline] Etab Francais Sang Auvergne Rhone Alpes, R&D Lab, Grenoble, France; [Girard, Pauline; Charles, Julie; Cluzel, Camille; Degeorges, Emmanuelle; Manches, Olivier; Plumas, Joel; De Fraipont, Florence; Leccia, Marie-Therese; Mouret, Stephane; Chaperot, Laurence; Aspord, Carol…	Institut National de la Sante et de la Recherche Medicale (Inserm); Communaute Universite Grenoble Alpes; Universite Grenoble Alpes (UGA); Centre National de la Recherche Scientifique (CNRS); CHU Grenoble Alpes; Communaute Universite Grenoble Alpes; Universite Grenoble Alpes (UGA); CHU Grenoble Alpes; Communaute Universite Grenoble Alpes; Universite Grenoble Alpes (UGA)	Aspord, C (corresponding author), UGA, R&D Lab, INSERM, U1209,EMR,CNRS,EFS, 29 Ave Maquis Gresivaudan, F-38700 La Tronche, France.	caroline.aspord@efs.sante.fr	Mouret, Stéphane/IAM-8103-2023; de Fraipont, Florence/P-4936-2014; chaperot, laurence/N-2927-2013; ASPORD, Caroline/JAC-4495-2023; Plumas, Joel/N-2516-2013; charles, julie/E-8929-2013; ASPORD, CAROLINE/N-3179-2013	Leccia, M.Therese/0000-0003-1222-0396; ASPORD, CAROLINE/0000-0002-4979-7044; Mouret, Stephane/0000-0003-3880-973X	Etablissement Francais du Sang [20162018]; Ligue Contre le Cancer [AO 2015]; Societe francaise de Dermatologie [AO 2015]	Etablissement Francais du Sang; Ligue Contre le Cancer(Ligue nationale contre le cancer); Societe francaise de Dermatologie	This work was supported by the Etablissement Francais du Sang [20162018]; Ligue Contre le Cancer [AO 2015]; Societe francaise de Dermatologie [AO 2015].		48	34	40	1	9	TAYLOR & FRANCIS INC	PHILADELPHIA	530 WALNUT STREET, STE 850, PHILADELPHIA, PA 19106 USA	2162-402X			ONCOIMMUNOLOGY	OncoImmunology	AUG 3	2019	8	8
J	Vlachostergios, PJ				Vlachostergios, Panagiotis J.			Integrin signaling gene alterations and outcomes of cancer patients receiving immune checkpoint inhibitors	AMERICAN JOURNAL OF TRANSLATIONAL RESEARCH			English	Article						Integrin signaling; cancer immunotherapy; prognostic; predictive; overall survival; progression-free survival; genomics; mutations; copy number alterations; immune checkpoint inhibitors; PD-1; PD-L1; CTLA-4	CTLA-4 BLOCKADE; THERAPY	Background: Immune evasion is a hallmark of cancer and is associated with resistance to PD-1/PD-L1 and CTLA-4 inhibitors. Several interactions between tumor and immune cells within the tumor microenvironment are effected through integrin signaling; however the latter has been underrecognized as a pathway that could have an impact on oncological outcomes after treatment with immune checkpoint inhi…	[Vlachostergios, Panagiotis J.] Weill Cornell Med, Dept Med, Div Hematol & Med Oncol, New York, NY 10021 USA	Cornell University; Weill Cornell Medicine	Vlachostergios, PJ (corresponding author), Weill Cornell Med, 520 East 70th St, New York, NY 10021 USA.	pjv9003@med.cornell.edu	Vlachostergios, Panagiotis/AAK-2151-2020						32	3	4	0	3	E-CENTURY PUBLISHING CORP	MADISON	40 WHITE OAKS LN, MADISON, WI 53711 USA	1943-8141			AM J TRANSL RES	Am. J. Transl. Res.		2021	13	11
J	Tang, WF; Fan, XJ; Bao, H; Fu, R; Liang, Y; Wu, M; Zhang, C; Su, J; Wu, YL; Zhong, WZ				Tang, Wen-Fang; Fan, Xiao-Jun; Bao, Hua; Fu, Rui; Liang, Yi; Wu, Min; Zhang, Chao; Su, Jian; Wu, Yi-Long; Zhong, Wen-Zhao			Acquired DNA damage repairs deficiency-driven immune evolution and involved immune factors of local versus distant metastases in non-small cell lung cancer	ONCOIMMUNOLOGY			English	Article						Cancer evolution; metastasis; non-small cell lung cancer; tumor immune microenvironment	REPERTOIRE; EXPRESSION; EVASION; PD-L1	The evolution of immune profile from primary tumors to distant and local metastases in non-small cell lung cancer (NSCLC), as well as the impact of the immune background of primary tumors on metastatic potential, remains unclear. To address this, we performed whole-exome sequencing and immunohistochemistry for 73 paired primary and metastatic tumor samples from 41 NSCLC patients, and analyzed the…	[Tang, Wen-Fang; Liang, Yi] Zhongshan City Peoples Hosp, Dept Cardiothorac Surg, Zhongshan, Peoples R China; [Fan, Xiao-Jun; Bao, Hua; Wu, Min] Nanjing Geneseeq Technol Inc, Geneseeq Res Inst, Nanjing, Peoples R China; [Fu, Rui; Zhang, Chao; Su, Jian; Wu, Yi-Long; Zhong, Wen-Zhao] Southern Med Univ, Guangdong Acad Med Sci, Guangdong Prov Peoples Hosp, Guangdong Lung Canc Inst, Guangzhou, Peoples …	Sun Yat Sen University; Geneseeq Technology Inc.; Southern Medical University - China; Guangdong Academy of Medical Sciences & Guangdong General Hospital; South China University of Technology; Southern Medical University - China; Guangdong Academy of Medical Sciences & Guangdong General Hospital; Sun Yat Sen University	Zhong, WZ (corresponding author), Southern Med Univ, Guangdong Prov Peoples Hosp, Guangdong Lung Canc Inst, Guangdong Acad Med Sci, 106 Zhongshan Er Rd, Guangzhou 510080, Peoples R China.;Tang, WF (corresponding author), Zhongshan City Peoples Hosp, Dept Cardiothorac Surg, 2 Sunwen Dong Rd, Zhongshan 528403, Peoples R China.	WenfangTang2022@outlook.com; syzhongwenzhao@scut.edu.cn	zhu, hao/KHW-3813-2024; Su, Jian/KEE-9971-2024; wu, yi/JEP-1581-2023; Zhang, Chao/JQJ-2237-2023; Zhang, Xiaofeng/JMC-6060-2023; Wang, Ling/KBA-9814-2024	Zhong, Wen-zhao/0000-0002-8917-8635; Wang, Ling/0000-0003-0272-2974; Zhang, Chao/0000-0003-2776-5647; Zhang, Xiaofeng/0000-0003-2738-3286	National Natural Science Foundation of China [82203421]; Zhongshan City People's Hospital Major Project (Top Youth Program) [B2021003]; Zhongshan Science and Technology Bureau Project [2022B1140]; Beijing Xisike Clinical Oncology Research Foundation [Y-tongshu2021/ms-0096]; Project of National Natural Science Foundation [81872510]; High-Level Hospital Construction Project [DFJH201801]; Guangdong …	National Natural Science Foundation of China(National Natural Science Foundation of China (NSFC)); Zhongshan City People's Hospital Major Project (Top Youth Program); Zhongshan Science and Technology Bureau Project; Beijing Xisike Clinical Oncology Research Foundation; Project of National Natural Science Foundation; High-Level Hospital Construction Project; Guangdong Provincial People's Hospital …	This work was supported by the National Natural Science Foundation of China (Grant No. 82203421), Zhongshan City People's Hospital Major Project (Top Youth Program) (Grant No. B2021003), Zhongshan Science and Technology Bureau Project (Grant No. 2022B1140), Beijing Xisike Clinical Oncology Research Foundation (Grant No. Y-tongshu2021/ms-0096), Project of National Natural Science Foundation (Grant…		48	1	1	1	13	TAYLOR & FRANCIS INC	PHILADELPHIA	530 WALNUT STREET, STE 850, PHILADELPHIA, PA 19106 USA	2162-402X			ONCOIMMUNOLOGY	OncoImmunology	DEC 31	2023	12	1
J	Yao, Q; Ye, JY; Chen, YH; Huang, LH; Sun, LN; He, ZN; Wu, JN; Zhao, YY; Zhao, XY; Cai, AM; Chen, XD; Zheng, HL; Sysa, A; Xie, CY; Chen, RJ; Kou, LF				Yao, Qing; Ye, Jinyao; Chen, Yahui; Huang, Lihui; Sun, Lining; He, Zhinan; Wu, Jianing; Zhao, Yingyi; Zhao, Xinyu; Cai, Aimin; Chen, Xiandan; Zheng, Hailun; Sysa, Aliaksei; Xie, Congying; Chen, Ruijie; Kou, Longfa			Modulation of glucose metabolism through macrophage-membrane-coated metal-organic framework nanoparticles for triple-negative breast cancer therapy	CHEMICAL ENGINEERING JOURNAL			English	Article						Triple-negative breast cancer; Glucose metabolism; Glycolysis; Pentose phosphorylation pathways; Biomimetic nanoparticles; ZIF-8	TUMOR MICROENVIRONMENT; PD-1 EXPRESSION; INVASION; CELLS; METASTASIS; MIGRATION; CD147	The clinical presentation of triple-negative breast cancer signifies a pathophysiological trajectory characterized by an aggressive nature. To satisfy the rapid tumor cell proliferation, glycolysis emerges as the primary modality for energy production, consequently engendering the copious generation of lactic acid. This, in turn, fosters an acidic microenvironment within the tumor milieu, which f…	[Yao, Qing; Ye, Jinyao; Chen, Yahui; Huang, Lihui; Sun, Lining; He, Zhinan; Wu, Jianing; Zhao, Yingyi; Zhao, Xinyu; Cai, Aimin; Zheng, Hailun; Xie, Congying; Chen, Ruijie; Kou, Longfa] Wenzhou Med Univ, Affiliated Hosp 2, Dept Pharm, Wenzhou Municipal Key Lab Pediat Pharm, Wenzhou 325027, Peoples R China; [Yao, Qing; Ye, Jinyao; Chen, Yahui; Huang, Lihui; Sun, Lining; He, Zhinan; Wu, Jianing; Zha…	Wenzhou Medical University; Wenzhou Medical University; Wenzhou Medical University; Belarusian State University	Xie, CY; Chen, RJ; Kou, LF (corresponding author), Wenzhou Med Univ, Affiliated Hosp 2, Dept Pharm, Wenzhou Municipal Key Lab Pediat Pharm, Wenzhou 325027, Peoples R China.;Xie, CY; Chen, RJ; Kou, LF (corresponding author), Wenzhou Med Univ, Yuying Childrens Hosp, Wenzhou 325027, Peoples R China.	wzxiecongying@163.com; crjpharm@163.com; klfpharm@163.com	Liu, Song/KCX-6842-2024; Huang, Zhwei/I-5629-2014		National Natural Science Foun-dation of China [81803443]; Natural Science Foundation of Zhejiang Province [LYY22H300001, LYY21H300007]; Zhejiang Medical and Health Science and Technology Program [2023KY911]; Wenzhou Municipal Science and Technology Bureau [ZY2019007]; Zhejiang Medical Doctor Association [YS2022-2-001]; Excellent Young Sci-entist Training Program fund from Wenzhou Medical Universi…	National Natural Science Foun-dation of China(National Natural Science Foundation of China (NSFC)); Natural Science Foundation of Zhejiang Province(Natural Science Foundation of Zhejiang Province); Zhejiang Medical and Health Science and Technology Program; Wenzhou Municipal Science and Technology Bureau; Zhejiang Medical Doctor Association; Excellent Young Sci-entist Training Program fund from W…	This research was supported by the National Natural Science Foun-dation of China (81803443) , Natural Science Foundation of Zhejiang Province (LYY22H300001, LYY21H300007) , Zhejiang Medical and Health Science and Technology Program (2023KY911) , Wenzhou Municipal Science and Technology Bureau (ZY2019007) , Zhejiang Medical Doctor Association (YS2022-2-001) , and Excellent Young Sci-entist Trainin…		103	6	6	19	26	ELSEVIER SCIENCE SA	LAUSANNE	PO BOX 564, 1001 LAUSANNE, SWITZERLAND	1385-8947	1873-3212		CHEM ENG J	Chem. Eng. J.	JAN 15	2024	480
J	Wu, YS; Yi, ZY; Li, J; Wei, YX; Feng, R; Liu, JZ; Huang, JF; Chen, YR; Wang, XY; Sun, JZ; Yin, XD; Li, YH; Wan, JY; Zhang, L; Huang, J; Du, HM; Wang, XY; Li, Q; Ren, GS; Li, HZ				Wu, Yushen; Yi, Ziying; Li, Jie; Wei, Yuxian; Feng, Rui; Liu, Jiazhou; Huang, Jiefeng; Chen, Yuru; Wang, Xiaoyu; Sun, Jiazheng; Yin, Xuedong; Li, Yunhai; Wan, Jingyuan; Zhang, Li; Huang, Jing; Du, Huimin; Wang, Xiaoyi; Li, Qin; Ren, Guoshen; Li, Hongzhong			FGFR blockade boosts T cell infiltration into triple-negative breast cancer by regulating cancer-associated fibroblasts	THERANOSTICS			English	Article						FGFR; breast cancer; fibroblast; VCAM-1; immunotherapy	IMMUNE-CHECKPOINT BLOCKADE; RESISTANCE; MECHANISMS; EXPRESSION; THERAPY	Background: Since T cell exclusion contributes to tumor immune evasion and immunotherapy resistance, how to improve T cell infiltration into solid tumors becomes an urgent challenge. Methods: We employed deep learning to profile the tumor immune microenvironment (TIME) in triple negative breast cancer (TNBC) samples from TCGA datasets and noticed that fibroblast growth factor receptor (FGFR) sign…	[Wu, Yushen; Yi, Ziying; Li, Jie; Feng, Rui; Liu, Jiazhou; Huang, Jiefeng; Chen, Yuru; Wang, Xiaoyu; Ren, Guoshen; Li, Hongzhong] Chongqing Med Univ, Chongqing Key Lab Mol Oncol & Epigenet, Affiliated Hosp 1, Chongqing 400016, Peoples R China; [Wu, Yushen; Wei, Yuxian; Huang, Jiefeng; Chen, Yuru; Wang, Xiaoyu; Sun, Jiazheng; Yin, Xuedong; Li, Yunhai; Wan, Jingyuan; Wang, Xiaoyi; Ren, Guoshen; Li,…	Chongqing Medical University; Chongqing Medical University; Chongqing Medical University; Chongqing Medical University; Capital Medical University; University of Jinan; Southern University of Science & Technology	Ren, GS; Li, HZ (corresponding author), Chongqing Med Univ, Chongqing Key Lab Mol Oncol & Epigenet, Affiliated Hosp 1, Chongqing 400016, Peoples R China.;Ren, GS; Li, HZ (corresponding author), Chongqing Med Univ, Dept Endocrine & Breast Surg, Affiliated Hosp 1, Chongqing 400016, Peoples R China.	rengs@hospital.cqmu.edu.cn; lihongzhong@cqmu.edu.cn	chen, yuru/I-5269-2013; , JiangGo/AAV-8624-2020; Sun, Jiazheng/KJD-2807-2024; wang, xiaoyu/HJP-6901-2023		National Natural Science Foundation of China [82173166, 82101934, 81472475, 31420103915]; Natural Science Foundation of Chongqing [cstc2021jcyj-msxmX0015]; Chongqing medical scientific research project [2019MSXM019]; CQMU Program for Youth Innovation in Future Medicine [W0094]	National Natural Science Foundation of China(National Natural Science Foundation of China (NSFC)); Natural Science Foundation of Chongqing(Natural Science Foundation of Chongqing); Chongqing medical scientific research project; CQMU Program for Youth Innovation in Future Medicine	Y.W., Z.Y., and J.L. contributed equally to this work. We thank Dr. Wenjing Wang for CyTOF analysis, and members of the Ren laboratory for helpful discussion. We thank the patients who donated samples and the Biobank, The First Affiliated Hospital of Chongqing Medical University for collection, annotation, and provision of clinical samples for the IHC/IF studies. This work was supported by the Na…		35	30	30	0	21	IVYSPRING INT PUBL	LAKE HAVEN	PO BOX 4546, LAKE HAVEN, NSW 2263, AUSTRALIA	1838-7640			THERANOSTICS	Theranostics		2022	12	10
J	Katou, F; Ohtani, H; Watanabe, Y; Nakayama, T; Yoshie, O; Hashimoto, K				Katou, Fuminori; Ohtani, Haruo; Watanabe, Yoshiko; Nakayama, Takashi; Yoshie, Osamu; Hashimoto, Kenji			Differing phenotypes lymphocytes in early between intraepithelial and stromal-stage tongue cancer	CANCER RESEARCH			English	Article							TUMOR-INFILTRATING LYMPHOCYTES; CYTOLYTIC T-LYMPHOCYTES; NATURAL-KILLER-CELLS; ORAL LICHEN-PLANUS; PROGNOSTIC-FACTOR; OVARIAN-CANCER; IMMUNE-SYSTEM; INFLAMED SKIN; ACTIVATION; EXPRESSION	The significance of tumor-infiltrating lymphocytes (TIL) has attracted much attention in relation to the prognosis of patients. We herein examined the activation status of the TILs in relation to the tumor microenvironment. By using frozen sections of human early-stage tongue cancers (n = 22), the TILs in the cancer nests and those in the cancer stroma were compared for the expression of PD-1, NK…	Hamamatsu Univ Sch Med, Dept Oral & Maxillofacial Surg, Hamamatsu, Shizuoka 4313125, Japan; Mito Med Ctr, Natl Hosp Org, Dept Pathol, Ibaraki, Japan; Kinki Univ, Sch Med, Dept Microbiol, Osaka, Japan	Hamamatsu University School of Medicine; Kindai University (Kinki University)	Katou, F (corresponding author), Hamamatsu Univ Sch Med, Dept Oral & Maxillofacial Surg, 1-20-1 Handayama,Higashi-ward, Hamamatsu, Shizuoka 4313125, Japan.	Katou@hama-med.ac.jp		Yoshie, Osamu/0000-0003-4353-5809					36	41	58	0	6	AMER ASSOC CANCER RESEARCH	PHILADELPHIA	615 CHESTNUT ST, 17TH FLOOR, PHILADELPHIA, PA 19106-4404 USA	0008-5472			CANCER RES	Cancer Res.	DEC 1	2007	67	23
J	Oweida, AJ; Bhatia, S; Van Court, B; Darragh, L; Serkova, N; Karam, SD				Oweida, Ayman J.; Bhatia, Shilpa; Van Court, Benjamin; Darragh, Laurel; Serkova, Natalie; Karam, Sana D.			Intramucosal Inoculation of Squamous Cell Carcinoma Cells in Mice for Tumor Immune Profiling and Treatment Response Assessment	JOVE-JOURNAL OF VISUALIZED EXPERIMENTS			English	Article						Cancer Research; Issue 146; Head and neck cancer; orthotopic model; tumor microenvironment; immune evasion; flow cytometry; mass cytometry	ORAL-CAVITY; INVESTIGATORS CHOICE; HEAD; NECK; CARCINOGENESIS; THERAPY; NIVOLUMAB; RECURRENT; MODEL; RADIORESISTANCE	Head and neck squamous cell carcinoma (HNSCC) is a debilitating and deadly disease with a high prevalence of recurrence and treatment failure. To develop better therapeutic strategies, understanding tumor microenvironmental factors that contribute to the treatment resistance is important. A major impediment to understanding disease mechanisms and improving therapy has been a lack of murine cell l…	[Oweida, Ayman J.; Bhatia, Shilpa; Van Court, Benjamin; Darragh, Laurel; Serkova, Natalie; Karam, Sana D.] Univ Colorado, Dept Radiat Oncol, Anschutz Med Campus, Denver, CO 80202 USA; [Serkova, Natalie] Univ Colorado, Dept Anesthesiol, Anschutz Med Campus, Denver, CO 80202 USA; [Serkova, Natalie] Univ Colorado, Div Radiol, Anschutz Med Campus, Denver, CO 80202 USA	University of Colorado System; University of Colorado Anschutz Medical Campus; University of Colorado Denver; University of Colorado System; University of Colorado Denver; University of Colorado Anschutz Medical Campus; University of Colorado System; University of Colorado Anschutz Medical Campus; University of Colorado Denver	Oweida, AJ (corresponding author), Univ Colorado, Dept Radiat Oncol, Anschutz Med Campus, Denver, CO 80202 USA.	ayman.oweida@ucdenver.edu	Oweida, Ayman/AAA-1029-2019	Oweida, Ayman/0000-0003-1256-4893; Darragh, Laurel/0000-0002-6445-7988	NCI NIH HHS [K12 CA086913, P30 CA046934] Funding Source: Medline; NIDCR NIH HHS [R01 DE028282, R01 DE028529] Funding Source: Medline; NIGMS NIH HHS [T32 GM008497] Funding Source: Medline; NIH HHS [S10 OD023485] Funding Source: Medline	NCI NIH HHS(United States Department of Health & Human ServicesNational Institutes of Health (NIH) - USANIH National Cancer Institute (NCI)); NIDCR NIH HHS(United States Department of Health & Human ServicesNational Institutes of Health (NIH) - USANIH National Institute of Dental & Craniofacial Research (NIDCR)); NIGMS NIH HHS(United States Department of Health & Human ServicesNational Institutes…			32	13	15	0	7	JOURNAL OF VISUALIZED EXPERIMENTS	CAMBRIDGE	1 ALEWIFE CENTER, STE 200, CAMBRIDGE, MA 02140 USA	1940-087X			JOVE-J VIS EXP	J. Vis. Exp.	APR	2019		146
J	Jin, XK; Zhang, SM; Liang, JL; Zhang, SK; Qin, YT; Huang, QX; Liu, CJ; Zhang, XZ				Jin, Xiao-Kang; Zhang, Shi-Man; Liang, Jun-Long; Zhang, Shun-Kang; Qin, You-Teng; Huang, Qian-Xiao; Liu, Chuan-Jun; Zhang, Xian-Zheng			A PD-L1-targeting Regulator for Metabolic Reprogramming to Enhance Glutamine Inhibition-Mediated Synergistic Antitumor Metabolic and Immune Therapy	ADVANCED MATERIALS			English	Article						drug delivering; glutamine inhibition; metabolic reprogramming; self-amplifying PD-L1 targeting; tumor immunotherapy		Inhibition of glutamine metabolism in tumor cells can cause metabolic compensation-mediated glycolysis enhancement and PD-L1 upregulation-induced immune evasion, significantly limiting the therapeutic efficacy of glutamine inhibitors. Here, inspired by the specific binding of receptor and ligand, a PD-L1-targeting metabolism and immune regulator (PMIR) are constructed by decorating the glutaminas…	[Jin, Xiao-Kang; Zhang, Shi-Man; Liang, Jun-Long; Zhang, Shun-Kang; Qin, You-Teng; Huang, Qian-Xiao; Liu, Chuan-Jun; Zhang, Xian-Zheng] Wuhan Univ, Key Lab Biomed Polymers, Minist Educ, Wuhan 430072, Peoples R China; [Jin, Xiao-Kang; Zhang, Shi-Man; Liang, Jun-Long; Zhang, Shun-Kang; Qin, You-Teng; Huang, Qian-Xiao; Liu, Chuan-Jun; Zhang, Xian-Zheng] Wuhan Univ, Dept Chem, Wuhan 430072, Peoples R…	Wuhan University; Wuhan University	Liu, CJ; Zhang, XZ (corresponding author), Wuhan Univ, Key Lab Biomed Polymers, Minist Educ, Wuhan 430072, Peoples R China.;Liu, CJ; Zhang, XZ (corresponding author), Wuhan Univ, Dept Chem, Wuhan 430072, Peoples R China.	cjliu@whu.edu.cn; xz-zhang@whu.edu.cn	Liu, Chuanjun/B-8940-2008	Jin, Xiao-Kang/0009-0002-3278-5853	National Natural Science Foundation of China; Large-scale Instrument and Equipment Sharing Foundation of Wuhan University; Animal Experiment Center of Wuhan University (Wuhan, P. R. China); [52073219]; [52373304]	National Natural Science Foundation of China(National Natural Science Foundation of China (NSFC)); Large-scale Instrument and Equipment Sharing Foundation of Wuhan University; Animal Experiment Center of Wuhan University (Wuhan, P. R. China); ;	X.K.J. and S.M.Z. contributed equally to this work. This work was supported by the National Natural Science Foundation of China (52073219, 52373304). The authors thank the support from the Large-scale Instrument and Equipment Sharing Foundation of Wuhan University. All animal studies were approved by the Institutional Animal Care and Use Committee (IACUC) of the Animal Experiment Center of Wuhan …		45	3	3	22	65	WILEY-V C H VERLAG GMBH	WEINHEIM	POSTFACH 101161, 69451 WEINHEIM, GERMANY	0935-9648	1521-4095		ADV MATER	Adv. Mater.	FEB	2024	36	6
J	Rodriguez, GM; Yakubovich, E; Murshed, H; Maranda, V; Galpin, KJC; Cudmore, A; Hanna, AMR; Macdonald, E; Ramesh, S; Garson, K; Vanderhyden, BC				Rodriguez, Galaxia M.; Yakubovich, Edward; Murshed, Humaira; Maranda, Vincent; Galpin, Kristianne J. C.; Cudmore, Alison; Hanna, Andrew M. R.; Macdonald, Elizabeth; Ramesh, Shashankan; Garson, Kenneth; Vanderhyden, Barbara C.			NLRC5 overexpression in ovarian tumors remodels the tumor microenvironment and increases T-cell reactivity toward autologous tumor-associated antigens	FRONTIERS IN IMMUNOLOGY			English	Article						ovarian cancer; tumor immunogenicity; MHC I; NLRC5; tumor microenvironment; infected cell vaccine	MHC CLASS-I; MARABA VIRUS; CANCER; EXPRESSION; EFFECTOR; SURVIVAL	IntroductionEpithelial ovarian cancer (OC) stands as one of the deadliest gynecologic malignancies, urgently necessitating novel therapeutic strategies. Approximately 60% of ovarian tumors exhibit reduced expression of major histocompatibility complex class I (MHC I), intensifying immune evasion mechanisms and rendering immunotherapies ineffective. NOD-like receptor CARD domain containing 5 (NLRC…	[Rodriguez, Galaxia M.; Yakubovich, Edward; Murshed, Humaira; Maranda, Vincent; Galpin, Kristianne J. C.; Cudmore, Alison; Hanna, Andrew M. R.; Macdonald, Elizabeth; Ramesh, Shashankan; Garson, Kenneth; Vanderhyden, Barbara C.] Ottawa Hosp, Canc Therapeut Program, Res Inst, Ottawa, ON, Canada; [Rodriguez, Galaxia M.; Yakubovich, Edward; Galpin, Kristianne J. C.; Cudmore, Alison; Macdonald, Elizab…	University of Ottawa; Ottawa Hospital Research Institute; University of Ottawa	Vanderhyden, BC (corresponding author), Ottawa Hosp, Canc Therapeut Program, Res Inst, Ottawa, ON, Canada.;Vanderhyden, BC (corresponding author), Univ Ottawa, Dept Cellular & Mol Med, Ottawa, ON, Canada.	bvanderhyden@ohri.ca		Maranda, Vincent/0000-0003-1674-5421; Hanna, Andrew/0000-0002-2764-4282; Murshed, Humaira/0009-0004-6083-1452	Canadian Institutes of Health Research [CBT-390261, CBT-486795]; Fonds de Recherche du Quebec; CIHR Canada Graduate Scholarship; QEII scholarship	Canadian Institutes of Health Research(Canadian Institutes of Health Research (CIHR)); Fonds de Recherche du Quebec(Fonds de recherche du Quebec (FRQ)); CIHR Canada Graduate Scholarship(Canadian Institutes of Health Research (CIHR)); QEII scholarship	The author(s) declare financial support was received for the research, authorship, and/or publication of this article. This work was supported by grants from the Canadian Institutes of Health Research (CBT-390261 and CBT-486795; BCV). Additional support was provided by a fellowship from the Fonds de Recherche du Quebec (GR), a CIHR Canada Graduate Scholarship (KJCG), and a QEII scholarship (AC).		69	1	1	0	1	FRONTIERS MEDIA SA	LAUSANNE	AVENUE DU TRIBUNAL FEDERAL 34, LAUSANNE, CH-1015, SWITZERLAND	1664-3224			FRONT IMMUNOL	Front. Immunol.	JAN 3	2024	14
J	Chen, AP; Jiang, YN; Li, ZW; Wu, LX; Santiago, U; Zou, H; Cai, CH; Sharma, V; Guan, YC; McCarl, LH; Ma, J; Wu, YL; Michel, J; Shi, Y; Konnikova, L; Amankulor, NM; Zinn, PO; Kohanbash, G; Agnihotri, S; Lu, SJ; Lu, XH; Sun, DD; Gittes, GK; Wang, QH; Xiao, XW; Yimlamai, D; Pollack, IF; Camacho, CJ; Hu, BL				Chen, Apeng; Jiang, Yinan; Li, Zhengwei; Wu, Lingxiang; Santiago, Ulises; Zou, Han; Cai, Chunhui; Sharma, Vaibhav; Guan, Yongchang; McCarl, Lauren H.; Ma, Jie; Wu, Yijen L.; Michel, Joshua; Shi, Yi; Konnikova, Liza; Amankulor, Nduka M.; Zinn, Pascal O.; Kohanbash, Gary; Agnihotri, Sameer; Lu, Songjian; Lu, Xinghua; Sun, Dandan; Gittes, George K.; Wang, Qianghu; Xiao, Xiangwei; Yimlamai, Dean; Pol…			Chitinase-3-like 1 protein complexes modulate macrophage-mediated immune suppression in glioblastoma	JOURNAL OF CLINICAL INVESTIGATION			English	Article							ARTERY-DISEASE; TUMOR; GLIOMA; ACTIVATION; GALECTIN-3; MICROGLIA; CELLS; 90K; DIFFERENTIATION; EXPRESSION	Glioblastoma is a highly malignant and incurable brain tumor characterized by intrinsic and adaptive resistance to immunotherapies. However, how glioma cells induce tumor immunosuppression and escape immunosurveillance remains poorly understood. Here, we find upregulation of cancer-intrinsic chitinase-3-like 1 (CHI3L1) signaling modulating an immunosuppressive microenvironment by reprogramming tu…	[Chen, Apeng; Li, Zhengwei; Zou, Han; Sharma, Vaibhav; Guan, Yongchang; McCarl, Lauren H.; Amankulor, Nduka M.; Zinn, Pascal O.; Kohanbash, Gary; Agnihotri, Sameer; Pollack, Ian F.; Hu, Baoli] Univ Pittsburgh, Sch Med, Dept Neurol Surg, Pittsburgh, PA 15213 USA; [Chen, Apeng; Jiang, Yinan; Li, Zhengwei; Zou, Han; Sharma, Vaibhav; Guan, Yongchang; McCarl, Lauren H.; Ma, Jie; Wu, Yijen L.; Michel, …	Pennsylvania Commonwealth System of Higher Education (PCSHE); University of Pittsburgh; Pennsylvania Commonwealth System of Higher Education (PCSHE); University of Pittsburgh; Pennsylvania Commonwealth System of Higher Education (PCSHE); University of Pittsburgh; Wuhan University; Nanjing Medical University; Pennsylvania Commonwealth System of Higher Education (PCSHE); University of Pittsburgh; P…	Hu, BL (corresponding author), Univ Pittsburgh, Sch Med, Dept Neurol Surg, Pittsburgh, PA 15213 USA.	baolihu@pitt.edu	Li, Zhengwei/AAH-3558-2019; sun, dandan/GZG-6540-2022; Shi, Yi/P-7972-2018; Wu, Lingxiang/HKE-0165-2023; Chen, Apeng/S-4579-2019; Amankulor, Nduka/CAJ-3564-2022; Hu, Baoli/HMD-4741-2023; Konnikova, Liza/IYS-7863-2023; Wang, Qianghu/HJI-9741-2023; Jiang, Yinan/ADE-3733-2022; xiao, xiangwei/K-1218-2012; AGNIHOTRI, SAMEER/HHS-2255-2022; SHARMA, VAIBHAV/JCO-6386-2023; Kohanbash, Gary/AGV-0484-2022	Santiago Cortes, Cesar Ulises/0000-0003-2259-5984; AGNIHOTRI, SAMEER/0000-0001-6584-3795; Michel, Joshua/0000-0002-9678-799X; Chen, Apeng/0000-0002-1936-2007; Kohanbash, Gary/0000-0002-3953-8022; Zou, Han/0000-0002-3574-3379; Wu, Lingxiang/0000-0003-4631-1229; Konnikova, Yelizaveta/0000-0003-4804-5497; Hu, Baoli/0000-0002-2737-6871; McCarl, Lauren/0000-0002-7898-3348; Jiang, Yinan/0000-0001-5644-…	Scientific Program Fund from the Children's Hospital of Pittsburgh; Translational Brain Tumor Research Fund; Walter L. Copeland Fund of the Pittsburgh Foundation; Connor's Cure Fund from the V Foundation; NIH [2GM097082]	Scientific Program Fund from the Children's Hospital of Pittsburgh; Translational Brain Tumor Research Fund; Walter L. Copeland Fund of the Pittsburgh Foundation; Connor's Cure Fund from the V Foundation; NIH(United States Department of Health & Human ServicesNational Institutes of Health (NIH) - USA)	The authors would like to thank Ronald A. DePinho for critically evaluating the manuscript; Jiangong Ren and Jian Hu from UT Texas MD Anderson Cancer Center for providing the mouse glioma cell line QPP7; Junfei Zhao and Raul Rabadan from Columbia University for providing detailed information about their published RNA-Seq data sets; Samuel K. Wyman and Jackson E. Landman from Rangos Research Cente…		54	57	57	1	20	AMER SOC CLINICAL INVESTIGATION INC	ANN ARBOR	2015 MANCHESTER RD, ANN ARBOR, MI 48104 USA	0021-9738	1558-8238		J CLIN INVEST	J. Clin. Invest.	AUG 16	2021	131	16
J	Zhao, ZJ; Wang, ZR; Wu, Y; Liao, DM; Zhao, BJ				Zhao, Zijun; Wang, Zairan; Wu, Yue; Liao, Dongmei; Zhao, Binjie			Comprehensive analysis of TAMs marker genes in glioma for predicting prognosis and immunotherapy response	MOLECULAR IMMUNOLOGY			English	Article						Glioma; Prognosis; Tumor-associated macrophages; Tumor microenvironment; Enrichment analysis; Immunotherapy response	TUMOR-ASSOCIATED MACROPHAGES; CANCER-CELLS; EXPRESSION; METASTASIS; MIGRATION; SURVIVAL; INVASION; ORIGIN; TARGET; MODEL	Glioma is one of the most frequent types of primary tumors in central nervous system. Previous studies deomostrated that tumor-associated macrophages (TAMs) and their marker genes were significantly associated with immunologic suppression and immune escape of cancer. However, the molecular mechanism between glioma and TAM marker genes is still rarely reported. In this research, we performed a com…	[Zhao, Zijun; Wang, Zairan] Hebei Med Univ, Dept Neurosurg, Hosp 2, Shijiazhuang 050000, Hebei, Peoples R China; [Wu, Yue] Hebei Med Univ, Dept Neurol, Hosp 2, Shijiazhuang, Hebei, Peoples R China; [Liao, Dongmei; Zhao, Binjie] Wuhan Asia Gen Hosp, Wuhan 430000, Hubei, Peoples R China	Hebei Medical University; Hebei Medical University	Zhao, BJ (corresponding author), Wuhan Asia Gen Hosp, Wuhan 430000, Hubei, Peoples R China.	401256168@qq.com; Z15230172303@163.com		Zhao, Zijun/0000-0002-9417-0224					77	3	3	2	15	PERGAMON-ELSEVIER SCIENCE LTD	OXFORD	THE BOULEVARD, LANGFORD LANE, KIDLINGTON, OXFORD OX5 1GB, ENGLAND	0161-5890	1872-9142		MOL IMMUNOL	Mol. Immunol.	APR	2022	144
J	Chen, JF; Jiang, H				Chen, Junfei; Jiang, Hua			Current Challenges and Strategies for Chimeric Antigen Receptor-T-Cell Therapy for Solid Tumors	CRITICAL REVIEWS IN IMMUNOLOGY			English	Article						chimeric antigen receptor-T cell; solid tumor; tumor microenvironment; immunotherapy	INFILTRATION; CHEMOKINES; EXPRESSION; CHEMOTHERAPY; ACTIVATION; EXHAUSTION; TOLERANCE; MICROENVIRONMENT; ANGIOGENESIS; MELANOMA	Chimeric antigen receptor (CAR)-T-cell therapy has resulted in remarkable responses in patients with certain hematological malignancies. However, its efficacy in solid tumors is disappointing. Many factors can limit the effect of CAR-T-cell therapy on solid tumors. CAR-T-cell infiltration, survival, and persistence face numerous challenges in solid tumors. Vasculature and stromal barriers, hypoxi…	[Chen, Junfei; Jiang, Hua] Shanghai Jiao Tong Univ, Renji Hosp, Shanghai Canc Inst, State Key Lab Oncogenes & Related Genes,Sch Med, Shanghai 200032, Peoples R China	Shanghai Jiao Tong University	Jiang, H (corresponding author), Shanghai Jiao Tong Univ, Renji Hosp, Shanghai Canc Inst, State Key Lab Oncogenes & Related Genes,Sch Med, Shanghai 200032, Peoples R China.	jianghuapy@163.com		Chen, junfei/0000-0001-9036-1106	National Natural Science Foundation of China [81871918, 82073358]; Shanghai Science and Technology Innovation Action Plan [18431902900]	National Natural Science Foundation of China(National Natural Science Foundation of China (NSFC)); Shanghai Science and Technology Innovation Action Plan	We gratefully acknowledge financial support from the National Natural Science Foundation of China (Grant Nos. 81871918 and 82073358) and supporting programs of the Shanghai Science and Technology Innovation Action Plan (Grant No. 18431902900).		83	8	8	3	13	BEGELL HOUSE INC	DANBURY	50 NORTH ST, DANBURY, CT 06810 USA	1040-8401	2162-6472		CRIT REV IMMUNOL	Crit. Rev. Immunol.		2021	41	1
J	Xu, X; Zhang, LP; Qian, Y; Fang, Q; Xiao, YB; Chen, GZ; Cai, GJ; Abula, A; Wang, Z; Zhai, ER; Chen, JH; Cai, SR; Wu, H				Xu, Xiang; Zhang, Lipeng; Qian, Yan; Fang, Qian; Xiao, Yongbiao; Chen, Guizeng; Cai, Guojing; Abula, Alimujiang; Wang, Zhao; Zhai, Ertao; Chen, Jianhui; Cai, Shirong; Wu, Hui			A SERPINE1-Based Immune Gene Signature Predicts Prognosis and Immunotherapy Response in Gastric Cancer	PHARMACEUTICALS			English	Article						gastric cancer; tumor microenvironment; immune checkpoint inhibitor; immune risk signature; tumor mutation load	APOLIPOPROTEIN-D; DOUBLE-BLIND; BLOCKADE; SURVIVAL	Immune checkpoint inhibitors (ICIs) therapy has been successfully utilized in the treatment of multiple tumors, but only a fraction of patients with gastric cancer (GC) could greatly benefit from it. A recent study has shown that the tumor microenvironment (TME) can greatly affect the effect of immunotherapy in GC. In this study, we established a novel immune risk signature (IRS) for prognosis an…	[Xu, Xiang; Qian, Yan; Fang, Qian; Chen, Guizeng; Cai, Guojing; Wang, Zhao; Zhai, Ertao; Chen, Jianhui; Cai, Shirong; Wu, Hui] First Affiliated Hosp Sun Yat Sen Univ, Dept Gastrointestinal Surg, Guangzhou 510080, Peoples R China; [Xu, Xiang; Zhang, Lipeng; Fang, Qian; Xiao, Yongbiao; Chen, Guizeng; Cai, Guojing; Abula, Alimujiang] Sun Yat Sen Univ, Affiliated Kashi Hosp, Dept Gastrointestinal Sur…	Sun Yat Sen University; Sun Yat Sen University	Cai, SR; Wu, H (corresponding author), First Affiliated Hosp Sun Yat Sen Univ, Dept Gastrointestinal Surg, Guangzhou 510080, Peoples R China.	caishr@mail.sysu.edu.cn; wuhui3@mail.sysu.edu.cn	Chen, Jianhui/I-7286-2016; li, liu/JXN-7328-2024; Fang, Qian/ISV-1712-2023	Wu, Hui/0000-0001-5043-2766; Fang, Qian/0000-0002-8983-9173	National Natural Science Foundation of China [81702878, 82003112, 81372341]; Guangdong Basic and Applied Basic Research Foundation [2020A1515010214, 2021A1515010473]; Project 5010 of The First Affiliated Hospital of Sun Yat-sen University [2018004]; Young Teacher Training Project of The First Affiliated Hospital of Sun Yat-sen University [19ykpy58]	National Natural Science Foundation of China(National Natural Science Foundation of China (NSFC)); Guangdong Basic and Applied Basic Research Foundation; Project 5010 of The First Affiliated Hospital of Sun Yat-sen University; Young Teacher Training Project of The First Affiliated Hospital of Sun Yat-sen University	This research was funded by research funding from the National Natural Science Foundation of China (No. 81702878, No. 82003112, and No. 81372341), Guangdong Basic and Applied Basic Research Foundation (2020A1515010214 and 2021A1515010473), Project 5010 of The First Affiliated Hospital of Sun Yat-sen University (2018004), and Young Teacher Training Project of The First Affiliated Hospital of Sun Y…		48	2	2	0	4	MDPI	BASEL	ST ALBAN-ANLAGE 66, CH-4052 BASEL, SWITZERLAND		1424-8247		PHARMACEUTICALS-BASE	Pharmaceuticals	NOV	2022	15	11
J	Kim, EY; Cha, YJ; Lee, SH; Jeong, S; Choi, YJ; Moon, DH; Lee, S; Chang, YS				Kim, Eun Young; Cha, Yoon Jin; Lee, Sang Hoon; Jeong, Sukin; Choi, Yong Jun; Moon, Duk Hwan; Lee, Sungsoo; Chang, Yoon Soo			Early lung carcinogenesis and tumor microenvironment observed by single-cell transcriptome analysis	TRANSLATIONAL ONCOLOGY			English	Article						Never smoker; Early lung cancer; Single-cell RNA sequencing; Tumor microenvironment	PROTEASE INHIBITOR KAZAL; TRYPSIN-INHIBITOR; INFILTRATING LYMPHOCYTES; CANCER; METASTASIS; ADHESION	With the increasing interest in health screening with chest CT Ground-glass nodule (GGN) has become one of the common lung lesions encountered in daily medical practice. Because lung adenocarcinoma in the form of GGN is an ideal model for studying early lung carcinogenesis, 11 GGN and normal lung specimens from 6 never smoker patients were studied by single-cell RNA sequencing. Lung cancer cells …	[Kim, Eun Young; Lee, Sang Hoon; Jeong, Sukin; Choi, Yong Jun; Chang, Yoon Soo] Yonsei Univ, Dept Internal Med, Coll Med, Seoul, South Korea; [Cha, Yoon Jin] Yonsei Univ, Dept Pathol, Coll Med, Seoul, South Korea; [Moon, Duk Hwan; Lee, Sungsoo] Yonsei Univ, Dept Thorac Surg, Coll Med, Seoul, South Korea	Yonsei University; Yonsei University Health System; Yonsei University; Yonsei University Health System; Yonsei University; Yonsei University Health System	Chang, YS (corresponding author), Yonsei Univ, Dept Internal Med, Coll Med, Seoul, South Korea.	yschang@yuhs.ac	Lee, Sang-Hoon/ABH-6210-2020; Kim, Jie-Hyun/Q-9061-2019	Lee, Sungsoo/0000-0001-8998-9510; KIM, EUN YOUNG/0000-0002-3281-5744; Chang, Yoon Soo/0000-0003-3340-4223; Choi, Yong Jun/0000-0002-6114-2059; Cha, Yoon Jin/0000-0002-5967-4064; Lee, Sang Hoon/0000-0002-7706-5318					33	9	11	0	9	ELSEVIER SCIENCE INC	NEW YORK	STE 800, 230 PARK AVE, NEW YORK, NY 10169 USA	1936-5233			TRANSL ONCOL	Transl. Oncol.	JAN	2022	15	1
J	Levy, EM; Bianchini, M; Von Euw, EM; Barrio, MM; Bravo, AI; Furman, D; Domenichini, E; Macagno, C; Pinsky, V; Zucchini, C; Valvassori, L; Mordoh, J				Levy, Estrella Mariel; Bianchini, Michele; Von Euw, Erika Maria; Barrio, Maria Marcela; Bravo, Alicia Ines; Furman, David; Domenichini, Enzo; Macagno, Carlos; Pinsky, Victor; Zucchini, Cinzia; Valvassori, Luisa; Mordoh, Jose			Human leukocyte antigen-E protein is overexpressed in primary human colorectal cancer	INTERNATIONAL JOURNAL OF ONCOLOGY			English	Article						colorectal cancer; HLA-E; immune escape	NATURAL-KILLER-CELLS; CLASS-I MOLECULES; HLA-E; PROGNOSTIC-SIGNIFICANCE; NONCLASSICAL MHC; DOWN-REGULATION; TUMOR VARIANTS; EXPRESSION; RECEPTORS; COMPLEX	HLA-E is a non-classical MHC molecule whose expression by tumour cells has been recently reported in several human cancer types. We studied HLA-E expression in colorectal cancer patients, its clinical significance and prognostic value, as well as characterized its expression in colorectal cancer cell lines. We analysed HLA-E expression at the transcript level by qRT-PCR in micro-dissected samples…	[Von Euw, Erika Maria; Mordoh, Jose] IIBA CONICET, Fdn Inst Leloir, Lab Cancerol, Buenos Aires, DF, Argentina; [Levy, Estrella Mariel; Macagno, Carlos; Pinsky, Victor] Univ Buenos Aires, RA-1053 Buenos Aires, DF, Argentina; [Pinsky, Victor] Hosp MB Martinez, Buenos Aires, DF, Argentina; [Zucchini, Cinzia; Valvassori, Luisa] Univ Bologna, Dipartimento Istol Embriol & Biol Applicata, I-40126 Bologn…	Leloir Institute; Consejo Nacional de Investigaciones Cientificas y Tecnicas (CONICET); University of Buenos Aires; University of Bologna	Mordoh, J (corresponding author), IIBA CONICET, Fdn Inst Leloir, Lab Cancerol, Av Patricias Argentina 435, Buenos Aires, DF, Argentina.	jmordoh@leloir.org.ar							38	92	100	0	6	SPANDIDOS PUBL LTD	ATHENS	POB 18179, ATHENS, 116 10, GREECE	1019-6439	1791-2423		INT J ONCOL	Int. J. Oncol.	MAR	2008	32	3
J	Sharma, NS; Gupta, VK; Garrido, VT; Hadad, R; Durden, BC; Kesh, K; Giri, B; Ferrantella, A; Dudeja, V; Saluja, A; Banerjee, S				Sharma, Nikita S.; Gupta, Vineet K.; Garrido, Vanessa T.; Hadad, Roey; Durden, Brittany C.; Kesh, Kousik; Giri, Bhuwan; Ferrantella, Anthony; Dudeja, Vikas; Saluja, Ashok; Banerjee, Sulagna			Targeting tumor-intrinsic hexosamine biosynthesis sensitizes pancreatic cancer to anti-PD1 therapy	JOURNAL OF CLINICAL INVESTIGATION			English	Article							O-GLCNAC MODIFICATION; GLUTAMINE-METABOLISM; HIGH EXPRESSION; POOR-PROGNOSIS; DRUG-DELIVERY; MOUSE MODEL; CELLS; FIBROBLASTS; METASTASIS; PHASE	Pancreatic ductal adenocarcinoma (PDAC) is considered to be a highly immunosuppressive and heterogenous neoplasm. Despite improved knowledge regarding the genetic background of the tumor and better understanding of the tumor microenvironment, immune checkpoint inhibitor therapy (targeting CTLA4, PD1, PDL1) has not been very successful against PDAC. The robust desmoplastic stroma, along with an ex…	[Sharma, Nikita S.; Gupta, Vineet K.; Garrido, Vanessa T.; Hadad, Roey; Durden, Brittany C.; Kesh, Kousik; Giri, Bhuwan; Ferrantella, Anthony; Dudeja, Vikas; Saluja, Ashok; Banerjee, Sulagna] Univ Miami, Dept Surg, Biomed Res Bldg,Rm 508,1551 Northwest 10th Ave, Miami, FL 33136 USA; [Sharma, Nikita S.; Gupta, Vineet K.; Garrido, Vanessa T.; Hadad, Roey; Durden, Brittany C.; Kesh, Kousik; Giri, Bh…	University of Miami; University of Miami	Banerjee, S (corresponding author), Univ Miami, Dept Surg, Biomed Res Bldg,Rm 508,1551 Northwest 10th Ave, Miami, FL 33136 USA.	sulagna.banerjee@med.miami.edu	Kesh, Kousik/AAR-9458-2021; Sharma, Nikita/ABG-5376-2021; Gupta, Vineet Kumar/GLS-6910-2022	Kesh, Kousik/0000-0001-6207-4732; Gupta, Vineet Kumar/0000-0002-0307-9485; Ferrantella, Anthony/0000-0003-3252-4821; T Garrido, Vanessa/0000-0002-5014-1608	NIH [R01-CA184274, R01-CA170946, R01-CA124723]; Katherine and Robert Goodale foundation; Minneamrita Therapeutics LLC	NIH(United States Department of Health & Human ServicesNational Institutes of Health (NIH) - USA); Katherine and Robert Goodale foundation; Minneamrita Therapeutics LLC	The authors would like to acknowledge Oliver Umland at the Diabetes Research Intstitute, University of Miami, for his support with flow cytometry. The authors would also like to thank Govindi Samaranayake and Clara Trocolli in Priyamvada Rai's lab for help with construction of the tet-inducible GFAT1 clone. This study was funded by NIH grants R01-CA170946 and R01-CA124723 (to AS), NIH grant R01-C…		74	138	140	6	65	AMER SOC CLINICAL INVESTIGATION INC	ANN ARBOR	2015 MANCHESTER RD, ANN ARBOR, MI 48104 USA	0021-9738	1558-8238		J CLIN INVEST	J. Clin. Invest.	JAN	2020	130	1
J	Bi, K; He, MX; Bakouny, Z; Kanodia, A; Napolitano, S; Wu, JY; Grimaldi, G; Braun, DA; Cuoco, MS; Mayorga, A; DelloStritto, L; Bouchard, G; Steinharter, J; Tewari, AK; Vokes, N; Shannon, E; Sun, M; Park, J; Chang, SL; McGregor, BA; Haq, R; Denize, T; Signoretti, S; Guerriero, JL; Vigneau, S; Rozenblatt-Rosen, O; Rotem, A; Regev, A; Choueiri, TK; Van Allen, EM				Bi, Kevin; He, Meng Xiao; Bakouny, Ziad; Kanodia, Abhay; Napolitano, Sara; Wu, Jingyi; Grimaldi, Grace; Braun, David A.; Cuoco, Michael S.; Mayorga, Angie; DelloStritto, Laura; Bouchard, Gabrielle; Steinharter, John; Tewari, Alok K.; Vokes, Natalie, I; Shannon, Erin; Sun, Maxine; Park, Jihye; Chang, Steven L.; McGregor, Bradley A.; Haq, Rizwan; Denize, Thomas; Signoretti, Sabina; Guerriero, Jenni…			Tumor and immune reprogramming during immunotherapy in advanced renal cell carcinoma	CANCER CELL			English	Article							EXPRESSION; PROTEIN; GENE; MACROPHAGES; KNOWLEDGE; PD-L1; ATLAS	Immune checkpoint blockade (ICB) results in durable disease control in a subset of patients with advanced renal cell carcinoma (RCC), but mechanisms driving resistance are poorly understood. We characterize the single-cell transcriptomes of cancer and immune cells from metastatic RCC patients before or after ICB exposure. In responders, subsets of cytotoxic T cells express higher levels of co-inh…	[Bi, Kevin; He, Meng Xiao; Bakouny, Ziad; Kanodia, Abhay; Napolitano, Sara; Wu, Jingyi; Grimaldi, Grace; Braun, David A.; Mayorga, Angie; DelloStritto, Laura; Bouchard, Gabrielle; Steinharter, John; Tewari, Alok K.; Vokes, Natalie, I; Sun, Maxine; Park, Jihye; McGregor, Bradley A.; Haq, Rizwan; Vigneau, Sebastien; Rotem, Asaf; Choueiri, Toni K.; Van Allen, Eliezer M.] Dana Farber Canc Inst, Dept …	Harvard University; Dana-Farber Cancer Institute; Harvard University; Dana-Farber Cancer Institute; Harvard University; Massachusetts Institute of Technology (MIT); Broad Institute; Harvard University; Harvard Medical School; Harvard University; Brigham & Women's Hospital; Harvard University; Brigham & Women's Hospital; Harvard University; Dana-Farber Cancer Institute; Harvard University; Dana-Fa…	Van Allen, EM (corresponding author), Dana Farber Canc Inst, Dept Med Oncol, Boston, MA 02115 USA.;Van Allen, EM (corresponding author), Dana Farber Canc Inst, Ctr Canc Genom, Boston, MA 02115 USA.;Van Allen, EM (corresponding author), Broad Inst Harvard & MIT, Cambridge, MA 02142 USA.	eliezerm_vanallen@dfci.harvard.edu	Choueiri, Toni/K-5238-2019; Rozenblatt-Rosen, Orit/HDN-4182-2022; Bakouny, Ziad/A-1149-2018	Choueiri, Toni/0000-0002-9201-3217; denize, thomas/0000-0002-8618-7691; Kanodia, Abhay Rajkumar/0000-0002-7645-002X; Wu, Jingyi/0000-0003-0047-6378; Bakouny, Ziad/0000-0003-1906-5704; Braun, David/0000-0003-4543-5553; Cuoco, Michael/0000-0003-2163-5120	National Institutes of Health [U01 CA233100, R01 CA227388, U2C CA233195, T32 GM008313, T32 CA009172]; National Science Foundation [GRFP DGE1144152]; Novartis-DDP grant; Kure It-AACR grant; Dunkin' Donuts Breakthrough Grant; DOD CDMRP [KC170216, KC190130]; DOD Academy of Kidney Cancer Investigators [KC190128]; Kohlberg Chair at Harvard Medical School; Trust Family, Michael Brigham, and Loker Pinar…	National Institutes of Health(United States Department of Health & Human ServicesNational Institutes of Health (NIH) - USA); National Science Foundation(National Science Foundation (NSF)); Novartis-DDP grant; Kure It-AACR grant; Dunkin' Donuts Breakthrough Grant; DOD CDMRP(United States Department of Defense); DOD Academy of Kidney Cancer Investigators; Kohlberg Chair at Harvard Medical School; T…	We thank the patients who participated in this study. We thank B.C. Miller for thoughtful discussions of this work. This work was supported by the National Institutes of Health (U01 CA233100 [E.M.V.A.], R01 CA227388 [E.M.V.A.], U2C CA233195 [K.B., A. Regev, E.M.V.A.], T32 GM008313 [M.X.H.], T32 CA009172 [A.K.T.]), the National Science Foundation (GRFP DGE1144152 [M.X.H.]), a Novartis-DDP grant (R…		64	275	290	7	106	CELL PRESS	CAMBRIDGE	50 HAMPSHIRE ST, FLOOR 5, CAMBRIDGE, MA 02139 USA	1535-6108	1878-3686		CANCER CELL	Cancer Cell	MAY 10	2021	39	5
J	Su, ZP; Zhang, Y; Zhang, X; Zhang, H; Jin, SR; Bao, YJ; Wang, ZQ; Yan, R; Wu, XD; Jin, YX				Su, Zhongping; Zhang, Ying; Zhang, Xu; Zhang, Hui; Jin, Siran; Bao, Yujun; Wang, Zhiqiang; Yan, Rui; Wu, Xiaodan; Jin, Yingxue			Hyaluronic Acid Nanomicelles for Photo-chemodynamic Antitumor Therapy	ACS APPLIED NANO MATERIALS			English	Article						immune detection point blockade; reactive oxygen species; in situ oxygenation (ISO); specific stimuli; deplete glutathione	PHOTODYNAMIC THERAPY; CHECKPOINT BLOCKADE; TUMOR HYPOXIA; CANCER; NANOPARTICLES; IMMUNOTHERAPY; COMBINATION; MICELLES; ANTIBODY; IMMUNITY	Cancercell immune escape, metastasis, invasion, andrecurrenceare closely related to high immune-checkpoint expression and tumorhypoxia. Immune-checkpoint inhibition and tumor hypoxia regulationhave therefore garnered attention in cancer therapeutics. This studyfound that the methyl pyropheophorbide-a (MPPa) derivative complex3(1),3(2),7,8-tetrahydroxy-4H-MPPa-Cu2+ (HMPPa-Cu) induces apoptosis in …	[Su, Zhongping; Zhang, Ying; Zhang, Xu; Zhang, Hui; Wang, Zhiqiang; Yan, Rui; Wu, Xiaodan; Jin, Yingxue] Harbin Normal Univ, Coll Chem & Chem Engn, Key Lab Photon & Elect Bandgap Mat, Minist Educ, Harbin 150025, Peoples R China; [Bao, Yujun; Jin, Yingxue] Harbin Normal Univ, Coll Life Sci & Technol, Key Lab Mol Cytogenet & Genet Breeding Heilongjian, Harbin 150025, Peoples R China; [Jin, Siran] H…	Harbin Normal University; Harbin Normal University	Yan, R; Wu, XD; Jin, YX (corresponding author), Harbin Normal Univ, Coll Chem & Chem Engn, Key Lab Photon & Elect Bandgap Mat, Minist Educ, Harbin 150025, Peoples R China.;Jin, YX (corresponding author), Harbin Normal Univ, Coll Life Sci & Technol, Key Lab Mol Cytogenet & Genet Breeding Heilongjian, Harbin 150025, Peoples R China.	yanrui-1981@163.com; smile_200325@163.com; jyxprof@163.com	Wang, Zhiqiang/GLR-0483-2022; Jin, Yingxue/GLR-0435-2022		Joint Foundation of Natural Science Foundation Heilongjiang Province of China [LH2020B012, LH2020B010]; Graduate Innovation Projects of Harbin Normal University [HSDSSCX2021-114]; College Students Innovation and Entrepreneurship Training Program of Heilongjiang Province [202110231028]	Joint Foundation of Natural Science Foundation Heilongjiang Province of China; Graduate Innovation Projects of Harbin Normal University; College Students Innovation and Entrepreneurship Training Program of Heilongjiang Province	This research was funded by the Joint Foundation of Natural Science Foundation Heilongjiang Province of China, grant numbers LH2020B012 and LH2020B010, the Graduate Innovation Projects of Harbin Normal University, grant number HSDSSCX2021-114, and the College Students Innovation and Entrepreneurship Training Program of Heilongjiang Province, grant number 202110231028.		53	2	2	4	16	AMER CHEMICAL SOC	WASHINGTON	1155 16TH ST, NW, WASHINGTON, DC 20036 USA		2574-0970		ACS APPL NANO MATER	ACS Appl. Nano Mater.	JUL 8	2023	6	14
J	Zhao, L; Li, DD; Zhang, YX; Huang, QY; Zhang, ZH; Chen, CR; Xu, CF; Chu, X; Zhang, Y; Yang, XZ				Zhao, Liang; Li, Dongdong; Zhang, Yuxi; Huang, Qiaoyi; Zhang, Zhenghai; Chen, Chaoran; Xu, Cong-Fei; Chu, Xiao; Zhang, Yu; Yang, Xianzhu			HSP70-Promoter-Driven CRISPR/Cas9 System Activated by Reactive Oxygen Species for Multifaceted Anticancer Immune Response and Potentiated Immunotherapy	ACS NANO			English	Article						specific promoter; CRISPR; Cas9; PD-1; PD-L1 blockade; immunogenic cell death; cancer immunotherapy	CANCER-IMMUNOTHERAPY; CHECKPOINT BLOCKADE; PD-L1; PROTEIN; CMTM6	To address the low response rate to immune checkpoint blockade (ICB) therapy, we propose a specific promoter-driven CRISPR/Cas9 system, F-PC/pHCP, that achieves permanent genomic disruption of PD-L1 and elicits a multifaceted anticancer immune response to potentiate immunotherapy. This system consists of a chlorin e6-encapsulated fluorinated dendrimer and HSP70-promoter-driven CRISPR/Cas9. F-PC/p…	[Zhao, Liang; Li, Dongdong; Zhang, Yuxi; Huang, Qiaoyi; Zhang, Zhenghai; Chen, Chaoran; Xu, Cong-Fei; Yang, Xianzhu] South China Univ Technol, Sch Biomed Sci & Engn, Guangzhou 511442, Guangdong, Peoples R China; [Zhao, Liang; Yang, Xianzhu] South China Univ Technol, Natl Engn Res Ctr Tissue Restorat & Reconstruct, Innovat Ctr Tissue Restorat & Reconstruct, Key Lab Biomed Engn Guangdong Prov & Key…	South China University of Technology; South China University of Technology; Guangdong Academy of Medical Sciences & Guangdong General Hospital; Southern Medical University - China	Yang, XZ (corresponding author), South China Univ Technol, Sch Biomed Sci & Engn, Guangzhou 511442, Guangdong, Peoples R China.;Yang, XZ (corresponding author), South China Univ Technol, Natl Engn Res Ctr Tissue Restorat & Reconstruct, Innovat Ctr Tissue Restorat & Reconstruct, Key Lab Biomed Engn Guangdong Prov & KeyLaboratory, Guangzhou 510006, Guangdong, Peoples R China.;Yang, XZ (correspondin…	yangxz@scut.edu.cn	Li, Dongdong/JXN-6180-2024; Liu, yuqing/KEI-3260-2024; Huang, qiaoyi/ABC-8850-2021; Zhang, Yuxi/ADS-1838-2022; Yang, Xianzhu/G-7980-2012; Xu, Cong-Fei/I-8653-2014	Yang, Xianzhu/0000-0002-1006-0950; Xu, Cong-Fei/0000-0002-6291-5711	National Key R&D Program of China [2021YFB3800900]; National Natural Science Foundation of China [51822302, 51773067, 52173121]; Program for Guangdong Introducing Innovative and Enter-preneurial Teams [2017ZT07S054]; High-level Hospital Construction Project [DFJH201905]; Science and Tech-nology Program of Guangzhou [202103030004]	National Key R&D Program of China; National Natural Science Foundation of China(National Natural Science Foundation of China (NSFC)); Program for Guangdong Introducing Innovative and Enter-preneurial Teams; High-level Hospital Construction Project; Science and Tech-nology Program of Guangzhou	This work was supported by the National Key R&D Program of China (2021YFB3800900) , National Natural Science Foundation of China (51822302, 51773067, 52173121) , the Program for Guangdong Introducing Innovative and Enter-preneurial Teams (2017ZT07S054) , the High-level Hospital Construction Project DFJH201905, and Science and Tech-nology Program of Guangzhou (202103030004) .		45	23	23	10	88	AMER CHEMICAL SOC	WASHINGTON	1155 16TH ST, NW, WASHINGTON, DC 20036 USA	1936-0851	1936-086X		ACS NANO	ACS Nano	SEP 27	2022	16	9
J	Xiao, QQ; Huang, JY; Wang, X; Chen, ZH; Zhang, WQ; Liu, FJ; Li, JJ; Yang, ZM; Zhan, J; Cai, YB				Xiao, Qiuqun; Huang, Jinyan; Wang, Xing; Chen, Zehong; Zhang, Weiqi; Liu, Fengjiao; Li, Jiejing; Yang, Zhimou; Zhan, Jie; Cai, Yanbin			Supramolecular Peptide Amphiphile Nanospheres Reprogram Tumor-associated Macrophage to Reshape the Immune Microenvironment for Enhanced Breast Cancer Immunotherapy	SMALL			English	Article						immune microenvironment; macrophage repolarization; peptide self-assembly; targeting delivery; tumor immunotherapy	POLARIZATION; FUTURE	Tumor immunotherapy has become a research hotspot in cancer treatment, with macrophages playing a crucial role in tumor development. However, the tumor microenvironment restricts macrophage functionality, limiting their therapeutic potential. Therefore, modulating macrophage function and polarization is essential for enhancing tumor immunotherapy outcomes. Here, a supramolecular peptide amphiphil…	[Xiao, Qiuqun; Liu, Fengjiao; Li, Jiejing; Cai, Yanbin] Southern Med Univ, Zhujiang Hosp, Guangdong Prov Biomed Engn Technol Res Ctr Cardiov, Dept Cardiol, Guangzhou 510280, Peoples R China; [Xiao, Qiuqun; Liu, Fengjiao; Li, Jiejing; Cai, Yanbin] Southern Med Univ, Zhujiang Hosp, Lab Heart Ctr, Guangzhou 510280, Peoples R China; [Xiao, Qiuqun; Huang, Jinyan; Wang, Xing; Chen, Zehong; Yang, Zhimou…	Southern Medical University - China; Southern Medical University - China; Southern Medical University - China; Southern Medical University - China; Guangdong Academy of Medical Sciences & Guangdong General Hospital; Nankai University; Southern Medical University - China; Southern Medical University - China	Cai, YB (corresponding author), Southern Med Univ, Zhujiang Hosp, Guangdong Prov Biomed Engn Technol Res Ctr Cardiov, Dept Cardiol, Guangzhou 510280, Peoples R China.;Cai, YB (corresponding author), Southern Med Univ, Zhujiang Hosp, Lab Heart Ctr, Guangzhou 510280, Peoples R China.;Yang, ZM (corresponding author), Southern Med Univ, Sch Pharmaceut Sci, Guangdong Prov Key Lab New Drug Screening, G…	yangzm@nankai.edu.cn; zhanjie0507@smu.edu.cn; skyer1@smu.edu.cn	Liu, Fengjiao/AAO-7998-2020; Yang, Zhimou/F-1798-2010; Sun, Yang/KHY-5117-2024; Zhang, Jiliang/W-3185-2019; Zhang, Yi/KHW-2039-2024; Cai, Yanbin/R-9162-2016	Zhan, Jie/0000-0001-7190-5307; Cai, Yanbin/0000-0003-2139-4750	National Natural Science Foundation of China; Guandong Basic and Applied Basic Research Foundation [2023A1515012734]; Key Research and Development Projects in Hainan Province [ZDYF2023SHFZ145]; [31900952]; [51973090]; [32271372]; [32101058]; [32230055]	National Natural Science Foundation of China(National Natural Science Foundation of China (NSFC)); Guandong Basic and Applied Basic Research Foundation; Key Research and Development Projects in Hainan Province; ; ; ; ;	This work was supported by the National Natural Science Foundation of China (31900952, 51973090, 32271372, 32101058, 32230055), Guandong Basic and Applied Basic Research Foundation (2023A1515012734), Key Research and Development Projects in Hainan Province (ZDYF2023SHFZ145). The authors also think Figdraw () for the assistance in creating Schematic diagram in the article.		57	0	0	23	50	WILEY-V C H VERLAG GMBH	WEINHEIM	POSTFACH 101161, 69451 WEINHEIM, GERMANY	1613-6810	1613-6829		SMALL	Small	MAY	2024	20	21
J	de Haart, SJ; van de Donk, NWCJ; Minnema, MC; Huang, JH; Aarts-Riemens, T; Bovenschen, N; Yuan, HP; Groen, RWJ; McMillin, DW; Jakubikova, J; Lokhorst, HM; Martens, AC; Mitsiades, CS; Mutis, T				de Haart, Sanne J.; van de Donk, Niels W. C. J.; Minnema, Monique C.; Huang, Julie H.; Aarts-Riemens, Tineke; Bovenschen, Niels; Yuan, Huipin; Groen, Richard W. J.; McMillin, Douglas W.; Jakubikova, Jana; Lokhorst, Henk M.; Martens, Anton C.; Mitsiades, Constantine S.; Mutis, Tuna			Accessory Cells of the Microenvironment Protect Multiple Myeloma from T-Cell Cytotoxicity through Cell Adhesion-Mediated Immune Resistance	CLINICAL CANCER RESEARCH			English	Article							MINOR HISTOCOMPATIBILITY ANTIGEN; BONE-MARROW MICROENVIRONMENT; DRUG-RESISTANCE; ADOPTIVE IMMUNOTHERAPY; TUMOR MICROENVIRONMENT; DOWN-REGULATION; DEATH; DISEASE; CONTRIBUTOR; INTEGRINS	Purpose: Cellular immunotherapy frequently fails to induce sustained remissions in patients with multiple myeloma, indicating the ability of multiple myeloma cells to evade cellular immunity. Toward a better understanding and effective therapeutic modulation of multiple myeloma immune evasion mechanisms, we here investigated the role of the tumor microenvironment in rendering multiple myeloma cel…	[de Haart, Sanne J.; Huang, Julie H.; Aarts-Riemens, Tineke; Mutis, Tuna] Univ Med Ctr Utrecht, Dept Clin Chem & Hematol, NL-3584 CX Utrecht, Netherlands; [van de Donk, Niels W. C. J.; Minnema, Monique C.; Lokhorst, Henk M.] Univ Med Ctr Utrecht, Dept Hematol, NL-3584 CX Utrecht, Netherlands; [Bovenschen, Niels] Univ Med Ctr Utrecht, Dept Pathol, NL-3584 CX Utrecht, Netherlands; [Groen, Richard W…	Utrecht University; Utrecht University Medical Center; Utrecht University; Utrecht University Medical Center; Utrecht University; Utrecht University Medical Center; Utrecht University; Utrecht University Medical Center; Utrecht University; Utrecht University Medical Center; Harvard University; Dana-Farber Cancer Institute	Mutis, T (corresponding author), Univ Med Ctr Utrecht, Dept Clin Chem & Hematol, Heidelberglaan 100, NL-3584 CX Utrecht, Netherlands.	tmutis@umcutrecht.nl	Huang, Julie/JCD-8260-2023; Jakubikova, Jana/ABE-5761-2020	van de Donk, Niels/0000-0002-7445-2603; Jakubikova, Jana/0000-0003-2593-569X; Groen, Richard/0000-0002-5010-4604	Dutch Cancer Society; NIH	Dutch Cancer Society(KWF Kankerbestrijding); NIH(United States Department of Health & Human ServicesNational Institutes of Health (NIH) - USA)	This work was supported by the Dutch Cancer Society (to N.W.C.J. van de Donk) and the NIH (to C. S. Mitsiades).		41	49	57	0	8	AMER ASSOC CANCER RESEARCH	PHILADELPHIA	615 CHESTNUT ST, 17TH FLOOR, PHILADELPHIA, PA 19106-4404 USA	1078-0432	1557-3265		CLIN CANCER RES	Clin. Cancer Res.	OCT 15	2013	19	20
J	Xu, CX; Fillmore, CM; Koyama, S; Wu, HB; Zhao, YQ; Chen, Z; Herter-Sprie, GS; Akbay, EA; Tchaicha, JH; Altabef, A; Reibel, JB; Walton, Z; Ji, HB; Watanabe, H; Jänne, PA; Castrillon, DH; Rustgi, AK; Bass, AJ; Freeman, GJ; Padera, RF; Dranoff, G; Hammerman, PS; Kim, CF; Wong, KK				Xu, Chunxiao; Fillmore, Christine M.; Koyama, Shohei; Wu, Hongbo; Zhao, Yanqiu; Chen, Zhao; Herter-Sprie, Grit S.; Akbay, Esra A.; Tchaicha, Jeremy H.; Altabef, Abigail; Reibel, Jacob B.; Walton, Zandra; Ji, Hongbin; Watanabe, Hideo; Jaenne, Pasi A.; Castrillon, Diego H.; Rustgi, Anil K.; Bass, Adam J.; Freeman, Gordon J.; Padera, Robert F.; Dranoff, Glenn; Hammerman, Peter S.; Kim, Carla F.; Won…			Loss of Lkb1 and Pten Leads to Lung Squamous Cell Carcinoma with Elevated PD-L1 Expression	CANCER CELL			English	Article							STEM-CELLS; SUPPRESSOR-CELLS; CANCER; DIFFERENTIATION; ADENOCARCINOMA; IDENTIFICATION; INFLAMMATION; PROGRESSION; MECHANISMS; INFECTION	Lung squamous cell carcinoma (SCC) is a deadly disease for which current treatments are inadequate. We demonstrate that biallelic inactivation of Lkb1 and Pten in the mouse lung leads to SCC that recapitulates the histology, gene expression, and microenvironment found in human disease. Lkb1; Pten null (LP) tumors expressed the squamous markers KRT5, p63 and SOX2, and transcriptionally resembled t…	[Xu, Chunxiao; Koyama, Shohei; Chen, Zhao; Herter-Sprie, Grit S.; Akbay, Esra A.; Tchaicha, Jeremy H.; Altabef, Abigail; Reibel, Jacob B.; Jaenne, Pasi A.; Bass, Adam J.; Dranoff, Glenn; Wong, Kwok-Kin] Harvard Univ, Sch Med, Dept Med, Boston, MA 02115 USA; [Xu, Chunxiao; Koyama, Shohei; Chen, Zhao; Herter-Sprie, Grit S.; Akbay, Esra A.; Tchaicha, Jeremy H.; Altabef, Abigail; Reibel, Jacob B.; Wa…	Harvard University; Harvard Medical School; Harvard University; Dana-Farber Cancer Institute; Harvard University; Dana-Farber Cancer Institute; Harvard University; Boston Children's Hospital; Harvard University; Harvard University; Harvard Medical School; Harvard University; Dana-Farber Cancer Institute; Zhengzhou University; University of Pennsylvania; Chinese Academy of Sciences; Center for Exc…	Hammerman, PS (corresponding author), Dana Farber Canc Inst, Dept Med Oncol, Boston, MA 02215 USA.	phammerman@partners.org; carla.kim@childrens.harvard.edu; kwong1@partners.org	Koyama, Shohei/AAU-4113-2021; Akbay, Esra/KFB-1412-2024; Freeman, Gordon/AAC-5380-2019; Zhao, yanqiu/ACK-3458-2022; Wong, Kwok-Kin/ADH-7803-2022	Akbay, Esra/0000-0002-4149-2529; Koyama, Shohei/0000-0002-6897-9417; wong, kwok kin/0000-0001-6323-235X; Castrillon, Diego/0000-0001-6690-4633; Walton, Zandra/0000-0002-0465-0153; Padera, Robert/0000-0002-4571-5494; Brainson, Christine/0000-0002-0854-5043	United Against Lung Cancer; Susan Spooner Research Fund; American Cancer Society [PF-12-151-01-DMC, RSG-08-082-01-MGO]; Margaret A. Cunningham Immune Mechanisms in Cancer Research Fellowship Award; V Foundation for Cancer Research; Basil O'Conner March of Dimes Starter Award; Harvard Stem Cell Institute; Lung Cancer Research Foundation; Cancer Prevention Research Institute of Texas [RP100550]; NI…	United Against Lung Cancer; Susan Spooner Research Fund; American Cancer Society(American Cancer Society); Margaret A. Cunningham Immune Mechanisms in Cancer Research Fellowship Award; V Foundation for Cancer Research; Basil O'Conner March of Dimes Starter Award; Harvard Stem Cell Institute; Lung Cancer Research Foundation; Cancer Prevention Research Institute of Texas(Cancer Prevention & Researc…	We thank the Boston Children's Hospital flow cytometry facility and members of the C. F. K. and Zon Labs for helpful discussions. This work was supported in part by the United Against Lung Cancer and the Susan Spooner Research Fund (to K.-K.W.); American Cancer Society Post-Doctoral Fellowship PF-12-151-01-DMC (to C. M. F.); a Margaret A. Cunningham Immune Mechanisms in Cancer Research Fellowship…		45	314	348	3	49	CELL PRESS	CAMBRIDGE	50 HAMPSHIRE ST, FLOOR 5, CAMBRIDGE, MA 02139 USA	1535-6108	1878-3686		CANCER CELL	Cancer Cell	MAY 12	2014	25	5
J	Wang, YM; Wang, D; Zhang, YY; Xu, H; Shen, LX; Cheng, J; Xu, XY; Tan, H; Chen, XY; Li, JS				Wang, Yuemin; Wang, Duan; Zhang, Yuyue; Xu, Hong; Shen, Luxuan; Cheng, Jing; Xu, Xinyuan; Tan, Hong; Chen, Xingyu; Li, Jianshu			Tumor Microenvironment-Adaptive Nanoplatform Synergistically Enhances Cascaded Chemodynamic Therapy	BIOACTIVE MATERIALS			English	Article						Chemodynamic therapy; Tumor microenvironment; Cell membranes; Homologous targeting; Perfluoropentane; Glucose oxidase	BIOMIMETIC NANOPARTICLES; GLUCOSE-OXIDASE; CANCER; STARVATION	Chemodynamic therapy (CDT), a noninvasive strategy, has emerged as a promising alternative to conventional chemotherapy for treating tumors. However, its therapeutic effect is limited by the amount of H2O2, pH value, the hypoxic environment of tumors, and it has suboptimal tumor-targeting ability. In this study, tumor cell membrane-camouflaged mesoporous Fe3O4 nanoparticles loaded with perfluorop…	[Wang, Yuemin; Zhang, Yuyue; Shen, Luxuan; Cheng, Jing; Xu, Xinyuan; Tan, Hong; Chen, Xingyu; Li, Jianshu] Sichuan Univ, Coll Polymer Sci & Engn, State Key Lab Polymer Mat Engn, Chengdu 610065, Peoples R China; [Wang, Duan; Xu, Hong] Sichuan Univ, West China Hosp, Orthoped Res Inst, Dept Orthoped, Chengdu 610041, Peoples R China; [Chen, Xingyu] Southwest Jiaotong Univ, Coll Med, Chengdu 610003, P…	Sichuan University; Sichuan University; Southwest Jiaotong University; Sichuan University	Chen, XY; Li, JS (corresponding author), Sichuan Univ, Coll Polymer Sci & Engn, State Key Lab Polymer Mat Engn, Chengdu 610065, Peoples R China.	chenxy@swjtu.edu.cn; jianshu_li@scu.edu.cn	Chen, Xingyu/HTS-2639-2023; Wang, Yuemin/B-7507-2014		National Natural Science Foundation of China [51925304, 52173140, 51803173]; Sichuan Science and Technology Program [2021YJ0192]; Opening Project of State Key Laboratory of Polymer Materials Engineering (Sichuan University) [sklpme2020-4-13]	National Natural Science Foundation of China(National Natural Science Foundation of China (NSFC)); Sichuan Science and Technology Program; Opening Project of State Key Laboratory of Polymer Materials Engineering (Sichuan University)(Sichuan University)	The authors thank the financial support from National Natural Science Foundation of China (51925304, 52173140 and 51803173), Sichuan Science and Technology Program (2021YJ0192) and the Opening Project of State Key Laboratory of Polymer Materials Engineering (Sichuan University) (Grant No. sklpme2020-4-13). All the animal procedures were performed under a protocol approved by the Laboratory Animal…		61	45	46	39	191	KEAI PUBLISHING LTD	BEIJING	16 DONGHUANGCHENGGEN NORTH ST, Building 5, Room 411, BEIJING, DONGCHENG DISTRICT 100009, PEOPLES R CHINA		2452-199X		BIOACT MATER	Bioact. Mater.	APR	2023	22
J	Yang, DJ; Zhang, L; Ni, J; Ding, Y; Razzaq, A; Khan, ZU; Iqbal, H; Alanazi, YF; Khan, NU; Wang, R				Yang, Dongjie; Zhang, Lan; Ni, Jiang; Ding, Yang; Razzaq, Anam; Khan, Zaheer Ullah; Iqbal, Haroon; Alanazi, Yasmene Falah; Khan, Naveed Ullah; Wang, Rong			Stimuli-sensitive biomimetic nanoparticles for the inhibition of breast cancer recurrence and pulmonary metastasis	INTERNATIONAL JOURNAL OF PHARMACEUTICS-X			English	Article						Biomimetic nanoparticles; Breast cancer recurrence; Pulmonary metastasis; Perfluorohexane; Doxorubicin	PHASE-TRANSITION NANOPARTICLES; DRUG-DELIVERY; THERAPY	Biomimetic nanoparticles represent a promising avenue for mitigating rapid clearance by the reticuloendothelial system (RES); however, current challenges include insufficient tumour targeting, suboptimal adhesion, and inadequate localized drug release within tumour regions. These shortcomings contribute to persistent contests, such as recurrence and pulmonary metastasis, even with advanced breast…	[Yang, Dongjie; Ni, Jiang] Jiangnan Univ, Affiliated Hosp, Pathol Dept, Wuxi 214000, Peoples R China; [Yang, Dongjie; Ni, Jiang] Jiangnan Univ, Affiliated Hosp, Dept Pharm, Wuxi 214000, Peoples R China; [Zhang, Lan; Wang, Rong] Jiangnan Univ, Wuxi Sch Med, Wuxi 214000, Peoples R China; [Ding, Yang] China Pharmaceut Univ, Coll Pharm, Pharmaceut Series, Nanjing 210000, Peoples R China; [Razzaq, Ana…	Jiangnan University; Jiangnan University; Jiangnan University; China Pharmaceutical University; Soochow University - China; COMSATS University Islamabad (CUI); Wenzhou Medical University; University of Tabuk; Zhejiang University of Technology	Wang, R (corresponding author), Jiangnan Univ, Wuxi Sch Med, Wuxi 214000, Peoples R China.;Khan, NU (corresponding author), Zhejiang Univ Technol, Coll Pharmaceut Sci, Hangzhou 310014, Peoples R China.	naveedkhan1676@hotmail.com; W0826R@outlook.com	Khan, Zaheer/ABE-5063-2020; Khan, Dr Naveed Ullah/ABB-5195-2021; alanazi, yasmene/JRX-8762-2023	Alanazi, Yasmene Falah/0000-0003-3981-5111	Wuxi Municipal Health Commission Youth Research Project [Q202230]; Top Talent Support Program for young and middle-aged people of Wuxi Health Committee [BJ2023063]	Wuxi Municipal Health Commission Youth Research Project; Top Talent Support Program for young and middle-aged people of Wuxi Health Committee	The study was supported by Wuxi Municipal Health Commission Youth Research Project (No: Q202230) and Top Talent Support Program for young and middle-aged people of Wuxi Health Committee (BJ2023063) .		25	2	2	2	2	ELSEVIER	AMSTERDAM	RADARWEG 29, 1043 NX AMSTERDAM, NETHERLANDS		2590-1567		INT J PHARM-X	Int. J. Pharm. X	JUN	2024	7
J	Francis, A; Venkatesh, GH; Zaarour, RF; Zeinelabdin, NA; Nawafleh, HH; Prasad, P; Buart, S; Terry, S; Chouaib, S				Francis, Amirtharaj; Venkatesh, Goutham Hassan; Zaarour, Rania Faouzi; Zeinelabdin, Nagwa Ahmed; Nawafleh, Hussam H.; Prasad, Prathibha; Buart, Stephanie; Terry, Stephane; Chouaib, Salem			Tumor Hypoxia: A Key Determinant of Microenvironment Hostility and a Major Checkpoint during the Antitumor Response	CRITICAL REVIEWS IN IMMUNOLOGY			English	Article						hypoxia; tumor microenvironment; cancer; DNA damage; antitumor response	CANCER STEM-CELLS; INDUCIBLE FACTOR-1-ALPHA; TARGETING HYPOXIA; ANTICANCER DRUG; KINASE-ACTIVITY; IMMUNE CELLS; DNA-DAMAGE; EXPRESSION; PATHWAYS; INHIBITOR	Recent antitumor immunotherapies such as monoclonal antibodies targeting immune checkpoints have led to outstanding results in several cancers. However, despite the favorable outcomes for responding patients, the response rate remains relatively low. This is in part due to the influence of the tumor microenvironment (TME) in protecting the tumor from the antitumor immune response and facilitating…	[Francis, Amirtharaj; Venkatesh, Goutham Hassan; Zaarour, Rania Faouzi; Zeinelabdin, Nagwa Ahmed; Nawafleh, Hussam H.; Prasad, Prathibha; Chouaib, Salem] Gulf Med Univ, Thumbay Res Inst Precis Med, Ajman 4184, U Arab Emirates; [Buart, Stephanie; Terry, Stephane; Chouaib, Salem] Univ Paris Saclay, Univ Paris Sud, Integrat Tumor Immunol & Genet Oncol, Gustave Roussy,EPHE,Fac Med,INSERM UMR 1186, F-…	Institut National de la Sante et de la Recherche Medicale (Inserm); Universite Paris Cite; Universite Paris Saclay; Universite PSL; Ecole Pratique des Hautes Etudes (EPHE); UNICANCER; Gustave Roussy	Chouaib, S (corresponding author), Gulf Med Univ, Thumbay Res Inst Precis Med, Ajman 4184, U Arab Emirates.	salem.chouaib@gustaveroussy.fr	; Terry, Stephane/K-5351-2013	Prasad, Prathibha/0000-0003-0371-2903; Amirtharaj, Francis/0000-0001-6862-2875; Zeinelabdin, Nagwa Ahmed/0000-0003-2120-737X; Terry, Stephane/0000-0003-3089-7886; Hassan Venkatesh, Goutham/0000-0002-6520-435X; Nawafleh, Husam/0000-0001-7195-5101; Zaarour, Rania/0000-0001-9132-5940; BUART, Stephanie/0000-0002-8834-7919	la Ligue Contre le Cancer [EL2015.LNCC/SaC]; Gulf Medical University (TRIPM) grants	la Ligue Contre le Cancer(Ligue nationale contre le cancer); Gulf Medical University (TRIPM) grants	This work was supported by la Ligue Contre le Cancer (EL2015.LNCC/SaC) and Gulf Medical University (TRIPM) grants.		119	16	16	0	7	BEGELL HOUSE INC	DANBURY	50 NORTH ST, DANBURY, CT 06810 USA	1040-8401	2162-6472		CRIT REV IMMUNOL	Crit. Rev. Immunol.		2018	38	6
J	Wang, J; Mi, SC; Ding, MY; Li, X; Yuan, ST				Wang, Jia; Mi, Shichao; Ding, Muyao; Li, Xue; Yuan, Shengtao			Metabolism and polarization regulation of macrophages in the tumor microenvironment	CANCER LETTERS			English	Article						Tumor microenvironment; Phenotypic plasticity; Tumor-associated macrophages metabolism; Immune checkpoints; Tumor immunotherapy	IRON-OXIDE NANOPARTICLES; LIPID-METABOLISM; MYELOID CELLS; CANCER-CELLS; BLOCKADE; PROGRESSION; ACTIVATION; CD47; INFLAMMATION; ADIPOCYTES	The occurrence and development of tumors depend on the tumor microenvironment (TME), which consists of various types of cellular and acellular components. Tumor-associated macrophages (TAMs) are the most abundant stromal cell types in the TME. The competition for nutrients between tumor cells and macrophages leads to a limited supply of nutrients, such as glucose, lipids, and amino acids, to immu…	[Wang, Jia; Mi, Shichao; Ding, Muyao; Li, Xue; Yuan, Shengtao] China Pharmaceut Univ, Jiangsu Key Lab Drug Screening, Nanjing, Peoples R China	China Pharmaceutical University	Yuan, ST (corresponding author), China Pharmaceut Univ, Jiangsu Key Lab Drug Screening, Nanjing, Peoples R China.	yuanst@cpu.edu.cn	Mi, Shichao/HZH-6378-2023		National Natural Sci-ence Foundation of China [81872892]	National Natural Sci-ence Foundation of China(National Natural Science Foundation of China (NSFC))	Acknowledgments This work was supported by a grant from the National Natural Sci-ence Foundation of China (Nos. 81872892) .		100	35	42	8	54	ELSEVIER IRELAND LTD	CLARE	ELSEVIER HOUSE, BROOKVALE PLAZA, EAST PARK SHANNON, CO, CLARE, 00000, IRELAND	0304-3835	1872-7980		CANCER LETT	Cancer Lett.	SEP 1	2022	543
J	Terry, S; Abdou, A; Engelsen, AST; Buart, S; Dessen, P; Corgnac, S; Collares, D; Meurice, G; Gausdal, G; Baud, V; Saintigny, P; Lorens, JB; Thiery, JP; Mami-Chouaib, F; Chouaib, S				Terry, Stephane; Abdou, Abderemane; Engelsen, Agnete S. T.; Buart, Stephanie; Dessen, Philippe; Corgnac, Stephanie; Collares, Davi; Meurice, Guillaume; Gausdal, Gro; Baud, Veronique; Saintigny, Pierre; Lorens, James B.; Thiery, Jean-Paul; Mami-Chouaib, Fathia; Chouaib, Salem			AXL Targeting Overcomes Human Lung Cancer Cell Resistance to NK- and CTL-Mediated Cytotoxicity	CANCER IMMUNOLOGY RESEARCH			English	Article							TO-MESENCHYMAL TRANSITION; ANTITUMOR IMMUNE-RESPONSE; PD-1 BLOCKADE; TUMOR; INHIBITION; HETEROGENEITY; CARCINOMA; LYMPHOCYTES; INVOLVEMENT; EXPRESSION	Immune resistance may arise from both genetic instability and tumor heterogeneity. Microenvironmental stresses such as hypoxia and various resistance mechanisms promote carcinoma cell plasticity. AXL, a member of the TAM (Tyro3, Axl, and Mer) receptor tyrosine kinase family, is widely expressed in human cancers and increasingly recognized for its role in cell plasticity and drug resistance. To in…	[Terry, Stephane; Abdou, Abderemane; Engelsen, Agnete S. T.; Buart, Stephanie; Corgnac, Stephanie; Thiery, Jean-Paul; Mami-Chouaib, Fathia; Chouaib, Salem] Univ Paris Saclay, Univ Paris Sud,Fac Med, Integrat Tumor Immunol & Genet Oncol,Gustave Rous, Equipe Labellisee Ligue Canc,INSERM,UMR1186,EPHE, Villejuif, France; [Engelsen, Agnete S. T.; Lorens, James B.; Thiery, Jean-Paul] Univ Bergen, Norwe…	Universite PSL; Ecole Pratique des Hautes Etudes (EPHE); Institut National de la Sante et de la Recherche Medicale (Inserm); Universite Paris Cite; Universite Paris Saclay; University of Bergen; UNICANCER; Gustave Roussy; Universite Paris Saclay; Universite Paris Cite; Universite Claude Bernard Lyon 1; Institut National de la Sante et de la Recherche Medicale (Inserm); UNICANCER; Centre Leon Bera…	Chouaib, S (corresponding author), Inst Gustave Roussy, INSERM, U1186, 114 Rue Edouard, F-94805 Villejuif, France.	salem.chouaib@gustaveroussy.fr	Lorens, James/B-9737-2017; Engelsen, Agnete Svendsen Tenfjord/AAB-6652-2020; Thiery, Jean Paul/H-1550-2011; Baud, Veronique/F-7699-2013; Terry, Stephane/K-5351-2013	Thiery, Jean Paul/0000-0003-0478-5020; Baud, Veronique/0000-0002-4090-718X; Engelsen, Agnete/0000-0003-0375-3406; Terry, Stephane/0000-0003-3089-7886; BUART, Stephanie/0000-0002-8834-7919	la Ligue Contre le Cancer [EL2015.LNCC/SaC]; Institut National du Cancer [PLBIO15-266]; SIRIC-SOCRATE program; Research Council of Norway [FRIPRO Mobility Grant - EU's 7th Framework Programme's Marie Curie Actions (MCA COFUND grant)] [608695]	la Ligue Contre le Cancer(Ligue nationale contre le cancer); Institut National du Cancer(Institut National du Cancer (INCA) France); SIRIC-SOCRATE program; Research Council of Norway [FRIPRO Mobility Grant - EU's 7th Framework Programme's Marie Curie Actions (MCA COFUND grant)]	The authors thank Nathalie Droin and Betty Leite (Gustave Roussy, Genomics Platform), Yann Lecluse (Gustave Roussy, Imaging and Cytometry Platform), as well as Avsnes Dale and Endy Spriet (University of Bergen, Molecular Imaging Center), Aurelie Durgeau, ElodieVoilin, Pierre Savagner, Vincent Lavergne, Marine Leclerc, and Gwendoline Gros for technical help and advice. This work was supported by l…		49	49	53	0	18	AMER ASSOC CANCER RESEARCH	PHILADELPHIA	615 CHESTNUT ST, 17TH FLOOR, PHILADELPHIA, PA 19106-4404 USA	2326-6066	2326-6074		CANCER IMMUNOL RES	Cancer Immunol. Res.	NOV	2019	7	11
J	Hutarew, G; Alinger-Scharinger, B; Sotlar, K; Kraus, TFJ				Hutarew, Georg; Alinger-Scharinger, Beate; Sotlar, Karl; Kraus, Theo F. J.			Genome-Wide Methylation Analysis in Two Wild-Type Non-Small Cell Lung Cancer Subgroups with Negative and High PD-L1 Expression	CANCERS			English	Article						lung cancer; epigenetic profiling; methylome; methylation analysis; programmed cell death ligand 1; precision medicine		We conducted a pilot study to analyze the differential methylation status of 20 primary acinar adenocarcinomas of the lungs. These adenocarcinomas had to be wild type in mutation analysis and had either high (TPS > 50%; n = 10) or negative (TPS < 1%; n = 10) PD-L1 status to be integrated into our study. To examine the methylation of 866,895 specific sites, we utilized the Illumina Infinium EPIC b…	[Hutarew, Georg; Alinger-Scharinger, Beate; Sotlar, Karl; Kraus, Theo F. J.] Paracelsus Med Univ, Univ Hosp Salzburg, Inst Pathol, Mullner Hauptstr 48, A-5020 Salzburg, Austria	Paracelsus Private Medical University	Hutarew, G (corresponding author), Paracelsus Med Univ, Univ Hosp Salzburg, Inst Pathol, Mullner Hauptstr 48, A-5020 Salzburg, Austria.	hutarew@gmail.com; b.alinger@salk.at; k.sotlar@salk.at; t.kraus@salk.at							77	0	0	1	1	MDPI	BASEL	ST ALBAN-ANLAGE 66, CH-4052 BASEL, SWITZERLAND		2072-6694		CANCERS	Cancers	MAY	2024	16	10
J	Dill, EA; Gru, AA; Atkins, KA; Friedman, LA; Moore, ME; Bullock, TN; Cross, JV; Dillon, PM; Mills, AM				Dill, Erik A.; Gru, Alejandro A.; Atkins, Kristen A.; Friedman, Lisa A.; Moore, Margaret E.; Bullock, Timothy N.; Cross, Janet V.; Dillon, Patrick M.; Mills, Anne M.			PD-L1 Expression and Intratumoral Heterogeneity Across Breast Cancer Subtypes and Stages An Assessment of 245 Primary and 40 Metastatic Tumors	AMERICAN JOURNAL OF SURGICAL PATHOLOGY			English	Article						breast carcinoma; breast cancer; triple-negative breast cancer; PD-L1; PD-L1 inhibitors; checkpoint inhibitors; immunotherapy	TUMOR-INFILTRATING LYMPHOCYTES; ANTI-PD-L1 ANTIBODY; NEOANTIGEN LOAD; IMMUNE-SYSTEM; ASSOCIATION; MICROENVIRONMENT; MORPHOLOGY; PROGNOSIS; CARCINOMA; ESCAPE	Tumor expression of programmed cell death ligand 1 (PD-L1) is associated with immune evasion in a variety of malignancies, including a subset of triple-negative breast carcinomas, and may mark cancers as susceptible to PD-1/PD-L1 inhibitor therapies. We herein characterize PD-L1 expression in breast cancers across the full range of histomorphologies and investigate its intratumoral heterogeneity …	[Dill, Erik A.; Gru, Alejandro A.; Atkins, Kristen A.; Bullock, Timothy N.; Cross, Janet V.; Mills, Anne M.] Univ Virginia, Dept Pathol, Charlottesville, VA 22903 USA; [Dillon, Patrick M.] Univ Virginia, Dept Oncol, Charlottesville, VA USA; [Friedman, Lisa A.; Moore, Margaret E.] Univ Virginia, Sch Med, Charlottesville, VA 22908 USA	University of Virginia; University of Virginia; University of Virginia	Mills, AM (corresponding author), Univ Virginia, Dept Pathol, Charlottesville, VA 22903 USA.	amm7r@virgnia.edu	Bullock, Timothy/AAA-4304-2021; Cross, Janet/F-8276-2011; Friedman, Lisa/JDW-9177-2023	Mills, Anne/0000-0002-2686-4857					36	134	147	2	26	LIPPINCOTT WILLIAMS & WILKINS	PHILADELPHIA	TWO COMMERCE SQ, 2001 MARKET ST, PHILADELPHIA, PA 19103 USA	0147-5185	1532-0979		AM J SURG PATHOL	Am. J. Surg. Pathol.	MAR	2017	41	3
J	Otvos, B; Silver, DJ; Mulkearns-Hubert, EE; Alvarado, AG; Turaga, SM; Sorensen, MD; Rayman, P; Flavahan, WA; Hale, JS; Stoltz, K; Sinyuk, M; Wu, QL; Jarrar, A; Kim, SH; Fox, PL; Nakano, I; Rich, JN; Ransohoff, RM; Finke, J; Kristensen, BW; Vogelbaum, MA; Lathia, JD				Otvos, Balint; Silver, Daniel J.; Mulkearns-Hubert, Erin E.; Alvarado, Alvaro G.; Turaga, Soumya M.; Sorensen, Mia D.; Rayman, Patricia; Flavahan, William A.; Hale, James S.; Stoltz, Kevin; Sinyuk, Maksim; Wu, Qiulian; Jarrar, Awad; Kim, Sung-Hak; Fox, Paul L.; Nakano, Ichiro; Rich, Jeremy N.; Ransohoff, Richard M.; Finke, James; Kristensen, Bjarne W.; Vogelbaum, Michael A.; Lathia, Justin D.			Cancer Stem Cell-Secreted Macrophage Migration Inhibitory Factor Stimulates Myeloid Derived Suppressor Cell Function and Facilitates Glioblastoma Immune Evasion	STEM CELLS			English	Article						Cancer stem cells; Myeloid-derived suppressor cells; Macrophage migration inhibitory factor; Glioblastoma; Tumor microenvironment; Tumor immune suppression; Immunotherapy; MIF	TUMOR-INITIATING CELLS; BRAIN-TUMORS; SELF-RENEWAL; IN-VITRO; GLIOMA; PROMOTES; GROWTH; PROGRESSION; RECEPTOR; MIF	Shifting the balance away from tumor-mediated immune suppression toward tumor immune rejection is the conceptual foundation for a variety of immunotherapy efforts currently being tested. These efforts largely focus on activating antitumor immune responses but are confounded by multiple immune cell populations, including myeloid-derived suppressor cells (MDSCs), which serve to suppress immune syst…	[Otvos, Balint; Silver, Daniel J.; Mulkearns-Hubert, Erin E.; Alvarado, Alvaro G.; Turaga, Soumya M.; Hale, James S.; Stoltz, Kevin; Sinyuk, Maksim; Jarrar, Awad; Fox, Paul L.; Lathia, Justin D.] Cleveland Clin, Lerner Res Inst, Dept Cellular & Mol Med, 9500 Euclid Ave,NC 10, Cleveland, OH 44195 USA; [Rayman, Patricia; Finke, James] Cleveland Clin, Lerner Res Inst, Dept Immunol, Cleveland, OH 441…	Cleveland Clinic Foundation; Cleveland Clinic Foundation; Cleveland Clinic Foundation; Cleveland Clinic Foundation; Cleveland Clinic Foundation; Cleveland Clinic Foundation; University System of Ohio; Case Western Reserve University; University of Alabama System; University of Alabama Birmingham; University System of Ohio; Case Western Reserve University; University of Southern Denmark; Odense Un…	Lathia, JD (corresponding author), Cleveland Clin, Lerner Res Inst, Dept Cellular & Mol Med, 9500 Euclid Ave,NC 10, Cleveland, OH 44195 USA.;Vogelbaum, MA (corresponding author), Cleveland Clin, Rose Ella Burkhardt Brain Tumor & Neurooncol Ctr, 9500 Euclid Ave,ND 40, Cleveland, OH 44195 USA.	vogelbm@ccf.org; lathiaj@ccf.org	Nakano, Ichiro/AAR-9562-2020; Lathia, Justin/AHB-8296-2022; Kim, Jie-Hyun/Q-9061-2019; Stoltz, Kevin/JTU-3020-2023; Kristensen, Bjarne Winther/A-6690-2012; Rich, Jeremy/AAM-1445-2021	Kristensen, Bjarne Winther/0000-0002-6352-0826; Mulkearns-Hubert, Erin/0000-0002-9310-2094; Sorensen, Mia Dahl/0000-0002-0105-2940; Turaga, Soumya/0000-0002-1933-2764	Sontag Foundation; National Institutes of Health [NS089641, NS083629, CA157948, CA191263, CA150959]; American Cancer Society; Case Comprehensive Cancer Center; Wolf Family Foundation; Blast GBM; Cleveland Clinic VeloSano Bike Race funds	Sontag Foundation; National Institutes of Health(United States Department of Health & Human ServicesNational Institutes of Health (NIH) - USA); American Cancer Society(American Cancer Society); Case Comprehensive Cancer Center; Wolf Family Foundation; Blast GBM; Cleveland Clinic VeloSano Bike Race funds	We thank the members of the Lathia laboratory for insightful discussion and constructive comments on the manuscript. We thank Cathy Shemo, Patrick Barrett, and Sage O'Bryant for flow cytometry assistance and the Cleveland Clinic Foundation Tissue Procurement Service and Mary McGraw. A Distinguished Scientist Award from the Sontag Foundation supports the work on CSCs and the immune system in the L…		56	174	190	0	31	WILEY-BLACKWELL	HOBOKEN	111 RIVER ST, HOBOKEN 07030-5774, NJ USA	1066-5099	1549-4918		STEM CELLS	Stem Cells	AUG	2016	34	8
J	Bai, XP; Ni, J; Beretov, J; Graham, P; Li, Y				Bai, Xupeng; Ni, Jie; Beretov, Julia; Graham, Peter; Li, Yong			Immunotherapy for triple-negative breast cancer: A molecular insight into the microenvironment, treatment, and resistance	JOURNAL OF THE NATIONAL CANCER CENTER			English	Article						Triple-negative breast cancer; Microenvironment; Immunotherapy; Immunotherapeutic resistance; Immune checkpoint	LUNG-CANCER; FAMILY-HISTORY; RISK-FACTORS; SMOKING; AGGREGATION; STATISTICS; WOMEN	Clinicians have very limited options to treat triple-negative breast cancer (TNBC) due to the lack of effective targeted drugs. Recently, the findings of the mechanism underlying tumor-intrinsic immune escape have fueled a wave of studies into immunotherapy in breast cancer (BC). Compared with other BC subtypes, TNBC shows a better response to immunotherapy due to the higher level of tumor mutati…	[Bai, Xupeng; Ni, Jie; Beretov, Julia; Graham, Peter; Li, Yong] UNSW Sydney, Fac Med, St George & Sutherland Clin Sch, Kensington, NSW 2052, Australia; [Bai, Xupeng; Ni, Jie; Beretov, Julia; Graham, Peter; Li, Yong] St George Hosp, Canc Care Ctr, Kogarah, NSW 2217, Australia; [Beretov, Julia] St George Hosp, Anat Pathol, NSW Hlth Pathol, Kogarah, NSW 2217, Australia; [Li, Yong] Zhengzhou Univ, Sc…	University of New South Wales Sydney; St George Hospital; St George Hospital; Zhengzhou University	Li, Y (corresponding author), UNSW Sydney, Fac Med, St George & Sutherland Clin Sch, Kensington, NSW 2052, Australia.;Li, Y (corresponding author), St George Hosp, Canc Care Ctr, Kogarah, NSW 2217, Australia.;Li, Y (corresponding author), Zhengzhou Univ, Sch Basic Med, Zhengzhou 450001, Peoples R China.	y.li@unsw.edu.au	Bai, Xupeng/AAK-5426-2021	Bai, Xupeng/0000-0001-5393-1405; Ni, Jie/0000-0002-8844-6132; Graham, Peter/0000-0002-4957-4895	St George Cancer Care Centre Research Trust Fund, St George 8r Sutherland Medical Research Foundation Grant; Prostate 8r Breast Cancer Foundation; UNSW Sydney; China Scholarship Council	St George Cancer Care Centre Research Trust Fund, St George 8r Sutherland Medical Research Foundation Grant; Prostate 8r Breast Cancer Foundation; UNSW Sydney; China Scholarship Council(China Scholarship Council)	The figures in this manuscript were created with BioRender.com . This work was supported by the St George Cancer Care Centre Research Trust Fund, St George 8r Sutherland Medical Research Foundation Grant, and Prostate 8r Breast Cancer Foundation. The authors would also like to acknowledge the scholarships from the UNSW Sydney and China Scholarship Council.		42	25	27	1	1	ELSEVIER	AMSTERDAM	RADARWEG 29, 1043 NX AMSTERDAM, NETHERLANDS	2667-0054			J NATL CANCER CTR	J. Natl. Cancer Cent.	SEP	2021	1	3
J	Wu, D; Sun, LY; Chang, XY; Zhang, GM				Wu, Di; Sun, Li-yuan; Chang, Xin-yu; Zhang, Guang-mei			B4GALT5 a sialylation-related genes associated with patient prognosis and immune microenvironment in ovarian cancer and pan-cancer	JOURNAL OF OVARIAN RESEARCH			English	Article						B4GALT5; Ovarian cancer; Sialylation; Tumor microenvironment	RESISTANCE	BackgroundOvarian cancer (OC) is the predominant primary tumor in the human reproductive system. Abnormal sialylation has a significant impact on tumor development, metastasis, immune evasion, angiogenesis, and treatment resistance. B4GALT5, a gene associated with sialylation, plays a crucial role in ovarian cancer, and may potentially affect clinicopathological characteristics and prognosis.Meth…	[Wu, Di; Sun, Li-yuan; Chang, Xin-yu; Zhang, Guang-mei] Harbin Med Univ, Affiliated Hosp 1, Dept Obstet & Gynecol, Harbin 150001, Heilongjiang, Peoples R China	Harbin Medical University	Zhang, GM (corresponding author), Harbin Med Univ, Affiliated Hosp 1, Dept Obstet & Gynecol, Harbin 150001, Heilongjiang, Peoples R China.	guangmeizhang@126.com			Postdoctoral Science Foundation of Heilongjiang Province	Postdoctoral Science Foundation of Heilongjiang Province(China Postdoctoral Science Foundation)	We appreciate Mr. Hui SUN with the help of Bioinformatics analysis.		30	0	0	0	0	BMC	LONDON	CAMPUS, 4 CRINAN ST, LONDON N1 9XW, ENGLAND		1757-2215		J OVARIAN RES	J. Ovarian Res.	AUG 29	2024	17	1
J	Szajnik, M; Czystowska, M; Szczepanski, MJ; Mandapathil, M; Whiteside, TL				Szajnik, Marta; Czystowska, Malgorzata; Szczepanski, Miroslaw J.; Mandapathil, Magis; Whiteside, Theresa L.			Tumor-Derived Microvesicles Induce, Expand and Up-Regulate Biological Activities of Human Regulatory T Cells (Treg)	PLOS ONE			English	Article							TRANSCRIPTION FACTOR FOXP3; OVARIAN-CANCER; NECK-CANCER; ENDOTHELIAL-CELLS; MEMBRANE-VESICLES; FAS LIGAND; EXOSOMES; HEAD; APOPTOSIS; MICROENVIRONMENT	Background: Tumor-derived microvesicles (TMV) or exosomes are present in body fluids of patients with cancer and might be involved in tumor progression. The frequency and suppressor functions of peripheral blood CD4(+)CD25(high)FOXP3(+) Treg are higher in patients with cancer than normal controls. The hypothesis is tested that TMV contribute to induction/expansion/and activation of human Treg. Me…	[Szajnik, Marta; Czystowska, Malgorzata; Szczepanski, Miroslaw J.; Mandapathil, Magis; Whiteside, Theresa L.] Univ Pittsburgh Canc Inst, Pittsburgh, PA 15260 USA; [Whiteside, Theresa L.] Univ Pittsburgh, Sch Med, Dept Pathol, Pittsburgh, PA USA	Pennsylvania Commonwealth System of Higher Education (PCSHE); University of Pittsburgh; Pennsylvania Commonwealth System of Higher Education (PCSHE); University of Pittsburgh	Whiteside, TL (corresponding author), Univ Pittsburgh Canc Inst, Pittsburgh, PA 15260 USA.	whitesidetl@upmc.edu	Mandapathil, Magis/AFL-3260-2022; Czystowska-Kuzmicz, Malgorzata/AAC-6989-2020; Czystowska-Kuzmicz, Malgorzata/U-7933-2018	Czystowska-Kuzmicz, Malgorzata/0000-0001-9169-6194	National Institutes of Health [PO1 CA109688]; Heidi L. Browning Ovarian Cancer Research Fund; National Heart Lung Blood Institute [NO1-HB37165]	National Institutes of Health(United States Department of Health & Human ServicesNational Institutes of Health (NIH) - USA); Heidi L. Browning Ovarian Cancer Research Fund; National Heart Lung Blood Institute(United States Department of Health & Human ServicesNational Institutes of Health (NIH) - USANIH National Heart Lung & Blood Institute (NHLBI))	This study was supported in part by the National Institutes of Health grant PO1 CA109688 (TLW) and Heidi L. Browning Ovarian Cancer Research Fund. Dr. Szajnik was supported by the National Heart Lung Blood Institute grant NO1-HB37165 (TLW). The funders had no role in study design, data collection and analysis, decision to publish, or preparation of the manuscript.		46	351	393	1	47	PUBLIC LIBRARY SCIENCE	SAN FRANCISCO	1160 BATTERY STREET, STE 100, SAN FRANCISCO, CA 94111 USA	1932-6203			PLOS ONE	PLoS One	JUL 22	2010	5	7
J	Shangguan, XH; Huang, YH; Chen, CJ; Wu, WH; Ma, XM; You, CD; Chen, LT; Huang, JQ				Shangguan, Xiaohui; Huang, Yanhong; Chen, Congjie; Wu, Weihao; Ma, Xiaomei; You, Chongdeng; Chen, Longtian; Huang, Jianqing			Prognostic assessment value of immune escape-related genes in patients with acute myeloid leukemia	LEUKEMIA & LYMPHOMA			English	Article; Early Access						Acute myeloid leukemia; immune escape; prognosis evaluation; immune microenvironment	CANCER; INHIBITOR; CELLS	This study explores the prognostic value of immune escape-related genes in acute myeloid leukemia (AML) patients. Using TARGET_AML and GSE37642 datasets, we identified CEP55, DNAJC13, and EMC2 as significant prognostic indicators, with high transcript abundance correlating with poor outcomes. Consensus clustering divided patients into two groups, with Cluster 1 showing worse prognosis. A prognost…	[Shangguan, Xiaohui; Huang, Yanhong; Chen, Congjie; Wu, Weihao; Ma, Xiaomei; You, Chongdeng; Chen, Longtian; Huang, Jianqing] Fujian Med Univ, Longyan Affiliated Hosp 1, Dept Hematol, 05 Jiuyi North Rd, Longyan, Peoples R China	Fujian Medical University	Chen, LT; Huang, JQ (corresponding author), Fujian Med Univ, Longyan Affiliated Hosp 1, Dept Hematol, 05 Jiuyi North Rd, Longyan, Peoples R China.	ltchen@163.com; hjq08@163.com			Fujian provincial health technology project [2023QNA100]	Fujian provincial health technology project	This work was supported by the Sponsored by Fujian provincial health technology project (Grants No. 2023QNA100)		39	0	0	0	0	TAYLOR & FRANCIS LTD	ABINGDON	2-4 PARK SQUARE, MILTON PARK, ABINGDON OR14 4RN, OXON, ENGLAND	1042-8194	1029-2403		LEUKEMIA LYMPHOMA	Leuk. Lymphoma	2024 SEP 20	2024
J	Chambers, AM; Wang, J; Dao, TN; Lupo, KB; Veenhuis, P; Ayers, MG; Slivova, V; Cohen-Gadol, AA; Matosevic, S				Chambers, Andrea M.; Wang, Jiao; Dao, Tram N.; Lupo, Kyle B.; Veenhuis, Paige; Ayers, Mitchell G.; Slivova, Veronika; Cohen-Gadol, Aaron A.; Matosevic, Sandro			Functional expression of CD73 on human natural killer cells	CANCER IMMUNOLOGY IMMUNOTHERAPY			English	Article						NK cells; CD73; Tumor microenvironment; Immunometabolism; Adenosine	XENOGRAFT MODEL; ADENOSINE; CHECKPOINT; THERAPY; GROWTH; TUMORS	The production of adenosine by CD73 on cancer cells in the tumor microenvironment is a recognized immunosuppressive mechanism contributing to immune evasion in many solid tumors. While NK cells have been purported to overexpress CD73 under certain conditions, this phenomenon has remained elusive and unclear. We have found that while NK cells are able to upregulate expression of CD73 on their surf…	[Chambers, Andrea M.; Wang, Jiao; Dao, Tram N.; Lupo, Kyle B.; Veenhuis, Paige; Matosevic, Sandro] Purdue Univ, Dept Ind & Phys Pharm, W Lafayette, IN 47907 USA; [Ayers, Mitchell G.] Purdue Univ, Dept Med Chem & Mol Pharmacol, W Lafayette, IN 47907 USA; [Slivova, Veronika] Indiana Univ Hlth, Enterprise Clin Res Operat Biorepository, Indianapolis, IN 46202 USA; [Cohen-Gadol, Aaron A.] Indiana Univ…	Purdue University System; Purdue University; Purdue University System; Purdue University; Indiana University Health; IU Health University Hospital; Indiana University System; Indiana University Indianapolis; Purdue University System; Purdue University	Matosevic, S (corresponding author), Purdue Univ, Dept Ind & Phys Pharm, W Lafayette, IN 47907 USA.;Matosevic, S (corresponding author), Purdue Univ, Ctr Canc Res, W Lafayette, IN 47907 USA.	sandro@purdue.edu	Matosevic, Sandro/L-3611-2019; Wang, Jiao/HDM-3111-2022; Dao, Ngoc Tram/JRX-3837-2023	, Jiao/0000-0001-6718-8333	V Foundation for Cancer Research [D2019-039]; Lilly Graduate Fellowship; Migliaccio/Pfizer Graduate Fellowship; McKeehan Graduate Fellowship; Biological Evaluation Shared Resource and the Flow Cytometry Shared Resource; Purdue Center for Cancer Research, NIH [P30 CA023168]; IU Simon Cancer Center NIH [P30 CA082709]; Walther Cancer Foundation	V Foundation for Cancer Research; Lilly Graduate Fellowship; Migliaccio/Pfizer Graduate Fellowship; McKeehan Graduate Fellowship; Biological Evaluation Shared Resource and the Flow Cytometry Shared Resource; Purdue Center for Cancer Research, NIH; IU Simon Cancer Center NIH; Walther Cancer Foundation	The funding statement should be changed to: This work was supported by the V Foundation for Cancer Research (Grant #D2019-039), a Lilly Graduate Fellowship and a Migliaccio/Pfizer Graduate Fellowship to Andrea Chambers, and a McKeehan Graduate Fellowship to Kyle Lupo. The authors also gratefully acknowledge the support of the Biological Evaluation Shared Resource and the Flow Cytometry Shared Res…		25	7	8	0	6	SPRINGER	NEW YORK	ONE NEW YORK PLAZA, SUITE 4600, NEW YORK, NY, UNITED STATES	0340-7004	1432-0851		CANCER IMMUNOL IMMUN	Cancer Immunol. Immunother.	DEC	2022	71	12
J	Janakiram, M; Abadi, YM; Sparano, JA; Zang, XX				Janakiram, Murali; Abadi, Yael M.; Sparano, JoSeph A.; Zang, Xingxing			T Cell Coinhibition and Immunotherapy in Human Breast Cancer	DISCOVERY MEDICINE			English	Article							B7 FAMILY-MEMBER; COLONY-STIMULATING FACTOR; METASTATIC MELANOMA; GENE POLYMORPHISMS; B7-H1 EXPRESSION; PHASE-I; CTLA-4; RISK; LYMPHOCYTE; ANTIBODY	Costimulation and coinhibition generated by the B7 family and their receptor CD28 family have key roles in regulating T lymphocyte activation and tolerance. These pathways are very attractive therapeutic targets for human cancers including breast cancer. Gene polymorphisms of B7x (B7-H4/B7S1), PD-1 (CD279), and CTLA-4 (CD152) are associated with increased risk of developing breast cancer although…	[Zang, Xingxing] Albert Einstein Coll Med, Dept Microbiol & Immunol, Bronx, NY 10461 USA; Albert Einstein Coll Med, Dept Med, Bronx, NY 10461 USA	Montefiore Medical Center; Albert Einstein College of Medicine; Yeshiva University; Montefiore Medical Center; Albert Einstein College of Medicine; Yeshiva University	Zang, XX (corresponding author), Albert Einstein Coll Med, Dept Microbiol & Immunol, Bronx, NY 10461 USA.	jsparano@montefiore.org; xing-xing.zang@einstein.yu.edu		Janakiram, Murali/0000-0001-9323-8007; Zang, Xingxing/0000-0001-5380-1942; Sparano, Joseph/0000-0002-9031-2010	NIH [T32GM007491, DP2DK083076, P30CA013330]; DOD [PC094137]	NIH(United States Department of Health & Human ServicesNational Institutes of Health (NIH) - USA); DOD(United States Department of Defense)	Y.M.A. was supported by NIH training grant T32GM007491. Research in the Zang lab is supported in part by NIH DP2DK083076 and DOD PC094137. The Albert Einstein Cancer Center is supported by NIH P30CA013330.		63	30	41	0	8	DISCOVERY MEDICINE	TIMONIUM	10 GERARD AVE, STE 201, TIMONIUM, MD 21093 USA	1539-6509	1944-7930		DISCOV MED	Discov. Med.	OCT	2012	14	77
J	Xia, YH; Ma, JR; Yang, XB; Liu, DP; Zhu, YJ; Zhao, YA; Fei, XF; Xu, DK; Dai, J				Xia, Yihan; Ma, Junrui; Yang, Xiaobao; Liu, Danping; Zhu, Yujie; Zhao, Yanan; Fei, Xuefeng; Xu, Dakang; Dai, Jing			Identifying the Spatial Architecture That Restricts the Proximity of CD8+ T Cells to Tumor Cells in Pancreatic Ductal Adenocarcinoma	CANCERS			English	Article						CODEX; cellular neighborhoods; spatial architecture; proximity; PDAC; anti-tumor immunity	CANCER; EXCLUSION; IMMUNITY	The proximity to tumor cells is pivotal to the anti-tumor functions of CD8(+) T cells, but the mechanism underlying the regulation of CD8(+) T cell spatial distribution remains elusive. Here, we utilize the cellular neighborhood algorithm to identify the spatial architectures that regulate the localization and inter-cellular communication of CD8(+) T cells in human pancreatic ductal adenocarcinom…	[Xia, Yihan; Ma, Junrui; Yang, Xiaobao; Liu, Danping; Zhu, Yujie; Zhao, Yanan; Fei, Xuefeng; Xu, Dakang; Dai, Jing] Shanghai Jiao Tong Univ, Sch Med, Ruijin Hosp, Dept Lab Med, Shanghai 200025, Peoples R China; [Xia, Yihan; Ma, Junrui; Yang, Xiaobao; Liu, Danping; Zhu, Yujie; Zhao, Yanan; Fei, Xuefeng; Xu, Dakang; Dai, Jing] Shanghai Jiao Tong Univ, Coll Hlth Sci & Technol, Sch Med, Shanghai 2000…	Shanghai Jiao Tong University; Shanghai Jiao Tong University	Xu, DK; Dai, J (corresponding author), Shanghai Jiao Tong Univ, Sch Med, Ruijin Hosp, Dept Lab Med, Shanghai 200025, Peoples R China.;Xu, DK; Dai, J (corresponding author), Shanghai Jiao Tong Univ, Coll Hlth Sci & Technol, Sch Med, Shanghai 200025, Peoples R China.	xiayihan@sjtu.edu.cn; 53586mjr@sjtu.edu.cn; yangxiaobao@sjtu.edu.cn; liudanping0626@sjtu.edu.cn; zhuyujie711@sjtu.edu.cn; ynzhao@shsmu.edu.cn; feixuefengyx@163.com; dakang_xu@163.com; dj40572@rjh.com.cn	FEI, Xuefeng/ABX-0321-2022		National Natural Science Foundation of China; Shanghai Jiao Tong University School of Medicine	National Natural Science Foundation of China(National Natural Science Foundation of China (NSFC)); Shanghai Jiao Tong University School of Medicine	We appreciated the technical support from our colleagues at the College of Health Sciences and Technology, Shanghai Jiao Tong University School of Medicine.		34	0	0	5	5	MDPI	BASEL	ST ALBAN-ANLAGE 66, CH-4052 BASEL, SWITZERLAND		2072-6694		CANCERS	Cancers	APR	2024	16	7
[truncated: 857 more rows]
[truncated: 22 more columns]
