# Supplementary material for: Bibliometric and visual analysis of global research trends and frontiers in the tumor microenvironment and immune escape
Source: Medicine (Baltimore). 2026 Jul 10;105(28):e49728. doi: 10.1097/MD.0000000000049728 (PMC13363031; doi:10.1097/MD.0000000000049728)
Supplement: Supplementary file 3 [file medi-105-e49728-s003.xls]

## Sheet: savedrecs
Publication Type	Authors	Book Authors	Book Editors	Book Group Authors	Author Full Names	Book Author Full Names	Group Authors	Article Title	Source Title	Book Series Title	Book Series Subtitle	Language	Document Type	Conference Title	Conference Date	Conference Location	Conference Sponsor	Conference Host	Author Keywords	Keywords Plus	Abstract	Addresses	Affiliations	Reprint Addresses	Email Addresses	Researcher Ids	ORCIDs	Funding Orgs	Funding Name Preferred	Funding Text	Cited References	Cited Reference Count	Times Cited, WoS Core	Times Cited, All Databases	180 Day Usage Count	Since 2013 Usage Count	Publisher	Publisher City	Publisher Address	ISSN	eISSN	ISBN	Journal Abbreviation	Journal ISO Abbreviation	Publication Date	Publication Year	Volume	Issue	Part Number
J	Cao, L; Tang, DS; Yu, Z; Shen, Y; Wang, Y; Li, YQ; Chen, J; Liu, ZQ; Yin, JY; Xiao, HH; Li, XP				Cao, Lei; Tang, Dongsheng; Yu, Zhen; Shen, Yue; Wang, Yang; Li, Yue-Qin; Chen, Juan; Liu, Zhao-Qian; Yin, Ji-Ye; Xiao, Haihua; Li, Xiang-Ping			Reversing EZH2-Mediated Epigenetic Silence with Photodynamic Polymeric Nanoparticles for Synergistically Enhanced Antitumor Immunotherapy	ADVANCED FUNCTIONAL MATERIALS			English	Article						antitumor immunotherapy; epigenetic silence; EZH2; PDT	TUMOR MICROENVIRONMENT; EZH2; THERAPY; IMMUNITY	Endogenous T cell activation relies on recognizing tumor-specific antigens. However, tumor cells often alter phenotypes to evade immune surveillance, resulting in immune escape and drug resistance. Photodynamic therapy (PDT) activates anti-tumor immune responses by generating reactive oxygen species, which induce endoplasmic reticulum stress and immunogenic cell death. The clinical application of…	[Cao, Lei; Yu, Zhen; Shen, Yue; Wang, Yang; Chen, Juan; Li, Xiang-Ping] Cent South Univ, Xiangya Hosp, Dept Pharm, Changsha 410008, Hunan, Peoples R China; [Cao, Lei; Liu, Zhao-Qian; Yin, Ji-Ye] Cent South Univ, Xiangya Hosp, Dept Clin Pharmacol, Changsha 410008, Peoples R China; [Cao, Lei; Yu, Zhen; Shen, Yue; Wang, Yang; Li, Yue-Qin; Chen, Juan; Liu, Zhao-Qian; Yin, Ji-Ye; Li, Xiang-Ping] Cent …	Central South University; Central South University; Central South University; Central South University; Chinese Academy of Sciences; Institute of Chemistry, CAS; Central South University	Li, XP (corresponding author), Cent South Univ, Xiangya Hosp, Dept Pharm, Changsha 410008, Hunan, Peoples R China.;Yin, JY (corresponding author), Cent South Univ, Xiangya Hosp, Dept Clin Pharmacol, Changsha 410008, Peoples R China.;Yin, JY; Li, XP (corresponding author), Cent South Univ, Xiangya Hosp, Natl Clin Res Ctr Geriatr Disorders, Changsha 410008, Peoples R China.;Yin, JY (corresponding a…	yinjiye@csu.edu.cn; hhxiao@iccas.ac.cn; xylxping@csu.edu.cn	Yin, Ji-Ye/AAE-6794-2020; liu, zhaoqian/A-5810-2013; yu, zhen/AAG-9159-2019	Yin, Ji-Ye/0000-0002-1244-5045	National Natural Science Foundation of China; Hunan Provincial Natural Science Foundation of China [2021JJ80087, 2023JJ50013, 2024JJ6633]; Scientific research project of Furong Laboratory of Central South University [2023SK2083]; High Performance Computing Center of Central South University; [82204531]; [82373962]; [82073943]	National Natural Science Foundation of China(National Natural Science Foundation of China (NSFC)); Hunan Provincial Natural Science Foundation of China(Natural Science Foundation of Hunan Province); Scientific research project of Furong Laboratory of Central South University; High Performance Computing Center of Central South University; ; ;	This work was supported by the Hunan Provincial Natural Science Foundation of China (2021JJ80087, 2023JJ50013, 2024JJ6633), the National Natural Science Foundation of China(82204531, 82373962, 82073943) and the Scientific research project of Furong Laboratory of Central South University (No.2023SK2083). The support of BioRender for figure generation is also acknowledged in this work. The authors …		59	0	0	27	27	WILEY-V C H VERLAG GMBH	WEINHEIM	POSTFACH 101161, 69451 WEINHEIM, GERMANY	1616-301X	1616-3028		ADV FUNCT MATER	Adv. Funct. Mater.	SEP	2024	34	39
J	Nie, M; Ren, WC; Ye, XF; Berglund, M; Wang, XH; Fjordén, K; Du, LK; Giannoula, Y; Lei, DX; Su, WJ; Li, W; Liu, DB; Linderoth, J; Jiang, CY; Bao, HJ; Jiang, WQ; Huang, HQ; Hou, Y; Zhu, SD; Enblad, G; Jerkeman, M; Wu, K; Zhang, HL; Amini, RM; Li, ZM; Pan-Hammarström, Q				Nie, Man; Ren, Weicheng; Ye, Xiaofei; Berglund, Mattias; Wang, Xianhuo; Fjorden, Karin; Du, Likun; Giannoula, Yvonne; Lei, Dexin; Su, Wenjia; Li, Wei; Liu, Dongbing; Linderoth, Johan; Jiang, Chengyi; Bao, Huijing; Jiang, Wenqi; Huang, Huiqiang; Hou, Yong; Zhu, Shida; Enblad, Gunilla; Jerkeman, Mats; Wu, Kui; Zhang, Huilai; Amini, Rose-Marie; Li, Zhi-Ming; Pan-Hammarstrom, Qiang			The dual role of CD70 in B-cell lymphomagenesis	CLINICAL AND TRANSLATIONAL MEDICINE			English	Article						CD70; genetic aberration; diffuse large B-cell lymphoma; immune evasion; HBV infection	T-CELL; PHASE-I; EXPRESSION; ANTIBODY; TARGET; CD27; REVEALS; HUMANS; CD4(+); MEMORY	BackgroundCD70 is a costimulatory molecule that is transiently expressed on a small set of activated lymphocytes and is involved in T-cell-mediated immunity. However, the role of CD70 in B-cell malignancies remains controversial. MethodsWe investigated the clinical relevance of CD70 genetic alterations and its protein expression in two diffuse large B-cell lymphoma (DLBCL) cohorts with different …	[Nie, Man; Lei, Dexin; Jiang, Wenqi; Huang, Huiqiang; Li, Zhi-Ming] Sun Yat Sen Univ, Collaborat Innovat Ctr Canc Med, Dept Med Oncol, State Key Lab Oncol South China,Canc Ctr, Guangzhou, Peoples R China; [Nie, Man; Ren, Weicheng; Ye, Xiaofei; Berglund, Mattias; Du, Likun; Giannoula, Yvonne; Su, Wenjia; Pan-Hammarstrom, Qiang] Karolinska Inst, Dept Biosci & Nutr, Stockholm, Sweden; [Berglund, Mat…	State Key Lab Oncology South China; Sun Yat Sen University; Karolinska Institutet; Uppsala University; Tianjin Medical University; Lund University; Skane University Hospital; Beijing Genomics Institute (BGI); Beijing Genomics Institute (BGI)	Pan-Hammarström, Q (corresponding author), Karolinska Inst, Dept Biosci & Nutr, S-14183 Huddinge, Sweden.	qiang.pan-hammarstrom@ki.se	鲍, 会静/T-2678-2019; Liu, DY/JPL-4171-2023; lu, yuan/JZD-0832-2024; pan, qingjie/LEN-1144-2024; zhang, jingxing/KCY-4726-2024; Han, Yang/JVN-5921-2024; Wu, Kui/JHT-4169-2023	Wu, Kui/0000-0002-6857-7231; Wang, Xianhuo/0000-0002-7663-2923; Giannoula, Yvonne/0000-0003-4265-5411; Liu, Dongbing/0000-0003-2870-5187	Swedish Research Council; Swedish Childhood Cancer Fund; Knut and Alice Wallenberg Foundation; China Postdoctoral Science Foundation [2019TQ0367, 2019M660228]; China Scholarship Council [CSC 201706380126]; KIDS program at the Karolinska Institutet; Swedish Cancer Society; Radiumhemmets Forskningsfonder; Chinese Natural Science Foundation [82003859, 81670184, 81611130086]; Shenzhen Peacock Plan [K…	Swedish Research Council(Swedish Research Council); Swedish Childhood Cancer Fund; Knut and Alice Wallenberg Foundation(Knut & Alice Wallenberg Foundation); China Postdoctoral Science Foundation(China Postdoctoral Science Foundation); China Scholarship Council(China Scholarship Council); KIDS program at the Karolinska Institutet; Swedish Cancer Society(Swedish Cancer Society); Radiumhemmets Forsk…	China Postdoctoral Science Foundation Grant, Grant/Award Numbers: 2019TQ0367, 2019M660228; STINT; the Swedish Research Council; the Swedish Childhood Cancer Fund; the Knut and Alice Wallenberg Foundation; the China Scholarship Council, Grant/Award Number: CSC 201706380126; the KIDS program at the Karolinska Institutet; Swedish Cancer Society; Radiumhemmets Forskningsfonder; the Chinese Natural Sc…		62	4	4	1	15	JOHN WILEY & SONS LTD	CHICHESTER	THE ATRIUM, SOUTHERN GATE, CHICHESTER PO19 8SQ, W SUSSEX, ENGLAND	2001-1326			CLIN TRANSL MED	Clin. Transl. Med.	DEC	2022	12	12
J	Tang, SS; Wang, YZ; Luo, RK; Fang, RD; Liu, YF; Xiang, H; Ran, P; Tong, YX; Sun, MJ; Tan, SB; Huang, W; Huang, J; Lv, JC; Xu, N; Yao, ZM; Zhang, Q; Xu, ZY; Yue, XT; Yu, ZX; Akesu, S; Ding, YQ; Xu, C; Lu, WQ; Zhou, YH; Hou, YY; Ding, C				Tang, Shaoshuai; Wang, Yunzhi; Luo, Rongkui; Fang, Rundong; Liu, Yufeng; Xiang, Hang; Ran, Peng; Tong, Yexin; Sun, Mingjun; Tan, Subei; Huang, Wen; Huang, Jie; Lv, Jiacheng; Xu, Ning; Yao, Zhenmei; Zhang, Qiao; Xu, Ziyan; Yue, Xuetong; Yu, Zixiang; Akesu, Sujie; Ding, Yuqin; Xu, Chen; Lu, Weiqi; Zhou, Yuhong; Hou, Yingyong; Ding, Chen			Proteomic characterization identifies clinically relevant subgroups of soft tissue sarcoma	NATURE COMMUNICATIONS			English	Article							WATER-OXIDATION CATALYSIS; OXYGEN EVOLUTION REACTION; O BOND FORMATION; MANGANESE OXIDE; ROOM-TEMPERATURE; KINETICS; EFFICIENT; COMPLEX; ELECTROCATALYSIS; DEHYDRATION	Soft tissue sarcoma is a broad family of mesenchymal malignancies exhibiting remarkable histological diversity. We portray the proteomic landscape of 272 soft tissue sarcomas representing 12 major subtypes. Hierarchical classification finds the similarity of proteomic features between angiosarcoma and epithelial sarcoma, and elevated expression of SHC1 in AS and ES is correlated with poor prognos…	[Tang, Shaoshuai; Wang, Yunzhi; Fang, Rundong; Xiang, Hang; Ran, Peng; Tong, Yexin; Sun, Mingjun; Tan, Subei; Lv, Jiacheng; Xu, Ning; Yao, Zhenmei; Zhang, Qiao; Xu, Ziyan; Yue, Xuetong; Ding, Chen] Fudan Univ, Sch Life Sci, State Key Lab Genet Engn, Inst Biomed Sci,Human Phenome Inst,Dept Gen Surg, Shanghai 200433, Peoples R China; [Tang, Shaoshuai; Wang, Yunzhi; Fang, Rundong; Xiang, Hang; Ran, …	Fudan University; Fudan University; Fudan University; Fudan University; Fudan University	Ding, C (corresponding author), Fudan Univ, Sch Life Sci, State Key Lab Genet Engn, Inst Biomed Sci,Human Phenome Inst,Dept Gen Surg, Shanghai 200433, Peoples R China.;Ding, C (corresponding author), Fudan Univ, Zhongshan Hosp, Collaborat Innovat Ctr Genet & Dev, Sch Life Sci, Shanghai 200433, Peoples R China.;Xu, C; Hou, YY (corresponding author), Fudan Univ, Zhongshan Hosp, Dept Pathol, Shangha…	xu.chen@zs-hospital.sh.cn; Lu.weiqi@zs-hospital.sh.cn; zhou.yuhong@zs-hospital.sh.cn; hou.yingyong@zs-hospital.sh.cn; chend@fudan.edu.cn	Wang, Xiangdong/AAF-9148-2020; Yao, Zhenmei/KPY-7747-2024; xu, ziyan/JCP-2587-2023; ding, chen/KDN-1285-2024; Li, Sisi/IUO-7243-2023; Ran, Peng/K-2191-2013; Zheng, Haoquan/K-1395-2013	Tan, Subei/0000-0001-9869-6074; Zhang, Qiao/0009-0002-1135-339X; luo, rongkui/0000-0002-4118-7225	National Science Foundation of China | Young Scientists Fund [2022YFA1303200, 2022YFA1303201]; National Key R&D Program of China [32330062, 31972933]; National Natural Science Foundation of China [22XD1420100]; Program of Shanghai Academic/Technology Research Leader [ZJ2019-ZD-004]; Major Project of Special Development Funds of Zhangjiang National Independent Innovation Demonstration Zone [2017SH…	National Science Foundation of China | Young Scientists Fund; National Key R&D Program of China; National Natural Science Foundation of China(National Natural Science Foundation of China (NSFC)); Program of Shanghai Academic/Technology Research Leader; Major Project of Special Development Funds of Zhangjiang National Independent Innovation Demonstration Zone; Shanghai Municipal Science and Techno…	This work is supported by National Key R&D Program of China (2022YFA1303200 [C.D.] and 2022YFA1303201 [C.D.]), National Natural Science Foundation of China (32330062 [C.D.] and 31972933 [C.D.]), Program of Shanghai Academic/Technology Research Leader (22XD1420100 [C.D.]), the Major Project of Special Development Funds of Zhangjiang National Independent Innovation Demonstration Zone (ZJ2019-ZD-004…		79	3	3	11	17	NATURE PORTFOLIO	BERLIN	HEIDELBERGER PLATZ 3, BERLIN, 14197, GERMANY		2041-1723		NAT COMMUN	Nat. Commun.	FEB 15	2024	15	1
J	Hsiao, HC; Fan, XJ; Jordan, RE; Zhang, NY; An, ZQ				Hsiao, Hao-Ching; Fan, Xuejun; Jordan, Robert E.; Zhang, Ningyan; An, Zhiqiang			Proteolytic single hinge cleavage of pertuzumab impairs its Fc effector function and antitumor activity in vitro and in vivo	BREAST CANCER RESEARCH			English	Article						Pertuzumab; HER2; Antibody hinge cleavage; Fc effector function; Breast cancer; Tumor invasion of humoral immunity	STREPTOCOCCAL ENDOPEPTIDASE; MATRIX METALLOPROTEINASES; TUMOR MICROENVIRONMENT; MONOCLONAL-ANTIBODY; STRICT SPECIFICITY; INACTIVATED IGGS; BREAST-CANCER; TRASTUZUMAB; PROTEASE; IDES	Background: Proteolytic impairment of the Fc effector functions of therapeutic monoclonal antibodies (mAbs) can compromise their antitumor efficacy in the tumor microenvironment and may represent an unappreciated mechanism of host immune evasion. Pertuzumab is a human epidermal growth factor receptor 2 (HER2)-targeting antibody and has been widely used in the clinic in combination with trastuzuma…	[Hsiao, Hao-Ching; Fan, Xuejun; Jordan, Robert E.; Zhang, Ningyan; An, Zhiqiang] Univ Texas Hlth Sci Ctr Houston, Texas Therapeut Inst, Brown Fdn Inst Mol Med, 1825 Pressler St,Suite 532, Houston, TX 77030 USA	University of Texas System; University of Texas Health Science Center Houston	Zhang, NY; An, ZQ (corresponding author), Univ Texas Hlth Sci Ctr Houston, Texas Therapeut Inst, Brown Fdn Inst Mol Med, 1825 Pressler St,Suite 532, Houston, TX 77030 USA.	Ningyan.zhang@uth.tmc.edu; zhiqiang.an@uth.tmc.edu	An, Zhiqiang/IUO-1781-2023	An, Zhiqiang/0000-0001-9309-2335; Zhang, Ningyan/0000-0002-4348-2180	Cancer Prevention and Research Institute of Texas [RP150230]; Welch Foundation [AU-0042-20030616]	Cancer Prevention and Research Institute of Texas(Cancer Prevention & Research Institute of Texas); Welch Foundation(The Welch Foundation)	Financial support: Cancer Prevention and Research Institute of Texas (RP150230) and the Welch Foundation (AU-0042-20030616).		27	18	18	1	5	BIOMED CENTRAL LTD	LONDON	236 GRAYS INN RD, FLOOR 6, LONDON WC1X 8HL, ENGLAND	1465-542X	1465-5411		BREAST CANCER RES	Breast Cancer Res.	JUN 1	2018	20
J	Wang, BR; Hou, CY; Yu, X; Liu, JX; Wang, JY				Wang, Beiru; Hou, Chengyu; Yu, Xiang; Liu, Jiaxin; Wang, Jiyong			The prognostic value of sialylation-related long non-coding RNAs in lung adenocarcinoma	SCIENTIFIC REPORTS			English	Article						Sialylation; Long non-coding RNA; Lung adenocarcinoma; Prognostic model	CANCER-CELLS; LINC00857; PROGRESSION; EXPRESSION; APOPTOSIS; INVASION	There has been increasing interest in the role of epigenetic modification in cancers recently. Among the various modifications, sialylation has emerged as a dominant subtype implicated in tumor progression, metastasis, immune evasion, and chemoresistance. The prognostic significance of sialylation-related molecules has been demonstrated in colorectal cancer. However, the potential roles and regul…	[Wang, Beiru; Hou, Chengyu; Yu, Xiang; Liu, Jiaxin] Guangzhou Univ Chinese Med, Clin Med Coll 1, Guangzhou 510405, Guangdong, Peoples R China; [Wang, Jiyong] Guangzhou Univ Chinese Med, Dept Thorac Surg, Affiliated Hosp 1, Guangzhou 510405, Guangdong, Peoples R China	Guangzhou University of Chinese Medicine; Guangzhou University of Chinese Medicine	Wang, JY (corresponding author), Guangzhou Univ Chinese Med, Dept Thorac Surg, Affiliated Hosp 1, Guangzhou 510405, Guangdong, Peoples R China.	13802447736@163.com			National Traditional Chinese Medicine Inheritance and Innovation Center, the First Clinical Medical College of Guangzhou University of Traditional Chinese Medicine, China	National Traditional Chinese Medicine Inheritance and Innovation Center, the First Clinical Medical College of Guangzhou University of Traditional Chinese Medicine, China	No Statement Available		58	0	0	1	1	NATURE PORTFOLIO	BERLIN	HEIDELBERGER PLATZ 3, BERLIN, 14197, GERMANY	2045-2322			SCI REP-UK	Sci Rep	APR 17	2024	14	1
J	Gunaydin, G; Kesikli, SA; Guc, D				Gunaydin, Gurcan; Kesikli, S. Altug; Guc, Dicle			Cancer associated fibroblasts have phenotypic and functional characteristics similar to the fibrocytes that represent a novel MDSC subset	ONCOIMMUNOLOGY			English	Article						breast cancer; chemical carcinogenesis; fibroblast; T cell; tumor immunity	SUPPRESSOR-CELLS; IN-VIVO; STROMAL CELLS; T-CELLS; SURFACE EXPRESSION; DENDRITIC CELLS; MYELOID CELLS; TUMOR-GROWTH; STEM-CELLS; RAT	Circulating fibrocytes were reported to represent a novel myeloid-derived suppressor cell (MDSC) subset and they were also proposed to be involved in the tumor immune escape. This novel fibrocyte subset had a surface phenotype resembling non-monocytic MDSCs (CD14(-)CD11c(hi)CD123(-)) and exhibited immunomodulatory roles. Most effector functions of fibrocytes (circulating fibroblast-progenitors) a…	[Gunaydin, Gurcan; Kesikli, S. Altug; Guc, Dicle] Hacettepe Univ, Inst Canc, Dept Basic Oncol, Ankara, Turkey	Hacettepe University	Gunaydin, G (corresponding author), Hacettepe Univ, Inst Canc, Dept Basic Oncol, Ankara, Turkey.	gurcangunaydin@hacettepe.edu.tr	Kesikli, S. Altug/I-5765-2012; Gunaydin, Gurcan/F-8343-2019	Kesikli, S. Altug/0000-0002-9030-2250	Scientific and Technological Research Council of Turkey [111S271]	Scientific and Technological Research Council of Turkey(Turkiye Bilimsel ve Teknolojik Arastirma Kurumu (TUBITAK))	This study was supported in part by the Scientific and Technological Research Council of Turkey (111S271).		79	50	53	0	7	TAYLOR & FRANCIS INC	PHILADELPHIA	530 WALNUT STREET, STE 850, PHILADELPHIA, PA 19106 USA	2162-402X			ONCOIMMUNOLOGY	OncoImmunology		2015	4	9
J	Shen, C; Zheng, B; Chen, Z; Zhang, W; Chen, XF; Xu, SY; Ji, JF; Fang, XX; Shi, CM				Shen, Cheng; Zheng, Bing; Chen, Zhan; Zhang, Wei; Chen, Xinfeng; Xu, Siyang; Ji, Jianfeng; Fang, Xingxing; Shi, Chunmei			Identification of prognostic models for glycosylation-related subtypes and tumor microenvironment infiltration characteristics in clear cell renal cell cancer	HELIYON			English	Article						Renal clear cell carcinoma; Glycosylation-related genes (GRGs); Immune infiltration; Signature; Molecule subtypes	INFLAMMATION; BIOMARKERS; IMMUNITY	Background: One of the most fatal forms of cancer of the urinary system, renal cell carcinoma (RCC), significantly negatively impacts human health. Recent research reveals that abnormal glycosylation contributes to the growth and spread of tumors. However, there is no information on the function of genes related to glycosylation in RCC. Methods: In this study, we created a technique that can be u…	[Shen, Cheng; Zheng, Bing; Chen, Zhan; Zhang, Wei; Chen, Xinfeng; Shi, Chunmei] Nantong Univ, Affiliated Hosp 2, Dept Urol, Nantong 226001, Peoples R China; [Shen, Cheng; Chen, Zhan] Nantong Univ, Affiliated Hosp 2, Med Res Ctr, Nantong, Peoples R China; [Xu, Siyang] Nantong Univ, Xinglin Coll, Clin Med Specialty, Nantong, Peoples R China; [Ji, Jianfeng] Nantong Univ, Affiliated Hosp 2, Dept Burn…	Nantong University; Nantong University; Nantong University; Nantong University; Nantong University	Shi, CM (corresponding author), Nantong Univ, Affiliated Hosp 2, Dept Urol, Nantong 226001, Peoples R China.;Fang, XX (corresponding author), Nantong Univ, Affiliated Hosp 2, Nephrol Dept, Nantong 226001, Peoples R China.	48776592@qq.com; 1340726198@qq.com	Xu, Siyang/AAF-8030-2019		Medical Research Project of Nantong Health Commission [MS2022017]; Jiangsu Health Commission [Z2022014]; Nantong Science and Technology Bureau [MS22019009, MSZ2022101]; Youth Project of Health Commission of Nantong City [QN2022017]; Social and People's Livelihood Project [MS22022085]	Medical Research Project of Nantong Health Commission; Jiangsu Health Commission; Nantong Science and Technology Bureau; Youth Project of Health Commission of Nantong City; Social and People's Livelihood Project	The present study was supported by the Medical Research Project of Nantong Health Commission (MS2022017), Jiangsu Health Commission (Z2022014), Nantong Science and Technology Bureau (MS22019009), Youth Project of Health Commission of Nantong City (QN2022017), Social and People's Livelihood ProjectyMS22022085yand Nantong Science and Technology Bureau (MSZ2022101).		50	1	1	2	3	CELL PRESS	CAMBRIDGE	50 HAMPSHIRE ST, FLOOR 5, CAMBRIDGE, MA 02139 USA		2405-8440		HELIYON	Heliyon	MAR 30	2024	10	6
J	Zhang, X; Cao, J; Li, XT; Zhang, Y; Yan, WJ; Ding, B; Hu, J; Liu, HH; Chen, X; Nie, YM; Liu, FY; Lin, N; Wang, SZ				Zhang, Xing; Cao, Jian; Li, Xiuting; Zhang, Yan; Yan, Wenjing; Ding, Bo; Hu, Jing; Liu, Haohan; Chen, Xue; Nie, Yamei; Liu, Fengying; Lin, Ning; Wang, Shizhi			Comprehensive Analysis of the SUMO-related Signature: Implication for Diagnosis, Prognosis, and Immune Therapeutic Approaches in Cervical Cancer	BIOCHEMICAL GENETICS			English	Article; Early Access						Cervical Cancer; SUMOylation; Immune; Machine Learning; Prognosis	SUMOYLATION; VALIDATION	SUMOylation, an important post-translational protein modification, plays a critical role in cancer development and immune processes. This study aimed to construct diagnostic and prognostic models for cervical cancer (CC) using SUMOylation-related genes (SRGs) and explore their implications for novel clinical therapies. We analyzed the expression profiles of SRGs in CC patients and identified 15 S…	[Zhang, Xing; Yan, Wenjing; Hu, Jing; Liu, Haohan; Chen, Xue; Nie, Yamei; Liu, Fengying; Wang, Shizhi] Southeast Univ, Sch Publ Hlth, Key Lab Environm Med Engn, Minist Educ, 87 Dingjiaqiao, Nanjing 210009, Peoples R China; [Cao, Jian] Nanjing Med Univ, Nanjing Matern & Child Hlth Care Hosp, Womens Hosp, Dept Gynecol, Nanjing 210004, Peoples R China; [Li, Xiuting] Jiangsu Hlth Vocat Coll, Sch Hlth…	Southeast University - China; Nanjing Medical University; Shihezi University; Southeast University - China	Wang, SZ (corresponding author), Southeast Univ, Sch Publ Hlth, Key Lab Environm Med Engn, Minist Educ, 87 Dingjiaqiao, Nanjing 210009, Peoples R China.;Lin, N (corresponding author), Jiangsu Inst Planned Parenthood Res, Nanjing 210036, Peoples R China.	945230710@qq.com; shizhiwang2009@seu.edu.cn			Postgraduate Research & Practice Innovation Program of Jiangsu Province	Postgraduate Research & Practice Innovation Program of Jiangsu Province	No Statement Available		62	0	0	7	8	SPRINGER/PLENUM PUBLISHERS	NEW YORK	233 SPRING ST, NEW YORK, NY 10013 USA	0006-2928	1573-4927		BIOCHEM GENET	Biochem. Genet.	2024 FEB 13	2024
J	Giehl, E; Kosaka, H; Liu, ZQ; Feist, M; Kammula, US; Lotze, MT; Ma, CR; Guo, ZS; Bartlett, DL				Giehl, Esther; Kosaka, Hiromichi; Liu, Zuqiang; Feist, Mathilde; Kammula, Udai S.; Lotze, Michael T.; Ma, Congrong; Guo, Zong Sheng; Bartlett, David L.			In Vivo Priming of Peritoneal Tumor-Reactive Lymphocytes With a Potent Oncolytic Virus for Adoptive Cell Therapy	FRONTIERS IN IMMUNOLOGY			English	Article						oncolytic virus; CD8(+) T cells; IL-15; adoptive cell therapy (ACT); solid tumor		Adoptive cell therapy (ACT) using autologous tumor infiltrating lymphocytes (TIL) achieves durable clinical benefit for patients from whom these cells can be derived in advanced metastatic melanoma but is limited in most solid tumors as a result of immune escape and exclusion. A tumor microenvironment (TME) priming strategy to improve the quantity and quality of TIL represents an important tactic…	[Giehl, Esther; Kosaka, Hiromichi; Liu, Zuqiang; Feist, Mathilde; Kammula, Udai S.; Lotze, Michael T.; Ma, Congrong; Guo, Zong Sheng; Bartlett, David L.] Univ Pittsburgh, Sch Med, Dept Surg, Pittsburgh, PA 15213 USA; [Giehl, Esther; Kosaka, Hiromichi; Liu, Zuqiang; Feist, Mathilde; Kammula, Udai S.; Lotze, Michael T.; Ma, Congrong; Guo, Zong Sheng; Bartlett, David L.] UPMC Hillman Canc Ctr, Pitts…	Pennsylvania Commonwealth System of Higher Education (PCSHE); University of Pittsburgh; Technische Universitat Dresden; Carl Gustav Carus University Hospital; Kyowa Kirin Ltd; Berlin Institute of Health; Berlin Institute of Health; Free University of Berlin; Humboldt University of Berlin; Charite Universitatsmedizin Berlin	Guo, ZS; Bartlett, DL (corresponding author), Univ Pittsburgh, Sch Med, Dept Surg, Pittsburgh, PA 15213 USA.;Guo, ZS; Bartlett, DL (corresponding author), UPMC Hillman Canc Ctr, Pittsburgh, PA 15232 USA.	GuoxZS@upmc.edu; David.Bartlett@ahn.org	Guo, Zongsheng/KHZ-3084-2024; Lotze, Michael/IAQ-5679-2023	Guo, Zong Sheng/0000-0002-4624-9907; Feist, Mathilde/0000-0002-6107-5490; Giehl-Brown, Esther/0009-0007-3745-5104	German Research Foundation (DFG research fellowships) [1408/1-1, 1655/1-1]; UPMC Immune Transplant and Therapy Center; NIH [P30CA047904]	German Research Foundation (DFG research fellowships)(German Research Foundation (DFG)); UPMC Immune Transplant and Therapy Center; NIH(United States Department of Health & Human ServicesNational Institutes of Health (NIH) - USA)	EG and MF were supported in part by German Research Foundation (DFG research fellowships 1408/1-1 and 1655/1-1, respectively). This work was supported in part by The UPMC Immune Transplant and Therapy Center. This project used University of Pittsburgh shared core facilities (including the Animal Facility, Genomics Research Core, and Flow Cytometry and Small Animal Imaging services) supported in p…		51	5	6	1	6	FRONTIERS MEDIA SA	LAUSANNE	AVENUE DU TRIBUNAL FEDERAL 34, LAUSANNE, CH-1015, SWITZERLAND	1664-3224			FRONT IMMUNOL	Front. Immunol.	FEB 18	2021	12
J	Kumar, R; Iden, M; Tsaih, SW; Schmidt, R; Ojesina, AI; Rader, JS				Kumar, Roshan; Iden, Marissa; Tsaih, Shirng-Wern; Schmidt, Rachel; Ojesina, Akinyemi I.; Rader, Janet S.			Deciphering the divergent transcriptomic landscapes of cervical cancer cells grown in 3D and 2D cell culture systems	FRONTIERS IN CELL AND DEVELOPMENTAL BIOLOGY			English	Article						cervical cancer; SiHa cell line; 3 dimensional; 2 dimensional; HPV	C-JUN; EXPRESSION; HLA; PHOSPHORYLATION; ANGIOGENESIS; PROGNOSIS; ANTIGEN; FOS	Cervical cancer remains a significant health challenge for women worldwide, with a disproportionate impact on developing regions like sub-Saharan Africa. Taking advantage of recent advancements in developing suitable preclinical models to study cell proliferation, differentiation, and gene expression, we used RNA sequencing to compare the transcriptomic profiles of SiHa cervical cancer cells grow…	[Kumar, Roshan; Iden, Marissa; Tsaih, Shirng-Wern; Schmidt, Rachel; Ojesina, Akinyemi I.; Rader, Janet S.] Med Coll Wisconsin, Dept Obstet & Gynecol, Milwaukee, WI 53226 USA; [Kumar, Roshan; Iden, Marissa; Tsaih, Shirng-Wern; Schmidt, Rachel; Ojesina, Akinyemi I.; Rader, Janet S.] Wisconsin Canc Ctr, Med Coll, Milwaukee, WI 53226 USA; [Kumar, Roshan] Magadh Univ, Postgrad Dept Zool, Bodh Gaya, Bi…	Medical College of Wisconsin	Rader, JS (corresponding author), Med Coll Wisconsin, Dept Obstet & Gynecol, Milwaukee, WI 53226 USA.;Rader, JS (corresponding author), Wisconsin Canc Ctr, Med Coll, Milwaukee, WI 53226 USA.	jrader@mcw.edu	Kumar, Roshan/AFU-3668-2022	Kumar, Roshan/0000-0002-4942-4459	NCI [R01CA262198, R01CA279323]; Women's Health Research Program; MCW Cancer Center funds	NCI(United States Department of Health & Human ServicesNational Institutes of Health (NIH) - USANIH National Cancer Institute (NCI)); Women's Health Research Program; MCW Cancer Center funds	The author(s) declare that financial support was received for the research, authorship, and/or publication of this article. This work was supported in part by funding provided by NCI R01CA262198 to JSR and NCI R01CA279323, Women's Health Research Program and MCW Cancer Center funds to AIO.		63	0	0	2	2	FRONTIERS MEDIA SA	LAUSANNE	AVENUE DU TRIBUNAL FEDERAL 34, LAUSANNE, CH-1015, SWITZERLAND	2296-634X			FRONT CELL DEV BIOL	Front. Cell. Dev. Biol.	AUG 13	2024	12
J	Ahmed, MSU; Lord, BD; Addai, BA; Singhal, SK; Gardner, K; Salam, AB; Ghebremedhin, A; White, J; Mahmud, I; Martini, R; Bedi, D; Lin, HX; Jones, JD; Karanam, B; Dean-Colomb, W; Grizzle, W; Wang, HH; Davis, M; Yates, CC				Ahmed, Md Shakir Uddin; Lord, Brittany D.; Adu Addai, Benjamin; Singhal, Sandeep K.; Gardner, Kevin; Salam, Ahmad Bin; Ghebremedhin, Anghesom; White, Jason; Mahmud, Iqbal; Martini, Rachel; Bedi, Deepa; Lin, Huixian; Jones, Jacqueline D.; Karanam, Balasubramanyanam; Dean-Colomb, Windy; Grizzle, William; Wang, Honghe; Davis, Melissa; Yates, Clayton C.			Immune Profile of Exosomes in African American Breast Cancer Patients Is Mediated by Kaiso/THBS1/CD47 Signaling	CANCERS			English	Article						Kaiso; breast cancer; exosomes; immune signaling; cancer health disparity; tumor microenvironment; inflammation; African Americans; CD47; THBS1; SIRPA	STEM-CELLS; EXTRACELLULAR VESICLES; MACROPHAGE RECRUITMENT; TUMOR BIOLOGY; CD47; PROMOTES; KAISO; METHYLATION; CHECKPOINT; SURVIVAL	Simple Summary African American (AA) women with breast cancer are more likely to have higher inflammation and a stronger overall immune response than European American (EA) women. In this report, we demonstrate the biological role of Kaiso in the immune signaling of breast cancer exosomes. Our findings indicate that Kaiso directly represses tumor suppressor THBS1, and this is associated with incr…	[Ahmed, Md Shakir Uddin; Salam, Ahmad Bin; Ghebremedhin, Anghesom; White, Jason; Bedi, Deepa; Lin, Huixian; Karanam, Balasubramanyanam; Dean-Colomb, Windy; Wang, Honghe; Yates, Clayton C.] Tuskegee Univ, Dept Biol, Tuskegee, AL 36088 USA; [Ahmed, Md Shakir Uddin; Salam, Ahmad Bin; Ghebremedhin, Anghesom; White, Jason; Bedi, Deepa; Lin, Huixian; Karanam, Balasubramanyanam; Dean-Colomb, Windy; Wang…	Tuskegee University; Tuskegee University; Bangladesh Council of Scientific & Industrial Research (BCSIR); University System of Georgia; University of Georgia; Tuskegee University; University of North Dakota Grand Forks; University of North Dakota Grand Forks; Columbia University; State University System of Florida; University of Florida; Cornell University; Weill Cornell Medicine; Troy University…	Yates, CC (corresponding author), Tuskegee Univ, Dept Biol, Tuskegee, AL 36088 USA.;Yates, CC (corresponding author), Tuskegee Univ, Ctr Canc Res, Tuskegee, AL 36088 USA.;Yates, CC (corresponding author), Johns Hopkins Univ, Dept Pathol, Sch Med, Baltimore, MD 21287 USA.;Yates, CC (corresponding author), Johns Hopkins Univ, Sidney Kimmel Comprehens Canc Ctr, Sch Med, Baltimore, MD 21287 USA.	cyates10@jhmi.edu	Yates, Clayton/JZC-8035-2024	Davis, Melissa/0000-0002-6124-6923; Jones, Jacqueline/0009-0008-8394-2605	NIH/RCMI [U54MD007585]; NIH/NCI [U54CA118623-01]; Department of Defense Grant [PC120913]	NIH/RCMI(United States Department of Health & Human ServicesNational Institutes of Health (NIH) - USA); NIH/NCI(United States Department of Health & Human ServicesNational Institutes of Health (NIH) - USANIH National Cancer Institute (NCI)); Department of Defense Grant(United States Department of Defense)	This research was funded by grants U54MD007585, (NIH/RCMI) (C.C.Y.) and U54CA118623-01 (NIH/NCI) (C.C.Y.), and a Department of Defense Grant, PC120913.		88	1	1	2	5	MDPI	BASEL	ST ALBAN-ANLAGE 66, CH-4052 BASEL, SWITZERLAND		2072-6694		CANCERS	Cancers	APR	2023	15	8
J	Zhang, JB; Liu, ZY; Cao, PP; Wang, H; Liu, H; Hua, LM; Xue, H; Fu, R				Zhang, Jiangbo; Liu, Zhaoyun; Cao, Panpan; Wang, Hao; Liu, Hui; Hua, Luoming; Xue, Hua; Fu, Rong			Tumor-associated macrophages regulate the function of cytotoxic T lymphocyte through PD-1/PD-L1 pathway in multiple myeloma	CANCER MEDICINE			English	Article						CD8+T cells; CSF1R; multiple myeloma; PD-1; PD-L1; TAMs	CELLS; PROMOTE; EXPRESSION; ANTIBODIES; STRATEGY	Background Tumor-associated macrophages (TAMs) are originated from circulating mononuclear cells in peripheral blood. They result from the recruitment of tumor cells and are a vital constituent of the tumor microenvironment. TAMs may be involved in the immunological escape of vicious clonal plasma cells (PC) in the bone marrow (BM) of sufferers with myeloma. Methods From March 2020 to January 202…	[Zhang, Jiangbo; Liu, Zhaoyun; Cao, Panpan; Wang, Hao; Liu, Hui; Fu, Rong] Tianjin Med Univ, Dept Hematol, Gen Hosp, 154 Anshan St, Tianjin 300052, Peoples R China; [Zhang, Jiangbo; Hua, Luoming; Xue, Hua] Hebei Univ, Dept Hematol, Affiliated Hosp, Baoding, Peoples R China	Tianjin Medical University; Hebei University	Fu, R (corresponding author), Tianjin Med Univ, Dept Hematol, Gen Hosp, 154 Anshan St, Tianjin 300052, Peoples R China.	furong8369@tmu.edu.cn	Wang, Yiru/JMB-2281-2023; Chen, Haili/KHE-2315-2024; Wang, Weiyi/JZC-7841-2024		Tianjin Municipal Natural Science Foundation [16ZXMJSY00180, 18JCQNJC80400]; Medjaden Academy & Research Foundation for Young Scientists [MJR20221011]; Tianjin Education Commission Research Project [2018KJ045, 2018KJ043]; Tianjin Municipal Health Commission Youth Project [TJWJ2021QN001]; Tianjin Science and Technology Project [20YFZCSY00060]; Natural Science Foundation of Tianjin [19JCZDJC32900];…	Tianjin Municipal Natural Science Foundation(Natural Science Foundation of Tianjin); Medjaden Academy & Research Foundation for Young Scientists; Tianjin Education Commission Research Project; Tianjin Municipal Health Commission Youth Project; Tianjin Science and Technology Project; Natural Science Foundation of Tianjin(Natural Science Foundation of Tianjin); National Natural Science Foundation o…	Tianjin Municipal Natural Science Foundation, Grant/Award Number: 16ZXMJSY00180 and 18JCQNJC80400; Medjaden Academy & Research Foundation for Young Scientists, Grant/Award Number: MJR20221011; Tianjin Education Commission Research Project, Grant/Award Number: 2018KJ045 and 2018KJ043; Tianjin Municipal Health Commission Youth Project, Grant/Award Number: TJWJ2021QN001; Tianjin Science and Technolo…		37	7	7	0	2	WILEY	HOBOKEN	111 RIVER ST, HOBOKEN 07030-5774, NJ USA	2045-7634			CANCER MED-US	Cancer Med.	DEC	2022	11	24
J	Mineharu, Y; Muhammad, AKMG; Yagiz, K; Candolfi, M; Kroeger, KM; Xiong, WD; Puntel, M; Liu, CY; Levy, E; Lugo, C; Kocharian, A; Allison, JP; Curran, MA; Lowenstein, PR; Castro, MG				Mineharu, Yohei; Muhammad, A. K. M. Ghulam; Yagiz, Kader; Candolfi, Marianela; Kroeger, Kurt M.; Xiong, Weidong; Puntel, Mariana; Liu, Chunyan; Levy, Eva; Lugo, Claudia; Kocharian, Adrina; Allison, James P.; Curran, Michael A.; Lowenstein, Pedro R.; Castro, Maria G.			Gene Therapy-Mediated Reprogramming Tumor Infiltrating T Cells Using IL-2 and Inhibiting NF-κB Signaling Improves the Efficacy of Immunotherapy in a Brain Cancer Model	NEUROTHERAPEUTICS			English	Article						Glioblastoma; immunotherapy; adenoviral vectors; gene therapy; HSV1-TK	HUMAN-MALIGNANT GLIOMA; REPLICATION-DEFICIENT RETROVIRUSES; IMMUNOCOMPETENT ANIMAL-MODELS; POLARIZED DENDRITIC CELLS; PHASE-I TRIAL; GLIOBLASTOMA-MULTIFORME; NUCLEAR-FACTOR; RECURRENT GLIOMA; ADENOVIRUS; MEMORY	Immune-mediated gene therapy using adenovirus expressing Flt3 ligand and thymidine kinase followed by ganciclovir administration (Flt3/TK) effectively elicits tumor regression in preclinical glioma models. Herein, we assessed new strategies to optimize Flt3L/TK therapeutic efficacy in a refractory RG2 orthotopic glioblastoma model. Specifically, we aimed to optimize the therapeutic efficacy of Fl…	[Lowenstein, Pedro R.; Castro, Maria G.] Univ Michigan, Sch Med, Dept Neurosurg, Ann Arbor, MI 48109 USA; [Allison, James P.; Curran, Michael A.] Mem Sloan Kettering Canc Ctr, Howard Hughes Med Inst, Dept Immunol, New York, NY 10065 USA; [Lowenstein, Pedro R.; Castro, Maria G.] Univ Michigan, Sch Med, Dept Cell & Dev Biol, Ann Arbor, MI 48109 USA; [Mineharu, Yohei; Muhammad, A. K. M. Ghulam; Yagi…	University of Michigan System; University of Michigan; Memorial Sloan Kettering Cancer Center; Howard Hughes Medical Institute; University of Michigan System; University of Michigan; Cedars Sinai Medical Center; University of California System; University of California Los Angeles; University of California Los Angeles Medical Center; David Geffen School of Medicine at UCLA; University of Californ…	Castro, MG (corresponding author), Univ Michigan, Sch Med, Dept Neurosurg, Ann Arbor, MI 48109 USA.	mariacas@umich.edu	Castro, Maria/ABC-5182-2021; Liu, Chunyan/HMD-9988-2023	Mineharu, Yohei/0000-0002-6346-3999; Allison, James/0000-0001-8980-5697; Curran, Michael/0000-0003-4996-7207; Castro, Maria Graciela/0000-0003-2237-2756; Kocharian, Adrine/0000-0002-1939-0972	National Institutes of Health/National Institute of Neurological Disorders & Stroke (NIH/NINDS) [1UO1 NS052465, UO1-NS052465-04S1, 1RO1-NS057711, 1RO1-NS074387, 1RO1-NS 054193, 1RO1-NS061107, 1F32 NS058156]; National Council of Science and Technology (CONICET, Argentina); Uehara Memorial Foundation	National Institutes of Health/National Institute of Neurological Disorders & Stroke (NIH/NINDS)(United States Department of Health & Human ServicesNational Institutes of Health (NIH) - USANIH National Institute of Neurological Disorders & Stroke (NINDS)); National Council of Science and Technology (CONICET, Argentina)(Consejo Nacional de Investigaciones Cientificas y Tecnicas (CONICET)); Uehara M…	The authors are grateful to Nicholas Sanderson for his technical advice and support and to Mohammed Saleh for his assistance with editing and preparing the manuscript for publication. This work was supported by grants from the National Institutes of Health/National Institute of Neurological Disorders & Stroke (NIH/NINDS); 1UO1 NS052465; UO1-NS052465-04S1; 1RO1-NS057711 and 1RO1-NS074387 to M. G. …		92	26	28	0	13	SPRINGER	NEW YORK	ONE NEW YORK PLAZA, SUITE 4600, NEW YORK, NY, UNITED STATES	1933-7213	1878-7479		NEUROTHERAPEUTICS	Neurotherapeutics	OCT	2012	9	4
J	Meléndez-Lazo, A; Cazzini, P; Camus, M; Doria-Torra, G; Valle, AJM; Solano-Gallego, L; Pastor, J				Melendez-Lazo, Antonio; Cazzini, Paola; Camus, Melinda; Doria-Torra, Georgina; Marco Valle, Alberto Jesus; Solano-Gallego, Laia; Pastor, Josep			Cell cannibalism by malignant neoplastic cells: three cases in dogs and a literature review	VETERINARY CLINICAL PATHOLOGY			English	Article						Canine cancer; cell-into-cell; phagocytosis; tumor cells	RED-BLOOD-CELLS; MAST-CELLS; EPITHELIAL-CELLS; SELF-CANNIBALISM; DEATH PROCESS; CANCER-CELLS; PHAGOCYTOSIS; EZRIN; METASTASIS; LYMPHOCYTES	Cell cannibalism refers to the engulfment of cells by nonprofessional phagocytic cells. Studies in human medicine have demonstrated a relationship between the presence of cell cannibalism by neoplastic cells and a poor outcome, and have shown a positive correlation with the presence of metastasis at the time of diagnosis. The biologic significance of cell cannibalism is unknown, but it is propose…	[Melendez-Lazo, Antonio; Solano-Gallego, Laia; Pastor, Josep] Univ Autonoma Barcelona, Dept Med & Cirurgia Anim, E-08193 Barcelona, Spain; [Melendez-Lazo, Antonio; Pastor, Josep] Univ Autonoma Barcelona, Hosp Clin Vet, E-08193 Barcelona, Spain; [Cazzini, Paola] Univ Glasgow, Vet Diagnost Serv, Coll Med Vet & Life Sci, Glasgow, Lanark, Scotland; [Camus, Melinda] Univ Georgia, Coll Vet Med, Athens,…	Autonomous University of Barcelona; Autonomous University of Barcelona; University of Glasgow; University System of Georgia; University of Georgia; Autonomous University of Barcelona	Meléndez-Lazo, A (corresponding author), Fac Vet, Serv Hematol Clin Vet, Dept Med & Cirugia Anim, Edifici 5,Campus UAB, Barcelona 08193, Spain.	antonio.melendez@uab.cat	Pastor, Josep/J-9990-2015; Solano-Gallego, Laia/H-6470-2015	Pastor, Josep/0000-0003-1702-9531; Cazzini, Paola/0000-0002-8967-7717; Melendez-Lazo, Antonio/0000-0002-1184-9750; Solano-Gallego, Laia/0000-0001-8479-4896					31	12	12	1	14	WILEY-BLACKWELL	HOBOKEN	111 RIVER ST, HOBOKEN 07030-5774, NJ USA	0275-6382	1939-165X		VET CLIN PATH	Vet. Clin. Pathol.	JUN	2015	44	2
J	Liu, ZL; Chen, N; Li, R; Ma, YJ; Qiayimaerdan, A; Ma, CL				Liu, Zao-Ling; Chen, Nan; Li, Rong; Ma, Ying-Jie; Qiayimaerdan, Aerna; Ma, Cai-Ling			WGCNA reveals a biomarker for cancer-associated fibroblasts to predict prognosis in cervical cancer	JOURNAL OF THE CHINESE MEDICAL ASSOCIATION			English	Article						Cancer-associated fibroblast; Cervical cancer; Prognostic models; Weighted gene co-expression network analysis	CELLS	Background: Cancer-associated fibroblasts (CAFs) are crucial components of the cervical cancer tumor microenvironment, playing a significant role in cervical cancer progression, treatment resistance, and immune evasion, but whether the expression of CAF-related genes can predict clinical outcomes in cervical cancer is still unknown. In this study, we sought to analyze genes associated with CAFs t…	[Liu, Zao-Ling; Chen, Nan; Li, Rong; Ma, Ying-Jie; Qiayimaerdan, Aerna] Xinjiang Med Univ, Sch Publ Hlth, Dept Epidemiol & Hlth Stat, Urumqi, Peoples R China; [Ma, Cai-Ling] Xinjiang Med Univ, Affiliated Hosp 1, Div Gynecol, 137 Liyushan South Rd, Urumqi, Xinjiang Uygur, Peoples R China	Xinjiang Medical University; Xinjiang Medical University	Ma, CL (corresponding author), Xinjiang Med Univ, Affiliated Hosp 1, Div Gynecol, 137 Liyushan South Rd, Urumqi, Xinjiang Uygur, Peoples R China.	hymcl@sina.com			State Key Laboratory of the Causes and Prevention of High Disease in Central Asia [SKL-HIDCA-2020-ER2]; National Natural Science Foundation of China Regional Science Fund Program [82360567]; The 14-th Five-Year Plan Distinctive Program of Public Health and Preventive Medicine in Higher Education Institutions of Xinjiang Uygur Autonomous Region	State Key Laboratory of the Causes and Prevention of High Disease in Central Asia; National Natural Science Foundation of China Regional Science Fund Program; The 14-th Five-Year Plan Distinctive Program of Public Health and Preventive Medicine in Higher Education Institutions of Xinjiang Uygur Autonomous Region	This study was supported by the State Key Laboratory of the Causes and Prevention of High Disease in Central Asia (No. SKL-HIDCA-2020-ER2), National Natural Science Foundation of China Regional Science Fund Program (No. 82360567), and The 14-th Five-Year Plan Distinctive Program of Public Health and Preventive Medicine in Higher Education Institutions of Xinjiang Uygur Autonomous Region.		39	0	0	1	1	LIPPINCOTT WILLIAMS & WILKINS	PHILADELPHIA	TWO COMMERCE SQ, 2001 MARKET ST, PHILADELPHIA, PA 19103 USA	1726-4901	1728-7731		J CHIN MED ASSOC	J. Chin. Med. Assoc.	SEP	2024	87	9
J	Luo, B; Que, ZJ; Zhou, ZY; Wang, Q; Dong, CS; Jian, Y; Hu, B; Shi, H; Jin, Y; Liu, JW; Li, HG; Wang, L; Tian, JH				Luo, Bin; Que, Zu-jun; Zhou, Zhi-yi; Wang, Qing; Dong, Chang-sheng; Jian, Yi; Hu, Bing; Shi, Hui; Jin, Yu; Liu, Jian-wen; Li, He-gen; Wang, Lin; Tian, Jian-hui			Feiji Recipe inhibits the growth of lung cancer by modulating T-cell immunity through indoleamine-2,3-dioxygenase pathway in an orthotopic implantation model	JOURNAL OF INTEGRATIVE MEDICINE-JIM			English	Article						Feiji Recipe; Immune escape; Orthotopic xenografts; Indoleamine-2,3-dioxygenase	2,3-DIOXYGENASE; PROLIFERATION; METASTASIS; VIVO	Objective: Escape from the body's immune response is a basic characteristic of lung cancer, and indoleamine-2,3-dioxygenase (IDO) plays a key role in mediating immune escape of non-small-cell lung cancer, which leads to recurrence and metastasis. Feiji Recipe, a compound Chinese herbal medicine, has the effect of stabilizing lesions and prolonging survival in patients with lung cancer. The purpos…	[Luo, Bin; Zhou, Zhi-yi; Jian, Yi; Hu, Bing; Li, He-gen; Tian, Jian-hui] Shanghai Univ Tradit Chinese Med, Longhua Hosp, Dept Oncol, Shanghai 200032, Peoples R China; [Que, Zu-jun; Wang, Qing; Dong, Chang-sheng; Hu, Bing; Tian, Jian-hui] Inst TCM Oncol, Oncol Inst Tradit Chinese Med, Shanghai 200032, Peoples R China; [Shi, Hui; Jin, Yu; Liu, Jian-wen] East China Univ Sci & Technol, Sch Pharm, Sha…	Shanghai University of Traditional Chinese Medicine; East China University of Science & Technology; Shanghai University of Traditional Chinese Medicine	Tian, JH (corresponding author), Shanghai Univ Tradit Chinese Med, Longhua Hosp, Dept Oncol, Shanghai 200032, Peoples R China.;Tian, JH (corresponding author), Inst TCM Oncol, Oncol Inst Tradit Chinese Med, Shanghai 200032, Peoples R China.;Wang, L (corresponding author), Shanghai Univ Tradit Chinese Med, Longhua Hosp, Dept Nephrol, Shanghai 200032, Peoples R China.	happytlynn@163.com; hawk7150@hotmail.com	Yu, Yanfang/KGK-4081-2024; zhu, zhu/JDN-0159-2023; Que, Zujun/V-8279-2019; Dong, Changsheng/AAX-2495-2020; SHI, HUI/KXQ-4873-2024; lu, bin/HPE-4790-2023	Tian, Jianhui/0000-0003-1577-9179	National Natural Science Foundation of China [81173224, 81373621]; Shanghai Municipal Committee of Science and Technology [11ZR1437000]; Science and Technology Commission of Shanghai Municipality [12401905700]; Longhua Medical Project (D-11); State Administration of Traditional Chinese Medicine Clinical Research Base Special Project [JDZX2012125]; Action Plan of Shanghai Chinese Medicine for Thre…	National Natural Science Foundation of China(National Natural Science Foundation of China (NSFC)); Shanghai Municipal Committee of Science and Technology(Shanghai Science & Technology Committee); Science and Technology Commission of Shanghai Municipality(Science & Technology Commission of Shanghai Municipality (STCSM)); Longhua Medical Project (D-11); State Administration of Traditional Chinese M…	This Study was supported by National Natural Science Foundation of China (No. 81173224 and 81373621), Shanghai Municipal Committee of Science and Technology (No. 11ZR1437000), the Science and Technology Commission of Shanghai Municipality (No. 12401905700), Longhua Medical Project (D-11) (all to Jian-hui Tian), State Administration of Traditional Chinese Medicine Clinical Research Base Special Pr…		26	14	15	1	13	ELSEVIER	AMSTERDAM	RADARWEG 29, 1043 NX AMSTERDAM, NETHERLANDS	2095-4964			J INTEGR MED-JIM	J. Integr. Med.-JIM	JUL	2018	16	4
J	Angelova, M; Mascaux, C; Galon, J				Angelova, Mihaela; Mascaux, Celine; Galon, Jerome			Evasion before invasion: Pre-cancer immunosurveillance	ONCOIMMUNOLOGY			English	Article						Preinvasive; immune response; immunoprevention; lung squamous cell carcinoma; carcinogenesis; immunotherapy; immune contexture; cancer prevention; prophylactic; microenvironment		Early intervention and risk stratification solutions for lung cancer are limited by our understanding of how carcinogenesis transforms the pre-invasive epithelium and its microenvironment before the carcinoma stage. We describe the sequence of molecular and cellular changes leading to cancer formation and the co-evolution of the earliest immune response. We revealed that immune sensing, infiltrat…	[Angelova, Mihaela; Galon, Jerome] Lab Integrat Canc Immunol, INSERM, Paris, France; [Angelova, Mihaela; Galon, Jerome] Equipe Labellisee Ligue Canc, Paris, France; [Angelova, Mihaela; Galon, Jerome] Univ Paris, Sorbonne Univ, Ctr Rech Cordeliers, Paris, France; [Angelova, Mihaela] Francis Crick Inst, Canc Evolut & Genome Instabil Lab, London, England; [Mascaux, Celine] Hop Univ Strasbourg, Serv …	Institut National de la Sante et de la Recherche Medicale (Inserm); Sorbonne Universite; Universite Paris Cite; Institut National de la Sante et de la Recherche Medicale (Inserm); Francis Crick Institute; CHU Strasbourg; Universites de Strasbourg Etablissements Associes; Universite de Strasbourg; Universite de Lorraine; Institut National de la Sante et de la Recherche Medicale (Inserm); Universit…	Galon, J (corresponding author), Cordeliers Res Ctr, INSERM, Lab Integrat Canc Immunol, 15 Rue Ecole Med, F-75006 Paris, France.	jerome.galon@crc.jussieu.fr			INSERM; LabEx Immuno-oncology; Transcan ERAnet European project; Society for Immunotherapy of Cancer (SITC); Association pour la Recherche contre le Cancer (ARC); Site de Recherche integree sur le Cancer (SIRIC) CAncer Research for PErsonalized Medicine (CARPEM); Qatar National Research Fund (QNRF) [NPRP11S-0121-180351]; Assistance publique - Hopitaux de Paris (AP-HP); HalioDx; Agence Nationale d…	INSERM(Institut National de la Sante et de la Recherche Medicale (Inserm)); LabEx Immuno-oncology; Transcan ERAnet European project; Society for Immunotherapy of Cancer (SITC); Association pour la Recherche contre le Cancer (ARC)(Fondation ARC pour la Recherche sur le CancerAgence Nationale de la Recherche (ANR)); Site de Recherche integree sur le Cancer (SIRIC) CAncer Research for PErsonalized M…	The work was supported by INSERM, the LabEx Immuno-oncology, the Transcan ERAnet European project, the Society for Immunotherapy of Cancer (SITC), Association pour la Recherche contre le Cancer (ARC), Site de Recherche integree sur le Cancer (SIRIC) CAncer Research for PErsonalized Medicine (CARPEM), La Ligue contre le Cancer, The Qatar National Research Fund (QNRF) grant number NPRP11S-0121-1803…		21	9	9	0	4	TAYLOR & FRANCIS INC	PHILADELPHIA	530 WALNUT STREET, STE 850, PHILADELPHIA, PA 19106 USA	2162-402X			ONCOIMMUNOLOGY	OncoImmunology	JAN 1	2021	10	1
J	Gyorki, DE; Yuan, J; Mu, ZY; Zaidi, B; Pulitzer, M; Busam, K; Brady, MS; Coit, DG; Allison, JP; Wolchok, JD; Ariyan, CE				Gyorki, David E.; Yuan, Jianda; Mu, Zhenyu; Zaidi, Bushra; Pulitzer, Melissa; Busam, Klaus; Brady, Mary S.; Coit, Daniel G.; Allison, James P.; Wolchok, Jedd D.; Ariyan, Charlotte E.			Immunological Insights from Patients Undergoing Surgery on Ipilimumab for Metastatic Melanoma	ANNALS OF SURGICAL ONCOLOGY			English	Article							REGULATORY T-CELLS; CTLA-4 BLOCKADE; IMMUNOTHERAPY; ANTIBODY; CANCER; SAFETY; TRIAL; PD-1	The tumor microenvironment after treatment with ipilimumab is not well described. Furthermore, the safety of surgery for patients being treated with ipilimumab for metastatic melanoma has not been well reported. This study analyzed the safety of surgery and the immune phenotype of tumors resected while on ipilimumab. From our prospective melanoma database, we identified patients undergoing surger…	[Gyorki, David E.; Pulitzer, Melissa; Busam, Klaus; Brady, Mary S.; Coit, Daniel G.; Wolchok, Jedd D.; Ariyan, Charlotte E.] Mem Sloan Kettering Canc Ctr, New York, NY 10021 USA; [Yuan, Jianda; Mu, Zhenyu; Zaidi, Bushra; Wolchok, Jedd D.] Mem Sloan Kettering Canc Ctr, Ludwig Ctr, New York, NY 10021 USA; [Wolchok, Jedd D.] Weill Cornell Med Coll, New York, NY USA; [Wolchok, Jedd D.] Ludwig Inst Ca…	Memorial Sloan Kettering Cancer Center; Memorial Sloan Kettering Cancer Center; Cornell University; Weill Cornell Medicine; Ludwig Institute for Cancer Research; University of Texas System; UTMD Anderson Cancer Center	Ariyan, CE (corresponding author), Mem Sloan Kettering Canc Ctr, 1275 York Ave, New York, NY 10021 USA.	ariyanc@mskcc.org	Wolchok, Jedd/ACT-4947-2022	Allison, James/0000-0001-8980-5697; Ariyan, Charlotte/0000-0003-0818-3895	NCI NIH HHS [P30 CA008748] Funding Source: Medline	NCI NIH HHS(United States Department of Health & Human ServicesNational Institutes of Health (NIH) - USANIH National Cancer Institute (NCI))			21	45	48	0	5	SPRINGER	NEW YORK	233 SPRING ST, NEW YORK, NY 10013 USA	1068-9265			ANN SURG ONCOL	Ann. Surg. Oncol.	SEP	2013	20	9
J	Gomez, S; Cox, OL; Walker, RR III; Rentia, U; Hadley, M; Arthofer, E; Diab, N; Grundy, EE; Kanholm, T; McDonald, J; Kobyra, J; Palmer, E; Noonepalle, S; Villagra, A; Leitenberg, D; Bollard, CM; Saunthararajah, Y; Chiappinelli, KB				Gomez, Stephanie; Cox, Olivia L.; Walker, Reddick R.; Rentia, Uzma; Hadley, Melissa; Arthofer, Elisa; Diab, Noor; Grundy, Erin E.; Kanholm, Tomas; McDonald, James, I; Kobyra, Julie; Palmer, Erica; Noonepalle, Satish; Villagra, Alejandro; Leitenberg, David; Bollard, Catherine M.; Saunthararajah, Yogen; Chiappinelli, Katherine B.			Inhibiting DNA methylation and RNA editing upregulates immunogenic RNA to transform the tumor microenvironment and prolong survival in ovarian cancer	JOURNAL FOR IMMUNOTHERAPY OF CANCER			English	Article						genital neoplasms; female; tumor microenvironment; lymphocytes; tumor-infiltrating; interferon inducers; adjuvants; pharmaceutic	B-CELLS; T-CELLS; TETRAHYDROURIDINE; RECEPTORS; ELEMENTS; MODELS; MOUSE	BackgroundNovel therapies are urgently needed for ovarian cancer (OC), the fifth deadliest cancer in women. Preclinical work has shown that DNA methyltransferase inhibitors (DNMTis) can reverse the immunosuppressive tumor microenvironment in OC. Inhibiting DNA methyltransferases activate transcription of double-stranded (ds)RNA, including transposable elements. These dsRNAs activate sensors in th…	[Gomez, Stephanie; Cox, Olivia L.; Walker, Reddick R.; Rentia, Uzma; Hadley, Melissa; Arthofer, Elisa; Diab, Noor; Grundy, Erin E.; Kanholm, Tomas; McDonald, James, I; Kobyra, Julie; Bollard, Catherine M.; Chiappinelli, Katherine B.] George Washington Univ, Sch Med & Hlth Sci, Canc Ctr, Dept Microbiol Immunol & Trop Med, Washington, DC 20052 USA; [Palmer, Erica] George Washington Univ, Sch Med & …	George Washington University; George Washington University; Georgetown University; George Washington University; Children's National Health System; Children's National Health System; Cleveland Clinic Foundation	Chiappinelli, KB (corresponding author), George Washington Univ, Sch Med & Hlth Sci, Canc Ctr, Dept Microbiol Immunol & Trop Med, Washington, DC 20052 USA.	kchiapp1@gwu.edu	Noonepalle, Satish/ABD-6753-2021	Gomez, Stephanie/0000-0002-4494-659X; Cox, Olivia/0000-0002-0515-1073; Grundy, Erin/0000-0001-7094-1461	George Washington University Cancer Center; School of Medicine and Health Sciences; NCI Cancer Center Support Grant from the National Center for Research Resources (NCRR), of the National Institutes of Health (NIH) [P30 CA91842]; NIH Roadmap for Medical Research; National Cancer Institute [F31CA254315] Funding Source: NIH RePORTER	George Washington University Cancer Center; School of Medicine and Health Sciences; NCI Cancer Center Support Grant from the National Center for Research Resources (NCRR), of the National Institutes of Health (NIH); NIH Roadmap for Medical Research(United States Department of Health & Human ServicesNational Institutes of Health (NIH) - USA); National Cancer Institute(United States Department of H…	The authors would like to acknowledge the Institute for Biomedical Sciences at the George Washington University for graduate student support and training. The authors would like to thank Dr Iain McNeish (Imperial College London) for the 123 isogenic Trp53+/+ and Trp53-/- murine ovarian cancer cell lines. The authors would like to thank Dr Ronny Drapkin (University of Pennsylvania) for the HGS2 mu…		96	12	13	2	6	BMJ PUBLISHING GROUP	LONDON	BRITISH MED ASSOC HOUSE, TAVISTOCK SQUARE, LONDON WC1H 9JR, ENGLAND		2051-1426		J IMMUNOTHER CANCER	J. Immunother. Cancer	NOV	2022	10	11
J	Fan, YF; Zhou, Y; Lou, M; Li, XW; Zhu, XD; Yuan, K				Fan, Yongfei; Zhou, Yong; Lou, Ming; Li, Xinwei; Zhu, Xudong; Yuan, Kai			m6A Regulator-Mediated Methylation Modification Patterns and Characterisation of Tumour Microenvironment Infiltration in Non-Small Cell Lung Cancer	JOURNAL OF INFLAMMATION RESEARCH			English	Article						immunophenotype; immunotherapy; m(6)A modification; non-small cell lung cancer; tumour microenvironment	MESSENGER-RNA; N-6-METHYLADENOSINE MODIFICATION; POLYADENYLATION; NEOANTIGENS; LANDSCAPE; IMMUNITY	Purpose: The role of RNA N6-methyladenosine (m(6)A) modification in the progression of multiple tumours and the tumour microenvironment (TME) has been progressively demonstrated and promises a new direction for tumour therapy. However, there have been no reports on systematic analyses of RNA m(6)A modification in TME in non-small cell lung cancer (NSCLC). Patients and Methods: In this study, we u…	[Fan, Yongfei; Zhou, Yong; Lou, Ming; Zhu, Xudong; Yuan, Kai] Nanjing Med Univ, Dept Thorac Surg, Affiliated Changzhou Peoples Hosp 2, 29 Xinglong Lane, Changzhou 213003, Jiangsu, Peoples R China; [Li, Xinwei] Bengbu Med Coll, Dept Gastroenterol, Affiliated Canc Hosp, Bengbu, Peoples R China; [Yuan, Kai] Nanjing Med Univ, Heart & Lung Dis Lab, Affiliated Changzhou Peoples Hosp 2, Changzhou, Peopl…	Nanjing Medical University; Bengbu Medical College; Nanjing Medical University	Yuan, K (corresponding author), Nanjing Med Univ, Dept Thorac Surg, Affiliated Changzhou Peoples Hosp 2, 29 Xinglong Lane, Changzhou 213003, Jiangsu, Peoples R China.	yuankai1978@163.com	Zhu, Xudong/KCX-8000-2024	Fan, Yongfei/0000-0002-7759-2505	333 Project of Jiangsu Province [BRA2020157]; 333 High-Level Talent Training Project [2022-2]; Six One Project, Research Projects of High-level Medical Personnel of Jiangsu Province [LGY2019025]; High-level Talent Selection and Training Project of the 16th Batch of Six Talent Peak in Jiangsu Province [WSN-245]; Medical Scientific Research Foundation of Jiangsu Commission of Health [H2018083]; Jia…	333 Project of Jiangsu Province(Natural Science Foundation of Jiangsu Province); 333 High-Level Talent Training Project; Six One Project, Research Projects of High-level Medical Personnel of Jiangsu Province; High-level Talent Selection and Training Project of the 16th Batch of Six Talent Peak in Jiangsu Province; Medical Scientific Research Foundation of Jiangsu Commission of Health; Jiangsu Pro…	This study was supported by the following funds: 333 Project of Jiangsu Province (Grant number: BRA2020157) . 333 High-Level Talent Training Project (Grant number: 2022-2) . Six One Project, Research Projects of High-level Medical Personnel of Jiangsu Province (Grant number: LGY2019025) . High-level Talent Selection and Training Project of the 16th Batch of Six Talent Peak in Jiangsu Province (Gr…		72	12	12	0	4	DOVE MEDICAL PRESS LTD	ALBANY	PO BOX 300-008, ALBANY, AUCKLAND 0752, NEW ZEALAND		1178-7031		J INFLAMM RES	J. Inflamm. Res.		2022	15
J	Chen, YP; Lv, JW; Mao, YP; Li, XM; Li, JY; Wang, YQ; Xu, C; Li, YQ; He, QM; Yang, XJ; Lei, Y; Shen, JY; Tang, LL; Chen, L; Zhou, GQ; Li, WF; Du, XJ; Guo, R; Liu, X; Zhang, Y; Zeng, J; Yun, JP; Sun, Y; Liu, N; Ma, J				Chen, Yu-Pei; Lv, Jia-Wei; Mao, Yan-Ping; Li, Xiao-Min; Li, Jun-Yan; Wang, Ya-Qin; Xu, Cheng; Li, Ying-Qin; He, Qing-Mei; Yang, Xiao-Jing; Lei, Yuan; Shen, Jia-Yi; Tang, Ling-Long; Chen, Lei; Zhou, Guan-Qun; Li, Wen-Fei; Du, Xiao-Jing; Guo, Rui; Liu, Xu; Zhang, Yuan; Zeng, Jing; Yun, Jing-Ping; Sun, Ying; Liu, Na; Ma, Jun			Unraveling tumour microenvironment heterogeneity in nasopharyngeal carcinoma identifies biologically distinct immune subtypes predicting prognosis and immunotherapy responses	MOLECULAR CANCER			English	Article						Nasopharyngeal carcinoma; Tumour microenvironment; Gene expression profiles; Virtual microdissection; Prognosis; Immunotherapy responses		Currently, there is no strong evidence of the well-established biomarkers for immune checkpoint inhibitors (ICIs) in nasopharyngeal carcinoma (NPC). Here, we aimed to reveal the heterogeneity of tumour microenvironment (TME) through virtual microdissection of gene expression profiles. An immune-enriched subtype was identified in 38% (43/113) of patients, which was characterized by significant enr…	[Chen, Yu-Pei; Lv, Jia-Wei; Mao, Yan-Ping; Li, Xiao-Min; Li, Jun-Yan; Wang, Ya-Qin; Xu, Cheng; Li, Ying-Qin; He, Qing-Mei; Yang, Xiao-Jing; Lei, Yuan; Shen, Jia-Yi; Tang, Ling-Long; Chen, Lei; Zhou, Guan-Qun; Li, Wen-Fei; Du, Xiao-Jing; Guo, Rui; Liu, Xu; Zhang, Yuan; Sun, Ying; Liu, Na; Ma, Jun] Sun Yat Sen Univ, Guangdong Key Lab Nasopharyngeal Carcinoma Diag &, State Key Lab Oncol South China,…	Sun Yat Sen University; State Key Lab Oncology South China; Sun Yat Sen University; State Key Lab Oncology South China	Chen, YP; Sun, Y; Liu, N; Ma, J (corresponding author), Sun Yat Sen Univ, Guangdong Key Lab Nasopharyngeal Carcinoma Diag &, State Key Lab Oncol South China, Dept Radiat Oncol,Canc Ctr,Collaborat Innovat Ctr, Guangzhou 510060, Peoples R China.	chenyup1@sysucc.org.cn; sunying@sysucc.org.cn; liun1@sysucc.org.cn; majun2@mail.sysu.edu.cn	shen, jiayi/IRZ-7853-2023; guo, yali/KAL-9865-2024; wang, hui/HSG-6135-2023; zeng, jing/JDW-4350-2023; Mao, Yanping/G-1924-2016; Chen, Yu-Pei/AAY-9539-2020; Du, Xiaojing/GPF-6312-2022; Liu, Xu/GWV-0098-2022; Li, Jun-Yan/IXD-8294-2023; 汪, 桠琴/AHD-2951-2022	Liu, Na/0000-0001-8654-3636; chen, lei/0009-0003-4906-5163; Chen, Yupei/0000-0002-0010-3494; Shen, Jiayi/0000-0002-7022-6940; Ma, Jun/0000-0002-1137-9349; Lv, Jiawei/0000-0001-9278-0929	National Natural Science Foundation of China [81930072, 81922057, 81802707]; Natural Science Foundation of Guangdong Province [2021A050000100, 2017A030312003]; Key-Area Research and Development Program of Guangdong Province [2019B020230002]; Health & Medical Collaborative Innovation Project of Guangzhou City, China [201803040003]; Innovation Team Development Plan of the Ministry of Education [IRT…	National Natural Science Foundation of China(National Natural Science Foundation of China (NSFC)); Natural Science Foundation of Guangdong Province(National Natural Science Foundation of Guangdong Province); Key-Area Research and Development Program of Guangdong Province; Health & Medical Collaborative Innovation Project of Guangzhou City, China; Innovation Team Development Plan of the Ministry o…	This work was supported by grants from the National Natural Science Foundation of China (81930072; 81922057; 81802707); the Natural Science Foundation of Guangdong Province (2021A050000100; 2017A030312003); the Key-Area Research and Development Program of Guangdong Province (2019B020230002); the Health & Medical Collaborative Innovation Project of Guangzhou City, China (201803040003); the Innovat…		14	55	56	4	31	BMC	LONDON	CAMPUS, 4 CRINAN ST, LONDON N1 9XW, ENGLAND		1476-4598		MOL CANCER	Mol. Cancer	JAN 11	2021	20	1
J	Zhu, K; Wu, ZD; Li, QY; Hou, MR; Hu, HL; Zheng, ST; Qi, L; Xu, YK; Yan, CG; Zhao, BX				Zhu, Kai; Wu, Zede; Li, Qiuyu; Hou, Meirong; Hu, Honglei; Zheng, Shuting; Qi, Li; Xu, Yikai; Yan, Chenggong; Zhao, Bingxia			Immune microenvironment-reshaping Au@Bi2Te3 nanoparticles for spectral computed tomography/photoacoustic imaging-guided synergetic photo/radio/immunotherapy	NANO RESEARCH			English	Article						radioresistance; immunotherapy; immunogenic cell death; hypoxia; programmed cell death-ligand 1 (PD-L1); spectral computed tomography (CT)	CELL; RADIOTHERAPY; HYPOXIA; IMMUNOTHERAPY; PD-L1; GOLD	Radiotherapy (RT) mediated tumor immunogenicity offers an opportunity for simultaneous RT and immunotherapy via immunogenic cell death (ICD), which releases damaged-associated molecular patterns and generates eat me signals for the innate immune system to modulate the immunogenicity. However, tumor hypoxia significantly reduces the therapeutic efficacy of RT and hampers its mediation of ICD induc…	[Zhu, Kai; Wu, Zede; Hou, Meirong; Hu, Honglei; Zheng, Shuting; Xu, Yikai; Yan, Chenggong] Southern Med Univ, Nanfang Hosp, Dept Med Imaging Ctr, Guangzhou 510515, Peoples R China; [Zhu, Kai; Wu, Zede; Li, Qiuyu; Hou, Meirong; Hu, Honglei; Zheng, Shuting; Zhao, Bingxia] Southern Med Univ, Sch Basic Med Sci, Canc Res Inst, Guangzhou Key Lab Tumor Immunol Res, Guangzhou 510515, Peoples R China; [Qi…	Southern Medical University - China; Southern Medical University - China; Southern Medical University - China; Southern Medical University - China	Xu, YK; Yan, CG (corresponding author), Southern Med Univ, Nanfang Hosp, Dept Med Imaging Ctr, Guangzhou 510515, Peoples R China.;Zhao, BX (corresponding author), Southern Med Univ, Sch Basic Med Sci, Canc Res Inst, Guangzhou Key Lab Tumor Immunol Res, Guangzhou 510515, Peoples R China.;Yan, CG (corresponding author), Guangdong Prov Key Lab Shock & Microcirculat, Guangzhou 510515, Peoples R China…	yikaixu917@gmail.com; ycgycg007@gmail.com; bingxiaz@foxmail.com	Zhu, Kai/M-9959-2015; Zhao, Bingxia/AAE-6632-2022; qi, li/JFE-7167-2023	Zhao, Bingxia/0000-0003-1095-5719	National Natural Science Foundation of China [81871334, 81801764, 82072056, 51937010]; Guangdong Basic and Applied Basic Research Foundation [2017A050506011, 2018030310343, 2020B1515020008, 2021A1515012542, 2021A1515011882]; Medical Scientific Research Foundation of Guangdong Province [A2018014]; Pearl River Talented Young Scholar Program [2017GC010282]	National Natural Science Foundation of China(National Natural Science Foundation of China (NSFC)); Guangdong Basic and Applied Basic Research Foundation; Medical Scientific Research Foundation of Guangdong Province; Pearl River Talented Young Scholar Program	This work was supported by the National Natural Science Foundation of China (Nos. 81871334, 81801764, 82072056, and 51937010), the Guangdong Basic and Applied Basic Research Foundation (Nos. 2017A050506011, 2018030310343, 2020B1515020008, 2021A1515012542, and 2021A1515011882), the Medical Scientific Research Foundation of Guangdong Province (No. A2018014), and the Pearl River Talented Young Schol…		40	8	8	12	97	TSINGHUA UNIV PRESS	BEIJING	B605D, XUE YAN BUILDING, BEIJING, 100084, PEOPLES R CHINA	1998-0124	1998-0000		NANO RES	Nano Res.	JAN	2023	16	1
J	de Azevedo, RA; Shoshan, E; Whang, S; Markel, G; Jaiswal, AR; Liu, AR; Curran, MA; Travassos, LR; Bar-Eli, M				de Azevedo, Ricardo A.; Shoshan, Einav; Whang, Shanzhi; Markel, Gal; Jaiswal, Ashvin R.; Liu, Arthur; Curran, Michael A.; Travassos, Luiz R.; Bar-Eli, Menashe			MIF inhibition as a strategy for overcoming resistance to immune checkpoint blockade therapy in melanoma	ONCOIMMUNOLOGY			English	Article						Melanoma; Macrophage Migratory Inhibition Factor; tumor microenvironment; immune checkpoint therapy; combined modality therapy	PANCREATIC-CANCER; WEB SERVER; TUMOR; CELLS; IMMUNOTHERAPY; EXPRESSION; CD74; MICROENVIRONMENT; MACROPHAGES; METASTASIS	Immune checkpoint blockade (ICB) has demonstrated an impressive outcome in patients with metastatic melanoma, yet, durable complete response; even with Ipilimumab/Nivolumab combo are under 30%. Primary and acquired resistance in response to ICB is commonly due to a tumor immune escape mechanism dictated by the tumor microenvironment (TME). Macrophage Migratory Inhibition Factor (MIF) has emerged …	[de Azevedo, Ricardo A.; Shoshan, Einav; Whang, Shanzhi; Bar-Eli, Menashe] Univ Texas MD Anderson Canc Ctr, Dept Canc Biol, Houston, TX 77030 USA; [de Azevedo, Ricardo A.; Travassos, Luiz R.] Fed Univ Sao Paulo UNIFESP, Dept Microbiol Immunol & Parasitol, Expt Oncol Unit UNONEX, Sao Paulo, Brazil; [Markel, Gal] Sheba Med Ctr, Ella Lemelbaum Inst Immunooncol, Tel Hashomer, Israel; [Jaiswal, Ashvin…	University of Texas System; UTMD Anderson Cancer Center; Universidade Federal de Sao Paulo (UNIFESP); Chaim Sheba Medical Center; University of Texas System; UTMD Anderson Cancer Center	Bar-Eli, M (corresponding author), UT MD Anderson Canc Ctr, Dept Canc Biol, Houston, TX 77030 USA.	mbareli@mdanderson.org	Jaiswal, Ashvin/ABB-7690-2020; Travassos, Luiz/J-3631-2012; Azevedo, Ricardo/ABH-3822-2020; Azevedo, Ricardo Alexandre/J-7016-2014	Liu, Arthur/0000-0003-1376-9209; Jaiswal, Ashvin/0000-0002-5550-5589; Azevedo, Ricardo Alexandre/0000-0003-4381-797X; Curran, Michael/0000-0003-4996-7207	FAPESP [2017/09393-6, 2018/18385-0]	FAPESP(Fundacao de Amparo a Pesquisa do Estado de Sao Paulo (FAPESP))	We thank the funding from the FAPESP (Grants numbers: 2017/09393-6 and 2018/18385-0).		63	55	56	2	7	TAYLOR & FRANCIS INC	PHILADELPHIA	530 WALNUT STREET, STE 850, PHILADELPHIA, PA 19106 USA	2162-402X			ONCOIMMUNOLOGY	OncoImmunology		2020	9	1
J	Pourmaleki, M; Jones, CJ; Mellinghoff, SD; Greenstein, BD; Kumar, P; Foronda, M; Navarrete, DA; Campos, C; Roshal, M; Schultz, N; Shah, SP; Schietinger, A; Socci, ND; Hollmann, TJ; Dogan, A; Mellinghoff, IK				Pourmaleki, Maryam; Jones, Caitlin J.; Mellinghoff, Sabrina D.; Greenstein, Brian D.; Kumar, Priyadarshini; Foronda, Miguel; Navarrete, Daniel A.; Campos, Carl; Roshal, Mikhail; Schultz, Nikolaus; Shah, Sohrab P.; Schietinger, Andrea; Socci, Nicholas D.; Hollmann, Travis J.; Dogan, Ahmet; Mellinghoff, Ingo K.			Multiplexed Spatial Profiling of Hodgkin Reed-Sternberg Cell Neighborhoods in Classic Hodgkin Lymphoma	CLINICAL CANCER RESEARCH			English	Article							EPSTEIN-BARR-VIRUS; CLASS-I EXPRESSION; TUMOR MICROENVIRONMENT; ANALYSIS REVEALS; CANCER-IMMUNITY; EBV; INFECTION; SUBSETS	Purpose: Classic Hodgkin lymphoma (cHL) is a B-cell lymphoma that occurs primarily in young adults and, less frequently, in elderly individuals. A hallmark of cHL is the exceptional scarcity (1%-5%) of the malignant Hodgkin Reed-Sternberg (HRS) cells within a network of nonmalignant immune cells. Molecular determinants governing the relationship between HRS cells and their proximal microenvironme…	[Pourmaleki, Maryam; Mellinghoff, Sabrina D.; Greenstein, Brian D.; Navarrete, Daniel A.; Campos, Carl; Schultz, Nikolaus; Mellinghoff, Ingo K.] Mem Sloan Kettering Canc Ctr, Human Oncol & Pathogenesis Program, New York, NY USA; [Pourmaleki, Maryam; Shah, Sohrab P.] Mem Sloan Kettering Canc Ctr, Dept Epidemiol & Biostat, Computat Oncol, New York, NY USA; [Pourmaleki, Maryam] Weill Cornell Sch Med…	Memorial Sloan Kettering Cancer Center; Memorial Sloan Kettering Cancer Center; Cornell University; Memorial Sloan Kettering Cancer Center; Memorial Sloan Kettering Cancer Center; Memorial Sloan Kettering Cancer Center; Memorial Sloan Kettering Cancer Center; Memorial Sloan Kettering Cancer Center; Memorial Sloan Kettering Cancer Center; Cornell University; Cornell University	Hollmann, TJ (corresponding author), Route 206 & Prov Line Rd, Princeton, NJ 08540 USA.;Dogan, A (corresponding author), Mem Sloan Kettering Canc Ctr, 444 East 68th St, New York, NY 10065 USA.;Mellinghoff, IK (corresponding author), Mem Sloan Kettering Canc Ctr, 417 East 68th St, New York, NY 10065 USA.	travis.hollmann@bms.com; dogana@mskcc.org; mellingi@mskcc.org		Mellinghoff, Sabrina/0009-0006-3766-6342; Pourmaleki, Maryam/0000-0002-4178-9496; Schultz, Nikolaus/0000-0002-0131-4904; Navarrete, Daniel/0009-0009-5195-8845; , Brian Greenstein/0009-0006-1635-8826; Jones, Caitlin/0000-0001-8898-0362	NCI Cancer Center Support Grant (CCSG) [P30 CA08748]; National Institutes of Health [R35 NS10510904, F31 CA27177801]; Geoffrey Beene Cancer Research Center; National Institutes of Health/National Cancer Institute [P30 CA008748]	NCI Cancer Center Support Grant (CCSG)(United States Department of Health & Human ServicesNational Institutes of Health (NIH) - USANIH National Cancer Institute (NCI)); National Institutes of Health(United States Department of Health & Human ServicesNational Institutes of Health (NIH) - USA); Geoffrey Beene Cancer Research Center; National Institutes of Health/National Cancer Institute(United Sta…	We acknowledge the use of the Integrated Genomics Operation Core, funded by the NCI Cancer Center Support Grant (CCSG, P30 CA08748; all authors) and Cycle for Survival (I.K. Mellinghoff). Funding for this project was provided by the National Institutes of Health grant R35 NS10510904 (I.K. Mellinghoff), Geoffrey Beene Cancer Research Center (I.K. Mellinghoff), Cycle for Survival (I.K. Mellinghoff)…		33	0	0	1	1	AMER ASSOC CANCER RESEARCH	PHILADELPHIA	615 CHESTNUT ST, 17TH FLOOR, PHILADELPHIA, PA 19106-4404 USA	1078-0432	1557-3265		CLIN CANCER RES	Clin. Cancer Res.	SEP 3	2024	30	17
J	Shi, B; Ge, F; Cai, LL; Yang, Y; Guo, XH; Wu, R; Fan, ZH; Cao, BJ; Wang, N; Si, Y; Lin, XY; Dong, WB; Sun, HB				Shi, Bo; Ge, Fei; Cai, Liangliang; Yang, Yi; Guo, Xiaohui; Wu, Rui; Fan, Zhehao; Cao, Binjie; Wang, Ning; Si, Yue; Lin, Xinyue; Dong, Weibing; Sun, Haibo			Significance of NotchScore and JAG1 in predicting prognosis and immune response of low-grade glioma	FRONTIERS IN IMMUNOLOGY			English	Article						notch; low-grade glioma; prognosis; tumor immune microenvironment; JAG1; PDL1	EXPRESSION; CELLS	IntroductionLow-grade glioma (LGG) is a prevalent malignant tumor in the intracranial region. Despite the advancements in treatment methods for this malignancy over the past decade, significant challenges still persist in the form of drug resistance and tumor recurrence. The Notch signaling pathway plays essential roles in many physiological processes as well as in cancer development. However, th…	[Shi, Bo; Cai, Liangliang; Yang, Yi; Fan, Zhehao; Cao, Binjie; Wang, Ning; Si, Yue; Lin, Xinyue; Sun, Haibo] Yangzhou Univ, Inst Translat Med, Med Coll, Yangzhou, Peoples R China; [Shi, Bo; Guo, Xiaohui; Wu, Rui; Dong, Weibing] Liaoning Normal Univ, Sch Life Sci, Dalian, Liaoning, Peoples R China; [Shi, Bo; Cai, Liangliang; Yang, Yi; Fan, Zhehao; Cao, Binjie; Wang, Ning; Si, Yue; Lin, Xinyue; Sun…	Yangzhou University; Liaoning Normal University; Nanjing University of Chinese Medicine	Sun, HB (corresponding author), Yangzhou Univ, Inst Translat Med, Med Coll, Yangzhou, Peoples R China.;Dong, WB (corresponding author), Liaoning Normal Univ, Sch Life Sci, Dalian, Liaoning, Peoples R China.;Sun, HB (corresponding author), Jiangsu Key Lab Expt & Translat Noncoding RNA Res, Yangzhou, Jiangsu, Peoples R China.	weibing.dong@lnnu.edu.cn; frenksun@126.com	cai, liang/KCY-0261-2024		Startup Foundation for Advanced Talents and Science and Technology Innovation Foundation at Yangzhou University; Postgraduate Research & Practice Innovation Program of Jiangsu Province; Medical Research Project of Jiangsu Provincial Health Commission [137011856]; Scientific Research Project of Nantong Municipal Health Commission [SJCX22_1831]; Natural Science Foundation of Nanjing University of T…	Startup Foundation for Advanced Talents and Science and Technology Innovation Foundation at Yangzhou University; Postgraduate Research & Practice Innovation Program of Jiangsu Province; Medical Research Project of Jiangsu Provincial Health Commission; Scientific Research Project of Nantong Municipal Health Commission; Natural Science Foundation of Nanjing University of Traditional Chinese Medicin…	The author(s) declare financial support was received for the research, authorship, and/or publication of this article. This study was funded in part by the Startup Foundation for Advanced Talents and Science and Technology Innovation Foundation at Yangzhou University (137011856, HS), postgraduate Research & Practice Innovation Program of Jiangsu Province (SJCX22_1831), the Medical Research Projec…		22	1	1	2	4	FRONTIERS MEDIA SA	LAUSANNE	AVENUE DU TRIBUNAL FEDERAL 34, LAUSANNE, CH-1015, SWITZERLAND	1664-3224			FRONT IMMUNOL	Front. Immunol.	NOV 13	2023	14
J	Sarkar, B; Arlauckas, SP; Cuccarese, MF; Garris, CS; Weissleder, R; Rodell, CB				Sarkar, Biplab; Arlauckas, Sean P.; Cuccarese, Michael F.; Garris, Christopher S.; Weissleder, Ralph; Rodell, Christopher B.			Host-functionalization of macrin nanoparticles to enable drug loading and control tumor-associated macrophage phenotype	FRONTIERS IN IMMUNOLOGY			English	Article						macrophage; nanoparticle; drug delivery; immunomodulation; cancer immunotherapy	POLARIZATION; EXPRESSION; PHOSPHATIDYLSERINE; INHIBITION; CLEARANCE; LANDSCAPE; PROMOTE; NETWORK; CELLS	Macrophages are critical regulators of the tumor microenvironment and often present an immuno-suppressive phenotype, supporting tumor growth and immune evasion. Promoting a robust pro-inflammatory macrophage phenotype has emerged as a therapeutic modality that supports tumor clearance, including through synergy with immune checkpoint therapies. Polyglucose nanoparticles (macrins), which possess h…	[Sarkar, Biplab; Rodell, Christopher B.] Drexel Univ, Sch Biomed Engn, Sci & Hlth Syst, Philadelphia, PA 19104 USA; [Arlauckas, Sean P.; Cuccarese, Michael F.; Garris, Christopher S.; Weissleder, Ralph] Massachusetts Gen Hosp, Res Inst, Ctr Syst Biol, Boston, MA USA; [Garris, Christopher S.] Harvard Med Sch, Dept Pathol, Boston, MA USA; [Weissleder, Ralph] Harvard Med Sch, Dept Syst Biol, Boston,…	Drexel University; Harvard University; Massachusetts General Hospital; Harvard University; Harvard Medical School; Harvard University; Harvard Medical School; Drexel University	Rodell, CB (corresponding author), Drexel Univ, Sch Biomed Engn, Sci & Hlth Syst, Philadelphia, PA 19104 USA.	christopher.b.rodell@drexel.edu	Sarkar, Biplab/AAA-9297-2020	Sarkar, Biplab/0000-0002-9298-2392	NIH [T32CA079443, R01CA206890, U01CA206997, R01HL131495, R35GM147184]; Cotswold Foundation [CF-230482]	NIH(United States Department of Health & Human ServicesNational Institutes of Health (NIH) - USA); Cotswold Foundation	The author(s) declare financial support was received for the research, authorship, and/or publication of this article. This work was supported, in part, by grants from the NIH, including T32CA079443 (RW), R01CA206890 (RW), U01CA206997 (RW), R01HL131495 (RW), and R35GM147184 (CR). BS is supported by a fellowship from the Cotswold Foundation (grant no. CF-230482).		100	1	1	10	11	FRONTIERS MEDIA SA	LAUSANNE	AVENUE DU TRIBUNAL FEDERAL 34, LAUSANNE, CH-1015, SWITZERLAND	1664-3224			FRONT IMMUNOL	Front. Immunol.	MAR 13	2024	15
J	Zhang, CL; Gao, YN; Du, CZ; Markowitz, GJ; Fu, J; Zhang, ZX; Liu, CL; Qin, WH; Wang, HY; Wang, F; Yang, PY				Zhang, Changlu; Gao, Yanan; Du, Chengzhi; Markowitz, Geoffrey J.; Fu, Jing; Zhang, Zhenxing; Liu, Chunliang; Qin, Wenhao; Wang, Hongyang; Wang, Fan; Yang, Pengyuan			Hepatitis B-Induced IL8 Promotes Hepatocellular Carcinoma Venous Metastasis and Intrahepatic Treg Accumulation	CANCER RESEARCH			English	Article							EPITHELIAL-MESENCHYMAL TRANSITION; REDUCED CLINICAL BENEFIT; TUMOR MICROENVIRONMENT; SERUM INTERLEUKIN-8; CANCER STATISTICS; VIRUS HBV; IL-8; EXPRESSION; CELLS; GROWTH	Hepatitis B-associated hepatocellular carcinoma (HCC) is often accompanied by severe vascular invasion and portal vein tumor thrombus, leading to a poor prognosis. However, the underlying mechanism of this disease remains obscure. In this study, we demonstrate that the hepatitis B virus (HBV)-encoded gene HBx induces high IL8 production through MEK-ERK signal activation, leading to enhanced endot…	[Zhang, Changlu; Yang, Pengyuan] Univ Sci & Technol China, Sch Life Sci, Hefei, Peoples R China; [Zhang, Changlu; Gao, Yanan; Du, Chengzhi; Zhang, Zhenxing; Yang, Pengyuan] Chinese Acad Sci, Univ Chinese Acad Sci, CAS Key Lab Infect & Immun, CAS Ctr Excellence Biomacromol,Inst Biophys, Beijing, Peoples R China; [Du, Chengzhi; Wang, Fan] Chinese Acad Sci, Univ Chinese Acad Sci, Key Lab Prot & Pept…	Chinese Academy of Sciences; University of Science & Technology of China, CAS; Chinese Academy of Sciences; University of Chinese Academy of Sciences, CAS; Institute of Biophysics, CAS; Chinese Academy of Sciences; University of Chinese Academy of Sciences, CAS; Institute of Biophysics, CAS; Cornell University; Weill Cornell Medicine; Cornell University; Weill Cornell Medicine; Naval Medical Univ…	Wang, F (corresponding author), Chinese Acad Sci, Univ Chinese Acad Sci, Key Lab Prot & Peptide Pharmaceut, Inst Biophys,CAS Ctr Excellence Biomacromol, Beijing, Peoples R China.;Wang, F (corresponding author), Peking Univ, Sch Basic Med Sci, State Key Lab Nat & Biomimet Drugs, Med Isotopes Res Ctr, Beijing, Peoples R China.;Wang, F (corresponding author), Peking Univ, Sch Basic Med Sci, State Ke…	wangfan@ibjmu.edu.cn; Pyyang@ibP.ac.cn	Yang, Pengyuan/AAH-1016-2020; Wang, Zhiquan/HHS-6768-2022; Wang, Hongyang/B-1340-2010; Markowitz, Geoffrey/KBQ-5599-2024	Liu, Chunliang/0000-0003-0812-7332; Markowitz, Geoffrey/0000-0003-3915-8078	Strategic Priority Research Program of CAS [XDB29040102, XDB37030206]; National Natural Science Foundation of China [81672464, 31600723, 81988101, 81872231, 82073411]; NIH NCI KL2 Career Development Award [KL2-TR-002385]	Strategic Priority Research Program of CAS; National Natural Science Foundation of China(National Natural Science Foundation of China (NSFC)); NIH NCI KL2 Career Development Award	The authors thank Dr. Ailong Huang (ChongQing Medical University), Dr. Wenhui Li (National Institute of Biological Sciences), and Dr. Xiyun Yan (IBP, CAS) for HepAD38, HepG2-NTCP, HepG2.2.15, and HUVEC cell lines, Dr. Xiao-Fan Wang (Duke University) for the hCXCR1 transgenic mice, and Mr. Zhangjun Lin's technical support. This work was supported by grant from Strategic Priority Research Program o…		56	44	46	2	38	AMER ASSOC CANCER RESEARCH	PHILADELPHIA	615 CHESTNUT ST, 17TH FLOOR, PHILADELPHIA, PA 19106-4404 USA	0008-5472	1538-7445		CANCER RES	Cancer Res.	MAY 1	2021	81	9
J	Inaguma, S; Wang, CB; Ito, S; Ueki, A; Lasota, J; Czapiewski, P; Langfort, R; Rys, J; Szpor, J; Waloszczyk, P; Okon, K; Biernat, W; Takiguchi, S; Schrump, DS; Miettinen, M; Takahashi, S				Inaguma, Shingo; Wang, Chengbo; Ito, Sunao; Ueki, Akane; Lasota, Jerzy; Czapiewski, Piotr; Langfort, Renata; Rys, Janusz; Szpor, Joanna; Waloszczyk, Piotr; Okon, Krzysztof; Biernat, Wojciech; Takiguchi, Shuji; Schrump, David S.; Miettinen, Markku; Takahashi, Satoru			Characterization of Pleural Mesothelioma by Hierarchical Clustering Analyses Using Immune Cells within Tumor Microenvironment	PATHOBIOLOGY			English	Article; Early Access						Pleural mesothelioma; Immunohistochemistry; Hierarchical clustering analysis; CD70; PD-L1 (CD274); CD47; Immune evasion	PHAGOCYTOSIS; EXPRESSION; RITUXIMAB; PROTEIN; CANCER	Introduction: Over the past decade, classifications using immune cell infiltration have been applied to many types of tumors; however, mesotheliomas have been less frequently evaluated. Methods: In this study, 60 well-characterized pleural mesotheliomas (PMs) were evaluated immunohistochemically for the characteristics of immune cells within tumor microenvironment (TME) using 10 immunohistochemic…	[Inaguma, Shingo] Nagoya City Univ, East Med Ctr, Dept Pathol, Nagoya, Japan; [Inaguma, Shingo; Wang, Chengbo; Ueki, Akane; Takahashi, Satoru] Nagoya City Univ, Grad Sch Med Sci, Dept Expt Pathol & Tumor Biol, Nagoya, Japan; [Ito, Sunao; Takiguchi, Shuji] Nagoya City Univ, Grad Sch Med Sci, Dept Gastroenterol Surg, Nagoya, Japan; [Lasota, Jerzy; Miettinen, Markku] NCI, Lab Pathol, Bethesda, MD US…	Nagoya City University; Nagoya City University; Nagoya City University; National Institutes of Health (NIH) - USA; NIH National Cancer Institute (NCI); Dessau Medical Center; Otto von Guericke University; Jagiellonian University; Fahrenheit Universities; Medical University Gdansk; National Institutes of Health (NIH) - USA; NIH National Cancer Institute (NCI)	Inaguma, S (corresponding author), Nagoya City Univ, East Med Ctr, Dept Pathol, Nagoya, Japan.;Inaguma, S (corresponding author), Nagoya City Univ, Grad Sch Med Sci, Dept Expt Pathol & Tumor Biol, Nagoya, Japan.	inaguma@med.nagoya-cu.ac.jp	Czapiewski, Piotr/J-7949-2012		[20K07410]; [23K06446]	;	This work was supported by a Grant-in-Aid for Scientific Research (C) (to Sh.I.; 20K07410 and 23K06446).		38	0	0	4	4	KARGER	BASEL	ALLSCHWILERSTRASSE 10, CH-4009 BASEL, SWITZERLAND	1015-2008	1423-0291		PATHOBIOLOGY	Pathobiology	2024 MAR 25	2024
J	Chen, QD; Yin, HL; Liu, SY; Shoucair, S; Ding, N; Ji, Y; Zhang, JC; Wang, DS; Kuang, TT; Xu, XF; Yu, J; Wu, WC; Pu, N; Lou, WH				Chen, Qiangda; Yin, Hanlin; Liu, Siyao; Shoucair, Sami; Ding, Ni; Ji, Yuan; Zhang, Jicheng; Wang, Dansong; Kuang, Tiantao; Xu, Xuefeng; Yu, Jun; Wu, Wenchuan; Pu, Ning; Lou, Wenhui			Prognostic value of tumor-associated N1/N2 neutrophil plasticity in patients following radical resection of pancreas ductal adenocarcinoma	JOURNAL FOR IMMUNOTHERAPY OF CANCER			English	Article						Tumor Biomarkers; Tumor Microenvironment	IMMUNE CELL INFILTRATION; T-CELLS; SURVIVAL; CANCER; MICROENVIRONMENT; POLARIZATION; LANDSCAPE; INTERPLAY; BIOLOGY	BackgroundAs an integral part of the tumor microenvironment (TME), tumor-associated neutrophils play a crucial role in tumor development. The objective of this study was to investigate the plasticity of tumor-associated N1 and N2 neutrophils in the TME of pancreatic ductal adenocarcinoma (PDAC), along with its impact on survival and association with immune infiltrations.MethodsThe primary and val…	[Chen, Qiangda; Yin, Hanlin; Liu, Siyao; Ding, Ni; Zhang, Jicheng; Wang, Dansong; Kuang, Tiantao; Xu, Xuefeng; Wu, Wenchuan; Pu, Ning; Lou, Wenhui] Fudan Univ, Zhongshan Hosp, Dept Gen Surg, Shanghai, Peoples R China; [Chen, Qiangda; Yin, Hanlin; Liu, Siyao; Ding, Ni; Ji, Yuan; Zhang, Jicheng; Wang, Dansong; Kuang, Tiantao; Xu, Xuefeng; Wu, Wenchuan; Pu, Ning; Lou, Wenhui] Fudan Univ, Zhongshan H…	Fudan University; Fudan University; Johns Hopkins University; Fudan University; Johns Hopkins University; Johns Hopkins University	Wu, WC; Pu, N (corresponding author), Fudan Univ, Zhongshan Hosp, Dept Gen Surg, Shanghai, Peoples R China.;Wu, WC; Pu, N (corresponding author), Fudan Univ, Zhongshan Hosp, Canc Ctr, Shanghai, Peoples R China.	wu.wenchuan@zs-hospital.sh.cn; npu15@fudan.edu.cn	Hanlin, Yin/GQB-4667-2022; Wu, Wenchuan/H-6751-2019	Yin, Hanlin/0000-0002-6622-4301	National Natural Science Foundation of China [82103409]; China Postdoctoral Science Foundation [2021M690037]; Shanghai Sailing Program [21YF1407100]; National Key R&D Program of China [2019YFC1315902]; Youth Fund of Zhongshan Hospital Fudan University [LCBSHZX003]; Health Science Popularization Project of Pancreatic Cancer of Zhongshan Hospital [ZX2021- 002]; Shanghai ShenKang Hospital Developmen…	National Natural Science Foundation of China(National Natural Science Foundation of China (NSFC)); China Postdoctoral Science Foundation(China Postdoctoral Science Foundation); Shanghai Sailing Program; National Key R&D Program of China; Youth Fund of Zhongshan Hospital Fudan University; Health Science Popularization Project of Pancreatic Cancer of Zhongshan Hospital; Shanghai ShenKang Hospital D…	This study was funded by the National Natural Science Foundation of China (82103409), China Postdoctoral Science Foundation (2021M690037), Shanghai Sailing Program (21YF1407100), National Key R&D Program of China (2019YFC1315902), Youth Fund of Zhongshan Hospital Fudan University (LCBSHZX003), Health Science Popularization Project of Pancreatic Cancer of Zhongshan Hospital (ZX2021- 002) and Shang…		53	20	20	4	17	BMJ PUBLISHING GROUP	LONDON	BRITISH MED ASSOC HOUSE, TAVISTOCK SQUARE, LONDON WC1H 9JR, ENGLAND		2051-1426		J IMMUNOTHER CANCER	J. Immunother. Cancer	DEC	2022	10	12
J	Ham, B; Wang, N; D'Costa, Z; Fernandez, MC; Bourdeau, F; Auguste, P; Illemann, M; Eefsen, RL; Hoyer-Hansen, G; Vainer, B; Evrard, M; Gao, ZH; Brodt, P				Ham, Boram; Wang, Ni; D'Costa, Zarina; Fernandez, Maria Celia; Bourdeau, France; Auguste, Patrick; Illemann, Martin; Eefsen, Rikke Loevendahl; Hoyer-Hansen, Gunilla; Vainer, Ben; Evrard, Maximilien; Gao, Zu-Hua; Brodt, Pnina			TNF Receptor-2 Facilitates an Immunosuppressive Microenvironment in the Liver to Promote the Colonization and Growth of Hepatic Metastases	CANCER RESEARCH			English	Article							TUMOR-NECROSIS-FACTOR; REGULATORY T-CELLS; SUPPRESSOR-CELLS; COLORECTAL-CANCER; ENDOTHELIAL-CELLS; EXPRESSION; CARCINOMA; RESPONSES; ADHESION; ALPHA	Successful colonization by a cancer cell of a distant metastatic site requires immune escape in the new microenvironment. TNF signaling has been implicated broadly in the suppression of immune surveillance that prevents colonization at the metastatic site and therefore must be blocked. In this study, we explored how TNF signaling influences the efficiency of liver metastasis by colon and lung car…	[Ham, Boram; Brodt, Pnina] McGill Univ, Dept Med, Montreal, PQ H4A 3J1, Canada; [Ham, Boram; Wang, Ni; D'Costa, Zarina; Fernandez, Maria Celia; Bourdeau, France; Gao, Zu-Hua; Brodt, Pnina] McGill Univ, Ctr Hlth, Montreal, PQ H4A 3J1, Canada; [Wang, Ni; D'Costa, Zarina; Fernandez, Maria Celia; Bourdeau, France; Brodt, Pnina] McGill Univ, Dept Surg, Montreal, PQ H4A 3J1, Canada; [Auguste, Patrick] …	McGill University; McGill University; McGill University; Universite de Bordeaux; Universite de Bordeaux; Institut National de la Sante et de la Recherche Medicale (Inserm); University of Copenhagen; Rigshospitalet; University of Copenhagen; University of Copenhagen; Rigshospitalet; Rigshospitalet; University of Copenhagen; Rigshospitalet; University of Copenhagen; Universite Paris Cite; McGill Un…	Brodt, P (corresponding author), McGill Univ, Ctr Hlth, Glen Site,1001 Blvd Decarie, Montreal, PQ H4A 3J1, Canada.	pnina.brodt@mcgill.ca	Evrard, Maximilien/L-3886-2019; Auguste, Patrick/J-9901-2014; Eefsen, Rikke/GZK-4168-2022	Evrard, Maximilien/0000-0002-2105-1160; Eefsen, Rikke/0000-0003-1421-1792; Fernandez, Maria Celia/0000-0002-2690-5313; Auguste, Patrick/0000-0003-1485-0295	Canadian Institute for Health Research [MOP-80201]; Quebec Ministere de l'Economie, de l'Innovation et des Exportations [PSR-SIIRI-843]; McGill Integrated Cancer Research Training Program fellowships; Faculty of Internal Medicine-Peter Quinlan Fellowship in Oncology	Canadian Institute for Health Research(Canadian Institutes of Health Research (CIHR)); Quebec Ministere de l'Economie, de l'Innovation et des Exportations; McGill Integrated Cancer Research Training Program fellowships; Faculty of Internal Medicine-Peter Quinlan Fellowship in Oncology	This study was supported by grants MOP-80201 from the Canadian Institute for Health Research and a PSR-SIIRI-843 grant from the Quebec Ministere de l'Economie, de l'Innovation et des Exportations (P. Brodt), by McGill Integrated Cancer Research Training Program fellowships (B. Ham and M.C. Fernandez) and by Faculty of Internal Medicine-Peter Quinlan Fellowship in Oncology (Z. D'Costa).		53	74	78	1	21	AMER ASSOC CANCER RESEARCH	PHILADELPHIA	615 CHESTNUT ST, 17TH FLOOR, PHILADELPHIA, PA 19106-4404 USA	0008-5472	1538-7445		CANCER RES	Cancer Res.	DEC 15	2015	75	24
J	Sehgal, K; Portell, A; Ivanova, EV; Lizotte, PH; Mahadevan, NR; Greene, JR; Vajdi, A; Gurjao, C; Teceno, T; Taus, LJ; Thai, TC; Kitajima, S; Liu, DR; Tani, T; Noureddine, M; Lau, CJ; Kirschmeier, PT; Liu, D; Giannakis, M; Jenkins, RW; Gokhale, PC; Goldoni, S; Pinzon-Ortiz, M; Hastings, WD; Hammerman, PS; Miret, JJ; Paweletz, CP; Barbie, DA				Sehgal, Kartik; Portell, Andrew; Ivanova, Elena, V; Lizotte, Patrick H.; Mahadevan, Navin R.; Greene, Jonathan R.; Vajdi, Amir; Gurjao, Carino; Teceno, Tyler; Taus, Luke J.; Thai, Tran C.; Kitajima, Shunsuke; Liu, Derek; Tani, Tetsuo; Noureddine, Moataz; Lau, Christie J.; Kirschmeier, Paul T.; Liu, David; Giannakis, Marios; Jenkins, Russell W.; Gokhale, Prafulla C.; Goldoni, Silvia; Pinzon-Ortiz,…			Dynamic single-cell RNA sequencing identifies immunotherapy persister cells following PD-1 blockade	JOURNAL OF CLINICAL INVESTIGATION			English	Article							EPITHELIAL-MESENCHYMAL TRANSITION; QUIESCENT HEMATOPOIETIC STEM; TUMOR MICROENVIRONMENT; IFN-GAMMA; RESISTANCE; LUNG; INTERLEUKIN-6; PROMOTES; SURVIVAL; EXPRESSION	Resistance to oncogene-targeted therapies involves discrete drug-tolerant persister cells, originally discovered through in vitro assays. Whether a similar phenomenon limits efficacy of programmed cell death 1 (PD-1) blockade is poorly understood. Here, we performed dynamic single-cell RNA-Seq of murine organotypic tumor spheroids undergoing PD-1 blockade, identifying a discrete subpopulation of …	[Sehgal, Kartik; Portell, Andrew; Ivanova, Elena, V; Lizotte, Patrick H.; Mahadevan, Navin R.; Vajdi, Amir; Gurjao, Carino; Teceno, Tyler; Taus, Luke J.; Thai, Tran C.; Kitajima, Shunsuke; Liu, Derek; Tani, Tetsuo; Noureddine, Moataz; Lau, Christie J.; Kirschmeier, Paul T.; Liu, David; Giannakis, Marios; Gokhale, Prafulla C.; Miret, Juan J.; Paweletz, Cloud P.; Barbie, David A.] Dana Farber Canc …	Harvard University; Dana-Farber Cancer Institute; Harvard University; Beth Israel Deaconess Medical Center; Harvard University; Dana-Farber Cancer Institute; Harvard University; Brigham & Women's Hospital; Japanese Foundation for Cancer Research; Harvard University; Harvard Medical School; Harvard University; Massachusetts General Hospital; Novartis	Miret, JJ; Paweletz, CP; Barbie, DA (corresponding author), Dana Farber Canc Inst, 450 Brookline Ave, Boston, MA 02215 USA.	JuanJ_Miret@dfci.harvard.edu; CloudP_Paweletz@dfci.harvard.edu; dbarbie@partners.org	Mahadevan, Navin/KLZ-9858-2024; Sehgal, Kartik/B-5837-2019	Vajdi Hoojghan, Amir/0000-0001-8271-8566; Ivanova, Elena/0000-0002-5069-4974; Sehgal, Kartik/0000-0003-4391-6943; GURJAO, Carino/0000-0002-4813-5460	NIBR-DFCI Drug Discovery and Translational Program; Parker Institute for Cancer Immunotherapy Pilot Award; Heerwagen Family Fund for Lung Cancer Research; GrossLoh Family Funds for Lung Cancer Research; Candice Bagby Fund; Stephen J. Schaubert Family Lung Cancer Research Fund; Expect Miracles, Robert and Renee Belfer Center for Applied Cancer Science; Society for Immunotherapy of Cancer; Conquer …	NIBR-DFCI Drug Discovery and Translational Program; Parker Institute for Cancer Immunotherapy Pilot Award; Heerwagen Family Fund for Lung Cancer Research; GrossLoh Family Funds for Lung Cancer Research; Candice Bagby Fund; Stephen J. Schaubert Family Lung Cancer Research Fund; Expect Miracles, Robert and Renee Belfer Center for Applied Cancer Science; Society for Immunotherapy of Cancer; Conquer …	We thank Zach Herbert at Molecular Biology Core Facilities at DFCI for RNA-Seq and Stephanie Dougan, Ellis Reinherz, Carla Kim, and Andrew Aguirre for help and advice. This work was supported by NCI-R01-CA190394-04, NIH-R01-CA166480, NIH-U01CA2143A1-02, NIBR-DFCI Drug Discovery and Translational Program, Parker Institute for Cancer Immunotherapy Pilot Award, Heerwagen Family Fund for Lung Cancer …		61	37	39	0	26	AMER SOC CLINICAL INVESTIGATION INC	ANN ARBOR	2015 MANCHESTER RD, ANN ARBOR, MI 48104 USA	0021-9738	1558-8238		J CLIN INVEST	J. Clin. Invest.	JAN 19	2021	131	2
J	Hu, ZQ; Xue, H; Long, JH; Wang, Y; Jia, Y; Qiu, W; Zhou, J; Wen, ZY; Yao, WJ; Zeng, Z				Hu, Zu-Quan; Xue, Hui; Long, Jin-Hua; Wang, Yun; Jia, Yi; Qiu, Wei; Zhou, Jing; Wen, Zong-Yao; Yao, Wei-Juan; Zeng, Zhu			Biophysical Properties and Motility of Human Mature Dendritic Cells Deteriorated by Vascular Endothelial Growth Factor through Cytoskeleton Remodeling	INTERNATIONAL JOURNAL OF MOLECULAR SCIENCES			English	Article						dendritic cells; vascular endothelial growth factor; biophysical characteristics; motility; immune function	LYMPH-NODES; ACTIN CYTOSKELETON; CANCER; MATURATION; IMMUNOTHERAPY; MECHANISMS; MIGRATION; DIFFERENTIATION; REORGANIZATION; TRAFFICKING	Dendritic cells (DCs), the most potent antigen-presenting cells, play a central role in the initiation, regulation, and maintenance of the immune responses. Vascular endothelial growth factor (VEGF) is one of the important cytokines in the tumor microenvironment (TME) and can inhibit the differentiation and functional maturation of DCs. To elucidate the potential mechanisms of DC dysfunction indu…	[Hu, Zu-Quan; Xue, Hui; Wang, Yun; Jia, Yi; Qiu, Wei; Zhou, Jing; Zeng, Zhu] Guizhou Med Univ, Key Lab Biol & Med Engn, Guiyang 550025, Peoples R China; [Hu, Zu-Quan; Xue, Hui; Wang, Yun; Jia, Yi; Qiu, Wei; Zhou, Jing; Zeng, Zhu] Guizhou Med Univ, Engn Res Ctr Med Biotechnol, Guiyang 550025, Peoples R China; [Hu, Zu-Quan; Xue, Hui; Wang, Yun; Jia, Yi; Qiu, Wei; Zhou, Jing; Zeng, Zhu] Guizhou Med …	Guizhou Medical University; Guizhou Medical University; Guizhou Medical University; Guizhou Medical University; Peking University	Zeng, Z (corresponding author), Guizhou Med Univ, Key Lab Biol & Med Engn, Guiyang 550025, Peoples R China.;Zeng, Z (corresponding author), Guizhou Med Univ, Engn Res Ctr Med Biotechnol, Guiyang 550025, Peoples R China.;Zeng, Z (corresponding author), Guizhou Med Univ, Sch Biol & Engn, Guiyang 550025, Peoples R China.;Yao, WJ (corresponding author), Peking Univ, Hemorheol Ctr, Sch Basic Med Sci, …	huzuquan@gmc.edu.cn; xuehui@bjmu.edu.cn; longjinhua100@sina.cn; wangyun@gmc.edu.cn; jiayiyouxiang@163.com; qwei407@163.com; zhou323jing126@126.com; rheol@bjmu.edu.cn; ywj01@hotmail.com; zengzhu100@sina.com	Zeng, Zhu/R-1576-2019; Jia, Yi/GVW-1870-2022	Hu, Zuquan/0000-0003-4978-4363	National Natural Science Foundation of China [31260227, 31660258, 11162003]; Collaborative Innovation Program of Guizhou Province [2015-04]; China Postdoctoral Science Foundation [2015M582747XB]; Science and Technology Innovative Talent Team of Guizhou Province [2015-4021]; Ministry of Education of China [210196]; Science and Technology Foundation of Guizhou Province [J-2013-2058, LH-2014-7092]; …	National Natural Science Foundation of China(National Natural Science Foundation of China (NSFC)); Collaborative Innovation Program of Guizhou Province; China Postdoctoral Science Foundation(China Postdoctoral Science Foundation); Science and Technology Innovative Talent Team of Guizhou Province; Ministry of Education of China(Ministry of Education, China); Science and Technology Foundation of Gu…	This research was funded by grants from the National Natural Science Foundation of China (31260227, 31660258, 11162003), the 2011 Collaborative Innovation Program of Guizhou Province (2015-04), the China Postdoctoral Science Foundation (2015M582747XB), the Science and Technology Innovative Talent Team of Guizhou Province (2015-4021), the Key Project of the Ministry of Education of China (210196),…		54	15	19	1	14	MDPI	BASEL	ST ALBAN-ANLAGE 66, CH-4052 BASEL, SWITZERLAND		1422-0067		INT J MOL SCI	Int. J. Mol. Sci.	NOV	2016	17	11
J	Wang, B; Hu, ZC; Chen, LJ; Liang, HF; Lu, HW; Chen, Q; Liang, B; Aji, A; Dong, J; Tian, QW; Jiang, LB; Xue, FF				Wang, Ben; Hu, Zhi-Chao; Chen, Li-Jie; Liang, Hai-Feng; Lu, Hong-Wei; Chen, Qing; Liang, Bing; Aji, Abudula; Dong, Jian; Tian, Qi-Wei; Jiang, Li-Bo; Xue, Feng-Feng			Nuclear-Targeted Nanostrategy Regulates Spatiotemporal Communication for Dual Antitumor Immunity	ADVANCED HEALTHCARE MATERIALS			English	Article						innate immunity; intercellular communication; ionic liquid; nuclear localization; stimulator of interferon gene	DNA-DAMAGE; CANCER; MECHANISMS	Intercellular communication between tumor cells and immune cells regulates tumor progression including positive communication with immune activation and negative communication with immune escape. An increasing number of methods are employed to suppress the dominant negative communication in tumors such as PD-L1/PD-1. However, how to effectively improve positive communication is still a challenge.…	[Wang, Ben; Hu, Zhi-Chao; Liang, Hai-Feng; Lu, Hong-Wei; Chen, Qing; Liang, Bing; Aji, Abudula; Dong, Jian; Jiang, Li-Bo] Fudan Univ, Zhongshan Hosp, Dept Orthopaed Surg, Shanghai 200032, Peoples R China; [Chen, Li-Jie] Zhejiang Taizhou Hosp, Dept Surg Oncol, Taizhou 317000, Zhejiang, Peoples R China; [Tian, Qi-Wei; Xue, Feng-Feng] Shanghai Univ Med & Hlth Sci, Shanghai Key Lab Mol lmaging, Shang…	Fudan University; Shanghai University of Medicine & Health Sciences	Dong, J; Jiang, LB (corresponding author), Fudan Univ, Zhongshan Hosp, Dept Orthopaed Surg, Shanghai 200032, Peoples R China.;Tian, QW; Xue, FF (corresponding author), Shanghai Univ Med & Hlth Sci, Shanghai Key Lab Mol lmaging, Shanghai 201318, Peoples R China.	dong.jian@zs-hospitcal.sh.cn; tianqw@sumhs.edu.cn; jiang.libo@zs-hospital.sh.cn; xueff@sumhs.edu.cn	Xue, Fengfeng/I-4711-2016; Tian, Qiwei/V-1540-2018		National Natural Science Foundation of China; Technology Innovation Action Plan of Science and Technology Commission of Shanghai Municipality [19YF1406800]; Natural Science Foundation of Shanghai [3502Z20214ZD1078]; Shanghai Talent Development Fund [18DZ2260400]; Shanghai Science and Technology program [52103171]; Shanghai Sailing Program [82172738]; Xiamen Medical and Health Guidance Project [82…	National Natural Science Foundation of China(National Natural Science Foundation of China (NSFC)); Technology Innovation Action Plan of Science and Technology Commission of Shanghai Municipality; Natural Science Foundation of Shanghai(Natural Science Foundation of Shanghai); Shanghai Talent Development Fund; Shanghai Science and Technology program; Shanghai Sailing Program; Xiamen Medical and Hea…	This work was supported by the National Natural Science Foundation of China (No. 52103171, 81972508, 82172738, 82272457), the Technology Innovation Action Plan of Science and Technology Commission of Shanghai Municipality (21S11902700), Natural Science Foundation of Shanghai (21ZR1412300), Shanghai Talent Development Fund (2020067), Shanghai Science and Technology program (23010502600), Shanghai …		44	0	0	6	20	WILEY	HOBOKEN	111 RIVER ST, HOBOKEN 07030-5774, NJ USA	2192-2640	2192-2659		ADV HEALTHC MATER	Adv. Healthc. Mater.	FEB	2024	13	4
J	Zhang, ZJ; Luo, XY; Xue, XX; Pang, MS; Wang, XP; Yu, LCY; Qian, JX; Li, XY; Tian, M; Lu, AP; Lu, C; Liu, YY				Zhang, Zhengjia; Luo, Xinyi; Xue, Xiaoxia; Pang, Mingshi; Wang, Xiangpeng; Yu, Liuchunyang; Qian, Jinxiu; Li, Xiaoyu; Tian, Meng; Lu, Aiping; Lu, Cheng; Liu, Yuanyan			Engineered Exosomes Carrying miR-588 for Treatment of Triple Negative Breast Cancer Through Remodeling the Immunosuppressive Microenvironment	INTERNATIONAL JOURNAL OF NANOMEDICINE			English	Article						engineered exosome; triple negative breast cancer; miR-588; CCL5; tumor environment	TGF-BETA; MICRORNA-588; PACLITAXEL	Background: The morbidity and mortality of triple-negative breast cancer (TNBC) are still high, causing a heavy medical burden. CCL5, as a chemokine, can be involved in altering the composition of the tumor microenvironment (TME) as well as the immunosuppressive degree, and has become a very promising target for the treatment of TNBC. Dysregulation of microRNAs (miRNAs) in tumor tissues is closel…	[Zhang, Zhengjia; Luo, Xinyi; Xue, Xiaoxia; Pang, Mingshi; Wang, Xiangpeng; Yu, Liuchunyang; Qian, Jinxiu; Li, Xiaoyu; Tian, Meng; Liu, Yuanyan] Beijing Univ Chinese Med, Sch Mat Med, Beijing, Peoples R China; [Lu, Aiping] Hong Kong Baptist Univ, Sch Chinese Med, Kowloon, Hong Kong, Peoples R China; [Lu, Cheng] China Acad Chinese Med Sci, Inst Basic Res Clin Med, Beijing, Peoples R China	Beijing University of Chinese Medicine; Hong Kong Baptist University; Institute of Basic Research In Clinical Medicine, CACMS; China Academy of Chinese Medical Sciences	Liu, YY (corresponding author), Beijing Univ Chinese Med, Sch Mat Med, Beijing, Peoples R China.;Lu, C (corresponding author), China Acad Chinese Med Sci, Inst Basic Res Clin Med, Beijing, Peoples R China.	lv_cheng0816@163.com; yyliu_1980@163.com	Li, Xiaoyu/HHM-7518-2022; Chen, Yang/KHD-8849-2024		National Natural Science Foundation of China [82074269]; Ministry of Finance of PRC (People's Republic of China); Ministry of Education of PRC (People's Republic of China)	National Natural Science Foundation of China(National Natural Science Foundation of China (NSFC)); Ministry of Finance of PRC (People's Republic of China); Ministry of Education of PRC (People's Republic of China)	This work was supported by The National Natural Science Foundation of China (82074269) Youth Qihuang Scholar of National Administration of Traditional Chinese Medicine (2020) . A special thanks for the long-term subsidy mechanism from the Ministry of Finance and the Ministry of Education of PRC (People's Republic of China) for Beijing University of Chinese Medicine and China Academy of Chinese Me…		32	1	1	9	11	DOVE MEDICAL PRESS LTD	ALBANY	PO BOX 300-008, ALBANY, AUCKLAND 0752, NEW ZEALAND	1178-2013			INT J NANOMED	Int. J. Nanomed.		2024	19
J	Xu, WH; Wu, YH; Liu, WR; Anwaier, A; Tian, X; Su, JQ; Huang, HN; Wei, GM; Qu, YY; Zhang, HL; Ye, DW				Xu, Wenhao; Wu, Yuhao; Liu, Wangrui; Anwaier, Aihetaimujiang; Tian, Xi; Su, Jiaqi; Huang, Haineng; Wei, Gaomeng; Qu, Yuanyuan; Zhang, Hailiang; Ye, Dingwei			Tumor-associated macrophage-derived chemokine CCL5 facilitates the progression and immunosuppressive tumor microenvironment of clear cell renal cell carcinoma	INTERNATIONAL JOURNAL OF BIOLOGICAL SCIENCES			English	Article						C-C Motif Chemokine Ligand 5 (CCL5); clear cell renal cell carcinoma (ccRCC); epithelial-mesenchymal transition (EMT); tumor microenvironment (TME); tumor-associated macrophages (TAMs)	IMMUNE ESCAPE; CANCER; INFILTRATION; RESISTANCE; RESPONSES; SURVIVAL	Background: Tumor-associated macrophages (TAMs) dominate the malignancy of cancers by perturbing the tumor microenvironment (TME). However, the clinical implications of heterogeneous subpopulations of TAMs in clear cell renal cell carcinoma (ccRCC) remain to be elucidated. Methods: We comprehensively evaluated the prognostic implications, biological behaviors, and immunogenomics features of the C…	[Xu, Wenhao; Anwaier, Aihetaimujiang; Tian, Xi; Su, Jiaqi; Qu, Yuanyuan; Zhang, Hailiang; Ye, Dingwei] Fudan Univ, Dept Urol, Shanghai Canc Ctr, Dongan Rd 270, Shanghai 200032, Peoples R China; [Xu, Wenhao; Anwaier, Aihetaimujiang; Tian, Xi; Su, Jiaqi; Qu, Yuanyuan; Zhang, Hailiang; Ye, Dingwei] Fudan Univ, Shanghai Med Coll, Dept Oncol, Shanghai 200132, Peoples R China; [Wu, Yuhao] Tongji Univ, …	Fudan University; Fudan University; Tongji University; Youjiang Medical University for Nationalities; Shanghai Jiao Tong University	Qu, YY; Zhang, HL; Ye, DW (corresponding author), Fudan Univ, Dept Urol, Shanghai Canc Ctr, Dongan Rd 270, Shanghai 200032, Peoples R China.;Wei, GM (corresponding author), Youjiang Med Univ Nationalities, Affiliated Hosp, Dept Urol, Zhongshan 2nd Rd 18, Baise, Peoples R China.	55800954@qq.com; quyy1987@163.com; zhanghl918@163.com; dwyelie@163.com	Zhang, Hailiang/AAF-4937-2020; Su, JiaQi/GZL-5313-2022; Liu, Wangrui/AAS-9052-2021; Xi, Tian/KDN-2145-2024	Liu, WangRui/0000-0002-0459-4446	National Key Research and Development Project [2019YFC1316000]; Eagle Program of Shanghai Anticancer Association [SHCY-JC-2021105]; Natural Science Foundation of Shanghai [20ZR1413100]; Shanghai Municipal Health Bureau [2020CXJQ03]	National Key Research and Development Project(National Key Research & Development Program of China); Eagle Program of Shanghai Anticancer Association; Natural Science Foundation of Shanghai(Natural Science Foundation of Shanghai); Shanghai Municipal Health Bureau	This work is supported by Grants from the National Key Research and Development Project (No.2019YFC1316000), the Eagle Program of Shanghai Anticancer Association (No. SHCY-JC-2021105), the Natural Science Foundation of Shanghai (No.20ZR1413100) and the Shanghai Municipal Health Bureau (No.2020CXJQ03).		49	34	34	4	16	IVYSPRING INT PUBL	LAKE HAVEN	PO BOX 4546, LAKE HAVEN, NSW 2263, AUSTRALIA	1449-2288			INT J BIOL SCI	Int. J. Biol. Sci.		2022	18	13
J	Zolov, SN; Rietberg, SP; Bonifant, CL				Zolov, Sergey N.; Rietberg, Skyler P.; Bonifant, Challice L.			Programmed cell death protein 1 activation preferentially inhibits CD28.CAR-T cells	CYTOTHERAPY			English	Article						adoptive cell therapy; cancer immunotherapy; chimeric antigen receptor-T cells; immune checkpoint blockade; immune evasion	CAR-T-CELLS; ACUTE LYMPHOBLASTIC-LEUKEMIA; ACUTE MYELOID-LEUKEMIA; ANTIGEN RECEPTOR; SOLID TUMORS; PD-1 BLOCKADE; B-CELL; EFFICACY; EXHAUSTION; AUGMENTS	Targeted adoptive immunotherapy with engineered T cells is a promising treatment for refractory hematologic malignancies. However, many patients achieving early complete remissions ultimately relapse. Immunosuppressive ligands are expressed on tumor and supportive cells in the tumor microenvironment (TME). When activated, T cells express associated checkpoint receptors. Binding of co-inhibitory l…	[Zolov, Sergey N.; Rietberg, Skyler P.; Bonifant, Challice L.] Univ Michigan, Dept Pediat & Communicable Dis, Div Pediat Hematol & Oncol, Ann Arbor, MI 48109 USA	University of Michigan System; University of Michigan	Bonifant, CL (corresponding author), Univ Michigan, BSRB4049,109 Zina Pitcher Pl, Ann Arbor, MI 48109 USA.	challice@umich.edu	Zolov, Sergey/D-9761-2011	Bonifant, Challice/0000-0001-9028-1683	Hyundai Hope on Wheels Scholar Award	Hyundai Hope on Wheels Scholar Award	We thank Stephen Gottschalk and Pavan Reddy for helpful discussions and advice. This work was funded by a Hyundai Hope on Wheels Scholar Award (C.L.B.).		27	57	63	0	10	ELSEVIER SCI LTD	OXFORD	THE BOULEVARD, LANGFORD LANE, KIDLINGTON, OXFORD OX5 1GB, OXON, ENGLAND	1465-3249	1477-2566		CYTOTHERAPY	Cytotherapy	OCT	2018	20	10
J	Bai, YX; Liu, W; Xie, YK; Liang, JH; Wang, F; Li, CZ				Bai, Yixuan; Liu, Wei; Xie, Yunkai; Liang, Junhui; Wang, Fei; Li, Changzhong			Human leukocyte antigen-G (HLA-G) expression plays an important role in the diagnosis and grading of endometrial cancer	JOURNAL OF OBSTETRICS AND GYNAECOLOGY			English	Article						Human leukocyte antigen G; non-classical HLA antigens; endometrial cancer; pathological grade; diagnosis	RELEVANCE; ESCAPE	The research aimed to investigate the expression of human leukocyte antigen G (HLA-G) in cancer tissues and normal endometrium and the expression of HLA-G in the three different grades of Endometrial cancer, to determine if HLA-G expression is related with the diagnosis and grading of endometrial cancer. The expression of HLA-G protein was analysed in the primary tumour in 97 tissue samples obtai…	[Bai, Yixuan; Liu, Wei; Xie, Yunkai; Liang, Junhui; Wang, Fei; Li, Changzhong] Shandong Univ, Shandong Prov Hosp, Cheeloo Coll Med, Dept Obstet & Gynecol, 324 Jingwu Rd, Jinan 250021, Shandong, Peoples R China; [Wang, Fei; Li, Changzhong] Shandong First Med Univ, Shandong Prov Hosp, Dept Obstet & Gynecol, 324 Jingwu Rd, Jinan 250021, Shandong, Peoples R China	Shandong University; Shandong First Medical University & Shandong Academy of Medical Sciences; Shandong First Medical University & Shandong Academy of Medical Sciences	Wang, F (corresponding author), Shandong Univ, Shandong Prov Hosp, Cheeloo Coll Med, Dept Obstet & Gynecol, 324 Jingwu Rd, Jinan 250021, Shandong, Peoples R China.;Wang, F (corresponding author), Shandong First Med Univ, Shandong Prov Hosp, Dept Obstet & Gynecol, 324 Jingwu Rd, Jinan 250021, Shandong, Peoples R China.	feiwangde@163.com							31	3	3	2	9	TAYLOR & FRANCIS INC	PHILADELPHIA	530 WALNUT STREET, STE 850, PHILADELPHIA, PA 19106 USA	0144-3615	1364-6893		J OBSTET GYNAECOL	J. Obstet. Gynaecol.	MAY 19	2022	42	4
J	Li, SM; Chen, YC; Ma, RL; Du, Y; Han, B				Li, Simin; Chen, Yichang; Ma, Ruolin; Du, Ye; Han, Bing			Cationic lipid-assisted nanoparticles for simultaneous delivery of CD47 siRNA and R848 to promote antitumor immune responses	FRONTIERS IN PHARMACOLOGY			English	Article						TNBC; siCD47; R848; PEG-PLGA nanoparticles; tumor immunotherapy	LUNG-CANCER; T-CELLS; PHAGOCYTOSIS; NANOMEDICINE; EXPRESSION; BLOCKADE; TLR8	Introduction: Triple-negative breast cancer (TNBC) usually has a poor prognosis. Although the immunotherapy of TNBC has achieved great progress, only a few patients can benefit from the current treatment. CD47 is widely expressed on the surface of TNBC cells and may become an immune checkpoint for TNBC treatment. Nevertheless, increasingly more attention has been paid to systemic side effects sin…	[Li, Simin; Chen, Yichang; Ma, Ruolin; Du, Ye; Han, Bing] First Hosp Jilin Univ, Gen Surg Ctr, Breast Surg Dept, Changchun, Peoples R China	Jilin University	Han, B (corresponding author), First Hosp Jilin Univ, Gen Surg Ctr, Breast Surg Dept, Changchun, Peoples R China.	han_bing@jlu.edu.cn			Natural Science Foundation of the Jilin Provincial Department of Science and Technology [20200201349JC]	Natural Science Foundation of the Jilin Provincial Department of Science and Technology	Funding This project was supported by the Natural Science Foundation of the Jilin Provincial Department of Science and Technology (20200201349JC).		38	5	5	1	18	FRONTIERS MEDIA SA	LAUSANNE	AVENUE DU TRIBUNAL FEDERAL 34, LAUSANNE, CH-1015, SWITZERLAND		1663-9812		FRONT PHARMACOL	Front. Pharmacol.	MAR 31	2023	14
J	Touchaei, AZ; Vahidi, S; Samadani, AA				Touchaei, Arefeh Zabeti; Vahidi, Sogand; Samadani, Ali Akbar			Immune landscape in APC and TP53 related tumor microenvironment in colon adenocarcinoma: A bioinformatic analysis	EUROPEAN JOURNAL OF MICROBIOLOGY AND IMMUNOLOGY			English	Article						colon adenocarcinoma; APC; TP53; The Cancer Genome Atlas	COLORECTAL-CANCER	Introduction: APC and TP53 are the two most regularly mutated genes in colon adenocarcinoma (COAD), especially in progressive malignancies and antitumoral immune response. The current bioinformatics analysis investigates the APC and TP53 gene expression profile in colon adenocarcinoma as a prognostic characteristic for survival, particularly concentrating on the correlated immune microenvironment…	[Touchaei, Arefeh Zabeti] Islamic Azad Univ, Dept Chem, Lahijan Branch, Lahijan, Iran; [Vahidi, Sogand] Kermanshah Univ Med Sci, Med Biol Res Ctr, Kermanshah, Iran; [Samadani, Ali Akbar] Guilan Univ Med Sci, Trauma Inst, Guilan Rd Trauma Res Ctr, Rasht, Iran	Islamic Azad University; Kermanshah University of Medical Sciences; Guilan University of Medical Sciences	Vahidi, S (corresponding author), Kermanshah Univ Med Sci, Med Biol Res Ctr, Kermanshah, Iran.;Samadani, AA (corresponding author), Guilan Univ Med Sci, Trauma Inst, Guilan Rd Trauma Res Ctr, Rasht, Iran.	so.vahidii@gmail.com; a_a_hormoz@yahoo.com	Vahidi, Sogand/ADX-3306-2022; Samadani, Aliakbar/J-5332-2017	Samadani, Aliakbar/0000-0003-2701-9943; vahidi, sogand/0000-0002-1794-0563					51	0	0	0	0	AKADEMIAI KIADO ZRT	BUDAPEST	BUDAFOKI UT 187-189-A-3, H-1117 BUDAPEST, HUNGARY	2062-8633			EUR J MICROBIOL IMMU	Eur. J. Microbiol. Immunol.	JUN	2024	14	2
J	Chen, Z; Ba, YH; Zhao, NN; Dang, Q; Xu, H; Weng, SY; Zhang, YY; Liu, ST; Zuo, AN; Han, XW; Liu, ZQ				Chen, Zhuang; Ba, Yuhao; Zhao, Nannan; Dang, Qin; Xu, Hui; Weng, Siyuan; Zhang, Yuyuan; Liu, Shutong; Zuo, Anning; Han, Xinwei; Liu, Zaoqu			MPDZ is associated with immune infiltration and regulates migration and invasion by switching YAP1 phosphorylation in colorectal cancer	CELLULAR SIGNALLING			English	Article						MPDZ; Colorectal cancer; Immune infiltration; Migration; Invasion		Background: Multiple PDZ Domain Crumbs Cell Polarity Complex Component (MPDZ) is involved in a few human cancers. However, the features and potential mechanisms of MPDZ in progression of colorectal cancer (CRC) remains unknown.Methods: The prognostic role of MPDZ in CRC was determined by Kaplan-Meier and univariate regression analysis. Enrichment analysis was performed to characterize crucial pat…	[Chen, Zhuang; Ba, Yuhao; Xu, Hui; Weng, Siyuan; Zhang, Yuyuan; Liu, Shutong; Zuo, Anning; Han, Xinwei; Liu, Zaoqu] Zhengzhou Univ, Dept Intervent Radiol, Affiliated Hosp 1, Zhengzhou 450052, Henan, Peoples R China; [Chen, Zhuang; Dang, Qin] Zhengzhou Univ, Dept Colorectal Surg, Affiliated Hosp 1, Zhengzhou 450052, Henan, Peoples R China; [Zhao, Nannan] Zhengzhou Univ, Dept Neurosurg, Affiliated …	Zhengzhou University; Zhengzhou University; Zhengzhou University; Chinese Academy of Medical Sciences - Peking Union Medical College; Peking Union Medical College	Han, XW; Liu, ZQ (corresponding author), Zhengzhou Univ, Dept Intervent Radiol, Affiliated Hosp 1, Zhengzhou 450052, Henan, Peoples R China.	fcchanxw@zzu.edu.cn; liuzaoqu@163.com	Zhao, Nannan/KYP-1678-2024; Dang, Qin/GLT-0336-2022; Liu, Zaoqu/AAV-9348-2021; han, xinwei/HDO-5390-2022; Weng, Siyuan/GNH-2739-2022		Major Science and Technology projects of Henan Province [221100310100]	Major Science and Technology projects of Henan Province	Funding This study was supported by the Major Science and Technology projects of Henan Province (Grant No. 221100310100) .		29	0	0	3	7	ELSEVIER SCIENCE INC	NEW YORK	STE 800, 230 PARK AVE, NEW YORK, NY 10169 USA	0898-6568	1873-3913		CELL SIGNAL	Cell. Signal.	FEB	2024	114
J	Sun, H; Kim, E; Ryu, J; Lee, H; Shin, EA; Lee, M; Lee, H; Lee, JH; Yoon, JH; Song, DG; Kim, S; Lee, JW				Sun, Hyunseung; Kim, Eunmi; Ryu, Jihye; Lee, Hyejin; Shin, Eun-Ae; Lee, Minhyeong; Lee, Haesong; Lee, Jeong-Hoon; Yoon, Jung-Hwan; Song, Dae-Geun; Kim, Semi; Lee, Jung Weon			TM4SF5-mediated liver malignancy involves NK cell exhaustion-like phenotypes	CELLULAR AND MOLECULAR LIFE SCIENCES			English	Article						Immune checkpoint; NK cell immune therapy; Liver cancer; Signal transduction; L6 family member	EPITHELIAL-MESENCHYMAL TRANSITION; MICROTUBULE-ORGANIZING CENTER; NATURAL-KILLER-CELLS; CROSS-TALK; TM4SF5; EXPRESSION; INHIBITION; STAT3; POLARIZATION; PERFORIN	Aberrant extracellular matrix and immune cell alterations within the tumor microenvironment promote the pathological progression of liver carcinogenesis. Although transmembrane 4 L six family member 5 (TM4SF5) is involved in liver fibrosis and cancer, its mechanism avoiding immune surveillance during carcinogenesis remains unknown. We investigated how TM4SF5-mediated signaling caused immune evasi…	[Sun, Hyunseung; Kim, Eunmi; Ryu, Jihye; Lee, Hyejin; Shin, Eun-Ae; Lee, Minhyeong; Lee, Haesong; Lee, Jung Weon] Seoul Natl Univ, Coll Pharm, Dept Pharm, Seoul 08826, South Korea; [Sun, Hyunseung; Kim, Eunmi; Ryu, Jihye; Lee, Jung Weon] Seoul Natl Univ, Coll Pharm, Res Inst Pharmaceut Sci, Seoul 08826, South Korea; [Lee, Jeong-Hoon; Yoon, Jung-Hwan] Seoul Natl Univ, Dept Internal Med, Coll Med, …	Seoul National University (SNU); Seoul National University (SNU); Seoul National University (SNU); Seoul National University (SNU); Korea Institute of Science & Technology (KIST); Korea Research Institute of Bioscience & Biotechnology (KRIBB)	Lee, JW (corresponding author), Seoul Natl Univ, Coll Pharm, Dept Pharm, Seoul 08826, South Korea.;Lee, JW (corresponding author), Seoul Natl Univ, Coll Pharm, Res Inst Pharmaceut Sci, Seoul 08826, South Korea.	jwl@snu.ac.kr	Kim, Yong Hoon/IYJ-6587-2023; Lee, Jung Weon/F-9149-2012	Song, Dae-Geun/0000-0003-0471-8602; LEE, Jung Weon/0000-0003-2722-8200	the National Research Foundation of Korea (NRF) - Ministry of Science, ICT and Future Planning [NRF-2020R1I1A1A01070020, NRF-2018M3A9C8020027, 2020R1A2C3008993, NRF-2021M3A9D3024752, 2011-0030001]	the National Research Foundation of Korea (NRF) - Ministry of Science, ICT and Future Planning	This work was supported by Basic Science Research Program through the National Research Foundation of Korea (NRF) funded by the Ministry of Science, ICT and Future Planning (NRF2020R1I1A1A01070020 to EMK, NRF-2018M3A9C8020027 to SK and JWL, 2020R1A2C3008993, and NRF-2021M3A9D3024752 to JWL) for the Tumor Microenvironment GCRC (2011-0030001) to JWL.		55	14	15	1	8	SPRINGER BASEL AG	BASEL	PICASSOPLATZ 4, BASEL, 4052, SWITZERLAND	1420-682X	1420-9071		CELL MOL LIFE SCI	Cell. Mol. Life Sci.	JAN	2022	79	1
J	Neo, SY; Tong, L; Chong, JN; Liu, YX; Jing, X; Oliveira, MMS; Chen, Y; Chen, ZQ; Lee, KE; Burduli, N; Chen, XS; Gao, J; Ma, R; Lim, JP; Huo, JX; Xu, SL; Alici, E; Wickström, SL; Haglund, F; Hartman, J; Wagner, AK; Cao, YH; Kiessling, R; Lam, KP; Westerberg, LS; Lundqvist, A				Neo, Shi Yong; Tong, Le; Chong, Joni; Liu, Yaxuan; Jing, Xu; Oliveira, Mariana M. S.; Chen, Yi; Chen, Ziqing; Lee, Keene; Burduli, Nutsa; Chen, Xinsong; Gao, Juan; Ma, Ran; Lim, Jia Pei; Huo, Jianxin; Xu, Shengli; Alici, Evren; Wickstrom, Stina L.; Haglund, Felix; Hartman, Johan; Wagner, Arnika K.; Cao, Yihai; Kiessling, Rolf; Lam, Kong Peng; Westerberg, Lisa S.; Lundqvist, Andreas			Tumor-associated NK cells drive MDSC-mediated tumor immune tolerance through the IL-6/STAT3 axis	SCIENCE TRANSLATIONAL MEDICINE			English	Article							SUPPRESSOR-CELLS; CHECKPOINT BLOCKADE; MYELOID CELLS; T-CELLS; RNA-SEQ; SUBSETS; ACCUMULATION; MICROARRAY; CYTOKINE; TARGET	Apart from their killer identity, natural killer (NK) cells have integral roles in shaping the tumor microenvironment. Through immune gene deconvolution, the present study revealed an interplay between NK cells and myeloid-derived suppressor cells (MDSCs) in nonresponders of immune checkpoint therapy. Given that the mechanisms governing the outcome of NK cell-to-myeloid cell interactions remain l…	[Neo, Shi Yong; Tong, Le; Liu, Yaxuan; Chen, Yi; Chen, Ziqing; Chen, Xinsong; Ma, Ran; Lim, Jia Pei; Wickstrom, Stina L.; Haglund, Felix; Hartman, Johan; Kiessling, Rolf; Lundqvist, Andreas] Karolinska Inst, Dept Oncol Pathol, S-17164 Stockholm, Sweden; [Neo, Shi Yong; Chong, Joni; Lee, Keene; Huo, Jianxin; Xu, Shengli; Lam, Kong Peng] Singapore Immunol Network, Agcy Sci Technol & Res, Singapore …	Karolinska Institutet; Agency for Science Technology & Research (A*STAR); A*STAR - Singapore Immunology Network (SIgN); Karolinska Institutet; NewYork-Presbyterian Hospital; Columbia University; Princeton University; Karolinska Institutet; Sun Yat Sen University; National University of Singapore; Karolinska Institutet; Karolinska University Hospital; Karolinska Institutet; Karolinska University H…	Neo, SY (corresponding author), Karolinska Inst, Dept Oncol Pathol, S-17164 Stockholm, Sweden.;Neo, SY (corresponding author), Singapore Immunol Network, Agcy Sci Technol & Res, Singapore 138648, Singapore.	shiyong.neo@ki.se	Neo, Shiyong/GYD-6063-2022; Lim, Jia Pei/JHT-4663-2023; Chen, Ziqing/AAS-7676-2020; Hartman, Johan/N-1406-2015; Lam, Kong-Peng/G-5374-2012; liu, amy/IQW-9770-2023; Chen, Xinsong/HMV-0377-2023	Burduli, Nutsa/0000-0001-5816-5973; neo, shi yong/0000-0002-1056-6134; Chen, Ziqing/0000-0001-5077-2250; Chen, Xinsong/0000-0002-3214-9075	A*STAR SIgN core funds, the National Research Foundation of Singapore [NRF- CRP26- 2021RS- 0001]; National Research Foundation of Singapore [21 1524 Pj, 190104Pj01h, 190108Us01h]; Cancer Research Foundations of Radiumhemmet [211253, 194123]; Swedish Research Council [2019- 01212, 2022- 00723]; Swedish Childhood Cancer Foundation [Pr2021- 0039]; Stockholm City Council [LS 2018- 1157]; Swedish Rese…	A*STAR SIgN core funds, the National Research Foundation of Singapore; National Research Foundation of Singapore(National Research Foundation, Singapore); Cancer Research Foundations of Radiumhemmet; Swedish Research Council(Swedish Research Council); Swedish Childhood Cancer Foundation; Stockholm City Council; Swedish Research Council(Swedish Research Council); Academy of Finland (AKA)(Research …	This work is supported by A*STAR SIgN core funds, the National Research Foundation of Singapore (NRF- CRP26- 2021RS- 0001 to S.X. and K.P.L. and NRF2017_SiSFP09 to K.P.L.), the Swedish Cancer Society (no. 21 1524 Pj to A.L. and nos. 190104Pj01h and 190108Us01h to R.K.), the Cancer Research Foundations of Radiumhemmet (no. 211253 to A.L. and no. 194123 to R.K.), the Swedish Research Council (no. 2…		69	3	3	14	14	AMER ASSOC ADVANCEMENT SCIENCE	WASHINGTON	1200 NEW YORK AVE, NW, WASHINGTON, DC 20005 USA	1946-6234	1946-6242		SCI TRANSL MED	Sci. Transl. Med.	MAY 15	2024	16	747
J	Kamran, N; Li, YP; Sierra, M; Alghamri, MS; Kadiyala, P; Appelman, HD; Edwards, M; Lowenstein, PR; Castro, MG				Kamran, Neha; Li, Youping; Sierra, Maria; Alghamri, Mahmoud S.; Kadiyala, Padma; Appelman, Henry D.; Edwards, Marta; Lowenstein, Pedro R.; Castro, Maria G.			Melanoma induced immunosuppression is mediated by hematopoietic dysregulation	ONCOIMMUNOLOGY			English	Article						immunosuppressive; myeloid derived suppressor cells; tumor microenvironment; tumor associated macrophages	TOLL-LIKE RECEPTORS; LEUKEMOID REACTION; PROGENITOR CELLS; MALIGNANT-MELANOMA; SUPPRESSOR-CELLS; IN-VIVO; TUMOR; STEM; PATIENT; GRANULOPOIESIS	Tumors are associated with expansion of immunosuppressive cells such as tumor associated macrophages (TAMs), regulatory T cells (Tregs) and myeloid derived suppressor cells (MDSCs). These cells promote tumor growth, angiogenesis, metastasis and immune escape. Cancer patients frequently present symptoms such as anemia, leukocytosis and/or cytopenia; associated with poor prognosis. To uncover tumor…	[Kamran, Neha; Li, Youping; Sierra, Maria; Alghamri, Mahmoud S.; Kadiyala, Padma; Edwards, Marta; Lowenstein, Pedro R.; Castro, Maria G.] Univ Michigan, Med Sch, Dept Neurosurg, MSRB II,RM 4570 C,1150 West Med Ctr Dr, Ann Arbor, MI 48109 USA; [Kamran, Neha; Li, Youping; Sierra, Maria; Alghamri, Mahmoud S.; Kadiyala, Padma; Edwards, Marta; Lowenstein, Pedro R.; Castro, Maria G.] Univ Michigan, Med…	University of Michigan System; University of Michigan; University of Michigan System; University of Michigan; University of Michigan System; University of Michigan	Castro, MG (corresponding author), Room 4570 MSRB II,1150 Med Ctr Dr, Ann Arbor, MI USA.	mariacas@umich.edu	Sierra, Maria/GYU-1134-2022; Castro, Maria/ABC-5182-2021; Kamran, Neha/JXM-7486-2024		National Institutes of Health/National Institute of Neurological Disorders & Stroke (NIH/NINDS) [R37-NS094804, R01-NS074387, R21-NS091555]; NIH/NINDS [R01-NS076991, R01-NS082311, R01-NS096756]; NIH/NIBIB [R01-EB022563]; Center for RNA Biomedicine; University of Michigan Comprehensive Cancer Center; M-Cube through University of Michigan Medical School; Leah's Happy Hearts; ChadTough Foundation; Ph…	National Institutes of Health/National Institute of Neurological Disorders & Stroke (NIH/NINDS)(United States Department of Health & Human ServicesNational Institutes of Health (NIH) - USANIH National Institute of Neurological Disorders & Stroke (NINDS)); NIH/NINDS(United States Department of Health & Human ServicesNational Institutes of Health (NIH) - USANIH National Institute of Neurological Di…	This work was supported by National Institutes of Health/National Institute of Neurological Disorders & Stroke (NIH/NINDS) Grants R37-NS094804, R01-NS074387, R21-NS091555 to M.G.C.; NIH/NINDS Grants R01-NS076991, R01-NS082311, and R01-NS096756 to P.R.L.; NIH/NIBIB R01-EB022563 to M.G.C. and P.R.L.; the Center for RNA Biomedicine and the University of Michigan Comprehensive Cancer Center and M-Cub…		46	38	41	1	9	TAYLOR & FRANCIS INC	PHILADELPHIA	530 WALNUT STREET, STE 850, PHILADELPHIA, PA 19106 USA	2162-402X			ONCOIMMUNOLOGY	OncoImmunology		2018	7	3
J	Huo, JY; Guan, G; Cai, JZ; Wu, LQ				Huo, Junyu; Guan, Ge; Cai, Jinzhen; Wu, Liqun			Integrated analysis of 1804 samples of six centers to construct and validate a robust immune-related prognostic signature associated with stromal cell abundance in tumor microenvironment for gastric cancer	WORLD JOURNAL OF SURGICAL ONCOLOGY			English	Article						Gastric cancer; Immune; Stromal cells; Prognostic; Signature; Tumor microenvironment	HALLMARKS	Background Stromal cells in tumor microenvironment could promote immune escape through a variety of mechanisms, but there are lacking research in the field of gastric cancer (GC). Methods We identified differential expressed immune-related genes (DEIRGs) between the high- and low-stromal cell abundance GC samples in The Cancer Genome Atlas and GSE84437 datasets. A risk score was constructed basin…	[Huo, Junyu; Guan, Ge; Cai, Jinzhen; Wu, Liqun] Qingdao Univ, Affiliated Hosp, Liver Dis Ctr, 59 Haier Rd, Qingdao 266003, Peoples R China	Qingdao University	Wu, LQ (corresponding author), Qingdao Univ, Affiliated Hosp, Liver Dis Ctr, 59 Haier Rd, Qingdao 266003, Peoples R China.	wulq5810@126.com	guan, guan/KBP-7541-2024						49	6	7	0	7	BMC	LONDON	CAMPUS, 4 CRINAN ST, LONDON N1 9XW, ENGLAND		1477-7819		WORLD J SURG ONCOL	World J. Surg. Oncol.	JAN 5	2022	20	1
J	Chen, ZK; Yang, J; Tang, LJ; Sun, X; Li, Y; Sheng, ZQ; Ding, H; Xu, C; Tong, X; Zhao, J				Chen, Zhike; Yang, Jian; Tang, Lijuan; Sun, Xue; Li, Yu; Sheng, Ziqing; Ding, Hao; Xu, Chun; Tong, Xin; Zhao, Jun			SUMOylation patterns and signature characterize the tumor microenvironment and predict prognosis in lung adenocarcinoma	FRONTIERS IN CELL AND DEVELOPMENTAL BIOLOGY			English	Article						SUMOylation; tumor microenvironment; immune therapy; prognosis; lung adenocarcinoma	TRIALS CHECKMATE 017; GENE-EXPRESSION; CANCER; APOPTOSIS; PROLIFERATION; PROGRESSION; INHIBITION; NIVOLUMAB; DOCETAXEL; BIOMARKER	Background: Recent studies have revealed that SUMOylation modifications are involved in various biological processes, including cancer development and progression. However, the precise role of SUMOylation in lung adenocarcinoma (LUAD), especially in the tumor immune microenvironment, is not yet clear.Methods: We identified SUMOylation patterns by unsupervised consensus clustering based on the exp…	[Chen, Zhike; Yang, Jian; Li, Yu; Sheng, Ziqing; Ding, Hao; Xu, Chun; Tong, Xin; Zhao, Jun] Soochow Univ, Inst Thorac Surg, Affiliated Hosp 1, Suzhou, Peoples R China; [Chen, Zhike; Yang, Jian; Li, Yu; Sheng, Ziqing; Ding, Hao; Xu, Chun; Tong, Xin; Zhao, Jun] Soochow Univ, Dept Thorac Surg, Affiliated Hosp 1, Suzhou, Peoples R China; [Tang, Lijuan] Dalian Med Univ, Dalian, Peoples R China; [Tang,…	Soochow University - China; Soochow University - China; Dalian Medical University; Nantong University; Southern Medical University - China	Xu, C; Tong, X; Zhao, J (corresponding author), Soochow Univ, Inst Thorac Surg, Affiliated Hosp 1, Suzhou, Peoples R China.;Xu, C; Tong, X; Zhao, J (corresponding author), Soochow Univ, Dept Thorac Surg, Affiliated Hosp 1, Suzhou, Peoples R China.	junzhao@suda.edu.cn; txin@suda.edu.cn; xuchun@suda.edu.cn	Chen, Zhike/ABG-1644-2020		Natural Science Foundation of Jiangsu [BK20220250;]; Suzhou science and Technology Bureau [LCZX2019002]	Natural Science Foundation of Jiangsu(Natural Science Foundation of Jiangsu Province); Suzhou science and Technology Bureau	This work was supported by the grants from Natural Science Foundation of Jiangsu province: BK20220250; Suzhou science and Technology Bureau (LCZX2019002).		60	1	1	4	10	FRONTIERS MEDIA SA	LAUSANNE	AVENUE DU TRIBUNAL FEDERAL 34, LAUSANNE, CH-1015, SWITZERLAND	2296-634X			FRONT CELL DEV BIOL	Front. Cell. Dev. Biol.	APR 13	2023	11
J	Tao, Z; Xu, SH; Ruan, HL; Wang, T; Song, W; Qian, L; Chen, K				Tao, Zhen; Xu, Shaohua; Ruan, Hailong; Wang, Tao; Song, Wen; Qian, Li; Chen, Ke			MiR-195/-16 Family Enhances Radiotherapy via T Cell Activation in the Tumor Microenvironment by Blocking the PD-L1 Immune Checkpoint	CELLULAR PHYSIOLOGY AND BIOCHEMISTRY			English	Article						Mir-195; MiR-16; PD-L1; Tumor microenvironment; Immunotherapy; Radiotherapy	PROSTATE-CANCER PROGRESSION; RADIATION SENSITIVITY; LUNG-CANCER; BLOCKADE; RADIOSENSITIVITY; DISRUPTION; MODALITIES; CARCINOMA; CAMK2N1; MODEL	Background/Aims: Radiotherapy is the standard treatment option for advanced prostate cancer. Unfortunately, despite significant advances in radiation delivery, prostate cancer radioresistance occurs in a large proportion of patients undergoing radiotherapy. As a way to enhance radiotherapy effectiveness, research advances into the mechanisms regulating the immune response have revived interest in…	[Tao, Zhen] Tianjin Med Univ, Natl Clin Res Ctr Canc, Canc Inst & Hosp, Dept Radiat Oncol,Key Lab Canc Prevent & Therapy, Tianjin, Peoples R China; [Xu, Shaohua] Tongji Univ, Shanghai Matern & Infant Hosp 1, Sch Med, Dept Gynaecol, Shanghai, Peoples R China; [Ruan, Hailong; Chen, Ke] Huazhong Univ Sci & Technol, Union Hosp, Tongji Med Coll, Dept Urol, Wuhan, Hubei, Peoples R China; [Wang, Tao; So…	Tianjin Medical University; Tongji University; Huazhong University of Science & Technology; Huazhong University of Science & Technology; Yangzhou University	Tao, Z; Chen, K (corresponding author), Huazhong Univ Sci & Technol, Union Hosp, Tongji Med Coll, Dept Urol, Wuhan, Hubei, Peoples R China.	ztao@tmu.edu.cn; shenke@hust.edu.cn	Fuchs, Christiane/AAE-9892-2019; Xu, Shaohua/AAV-1152-2021	Song, Wen/0000-0003-2003-3339	National Natural Sciences Foundation of China [81672524, 81602678, 81502227, 81772762]; Hubei Provincial Natural Science Foundation of China [2018CFA038]; Independent Innovation Foundation of Huazhong University of Science and Technology [118530309]; Natural Science Foundation of Tianjin [17JCQNJC12300]	National Natural Sciences Foundation of China(National Natural Science Foundation of China (NSFC)); Hubei Provincial Natural Science Foundation of China(National Natural Science Foundation of China (NSFC)); Independent Innovation Foundation of Huazhong University of Science and Technology; Natural Science Foundation of Tianjin(Natural Science Foundation of Tianjin)	This work was supported by grant from National Natural Sciences Foundation of China (81672524, 81602678, 81502227 and 81772762), Hubei Provincial Natural Science Foundation of China (2018CFA038), Independent Innovation Foundation of Huazhong University of Science and Technology (118530309) and Natural Science Foundation of Tianjin (17JCQNJC12300).		35	66	71	3	24	KARGER	BASEL	ALLSCHWILERSTRASSE 10, CH-4009 BASEL, SWITZERLAND	1015-8987	1421-9778		CELL PHYSIOL BIOCHEM	Cell. Physiol. Biochem.		2018	48	2
J	Guo, H; Liu, YP; Li, X; Wang, H; Mao, DX; Wei, LY; Ye, XT; Qu, D; Huo, JG; Chen, Y				Guo, Hong; Liu, Yuping; Li, Xia; Wang, Hong; Mao, Dengxuan; Wei, Liangyin; Ye, Xietao; Qu, Ding; Huo, Jiege; Chen, Yan			Magnetic Metal-Organic Framework-Based Nanoplatform with Platelet Membrane Coating as a Synergistic Programmed Cell Death Protein 1 Inhibitor against Hepatocellular Carcinoma	ACS NANO			English	Article						tumor-infiltrating T lymphocytes; cancer-associatedfibroblasts; mitochondria; PD-1 inhibitors; combination therapy	CANCER; FIBROBLASTS; NANOPARTICLES; BIOMARKER; EFFICACY; DELIVERY; THERAPY	Programmed cell death protein 1 (PD-1) inhibitors are the most common immune-checkpoint inhibitors and considered promising drugs for hepatocellular carcinoma (HCC). However, in clinical settings, they have a low objective response rate (15%-20%) for patients with HCC; this is because of the insufficient level and activity of tumor-infiltrating T lymphocytes (TILs). The combined administration of…	[Guo, Hong; Liu, Yuping; Li, Xia; Wang, Hong; Mao, Dengxuan; Wei, Liangyin; Ye, Xietao; Qu, Ding; Huo, Jiege; Chen, Yan] Nanjing Univ Chinese Med, Affiliated Hosp Integrated Tradit Chinese & Weste, Nanjing 210028, Peoples R China; [Guo, Hong; Liu, Yuping; Li, Xia; Wang, Hong; Mao, Dengxuan; Wei, Liangyin; Ye, Xietao; Qu, Ding] Jiangsu Prov Acad Tradit Chinese Med, Multicomponent Tradit Chinese Me…	Nanjing University of Chinese Medicine; Nanjing University of Chinese Medicine	Huo, JG; Chen, Y (corresponding author), Nanjing Univ Chinese Med, Affiliated Hosp Integrated Tradit Chinese & Weste, Nanjing 210028, Peoples R China.;Huo, JG; Chen, Y (corresponding author), Jiangsu Clin Innovat Ctr Digest Canc Tradit Chine, Nanjing 210028, Peoples R China.	huojiege@hotmail.com; ychen202@hotmail.com	huo, jiege/HKM-3928-2023; Qu, Ding/ACZ-8252-2022; Ye, Xietao/LBH-3172-2024	Liu, yuping/0000-0002-4691-4348	National Natural Science Foundation of China [82173985]; National Natural Science Foundation of China [BE2021754]; Science and Technology Plan Project of Jiangsu Provincial [2020ZX15]; Special Project for the Development of Traditional Chinese Medicine Technology of Jiangsu Province [2021.6]; Jiangsu Clinical Innovation Center of Digestive Cancer of Traditional Chinese Medicine	National Natural Science Foundation of China(National Natural Science Foundation of China (NSFC)); National Natural Science Foundation of China(National Natural Science Foundation of China (NSFC)); Science and Technology Plan Project of Jiangsu Provincial; Special Project for the Development of Traditional Chinese Medicine Technology of Jiangsu Province; Jiangsu Clinical Innovation Center of Dige…	This work was supported financially by the National Natural Science Foundation of China (82173985), the Science and Technology Plan Project of Jiangsu Provincial (BE2021754), the Special Project for the Development of Traditional Chinese Medicine Technology of Jiangsu Province (2020ZX15), and the Jiangsu Clinical Innovation Center of Digestive Cancer of Traditional Chinese Medicine (No. 2021.6)		80	5	5	19	39	AMER CHEMICAL SOC	WASHINGTON	1155 16TH ST, NW, WASHINGTON, DC 20036 USA	1936-0851	1936-086X		ACS NANO	ACS Nano	NOV 22	2023	17	23
J	Zhang, N; Zhang, H; Wang, ZY; Dai, ZY; Zhang, X; Cheng, Q; Liu, ZX				Zhang, Nan; Zhang, Hao; Wang, Zeyu; Dai, Ziyu; Zhang, Xun; Cheng, Quan; Liu, Zhixiong			Immune Infiltrating Cells-Derived Risk Signature Based on Large-scale Analysis Defines Immune Landscape and Predicts Immunotherapy Responses in Glioma Tumor Microenvironment	FRONTIERS IN IMMUNOLOGY			English	Article						tumor microenvironment; gliomas; immunotherapy; somatic mutation; immune checkpoint; machine learning	CANCER; DISCOVERY; REVEAL	The glioma tumor microenvironment (TME), composed of several noncancerous cells and biomolecules is known for its complexity of cancer-immune system interaction. Given that, novel risk signature is required for predicting glioma patient responses to immunotherapy. In this study, we systematically evaluated the TME infiltration pattern of 2877 glioma samples. TME phenotypes were determined using t…	[Zhang, Nan; Zhang, Hao; Wang, Zeyu; Dai, Ziyu; Zhang, Xun; Cheng, Quan; Liu, Zhixiong] Cent South Univ, Xiangya Hosp, Dept Neurosurg, Changsha, Peoples R China; [Zhang, Nan] Harbin Med Univ, Coll Bioinformat Sci & Technol, One Third Lab, Harbin, Peoples R China; [Cheng, Quan] Cent South Univ, Xiangya Hosp, Dept Clin Pharmacol, Changsha, Peoples R China; [Cheng, Quan; Liu, Zhixiong] Cent South Un…	Central South University; Harbin Medical University; Central South University; Central South University	Cheng, Q; Liu, ZX (corresponding author), Cent South Univ, Xiangya Hosp, Dept Neurosurg, Changsha, Peoples R China.;Cheng, Q (corresponding author), Cent South Univ, Xiangya Hosp, Dept Clin Pharmacol, Changsha, Peoples R China.;Cheng, Q; Liu, ZX (corresponding author), Cent South Univ, Xiangya Hosp, Natl Clin Res Ctr Geriatr Disorders, Changsha, Peoples R China.	chengquan@csu.edu.cn; zhixiongliu@csu.edu.cn	Wang, Zeyu/AAB-1057-2022; CHENG, QUAN/AAJ-6264-2021; Liu, XiaoYan/GQA-7216-2022; Ziyu, Dai/GRR-6048-2022; Zhang, Hao/GWZ-3401-2022	Zhang, Nan/0000-0001-6518-2501; Ziyu, Dai/0000-0003-2855-741X; Cheng, Quan/0000-0003-2401-5349; Zhang, Hao/0000-0002-4582-2556	National Natural Science Foundation of China [82073893, 81472693, 81873635, 81703622]; China Postdoctoral Science Foundation [2018M633002]; Hunan Provincial Natural Science Foundation of China [2018SK2101, 2018JJ3838]; Hunan Provincial Health Committee Foundation of China [C2019186]; Xiangya Hospital Central South University postdoctoral foundation	National Natural Science Foundation of China(National Natural Science Foundation of China (NSFC)); China Postdoctoral Science Foundation(China Postdoctoral Science Foundation); Hunan Provincial Natural Science Foundation of China(Natural Science Foundation of Hunan Province); Hunan Provincial Health Committee Foundation of China; Xiangya Hospital Central South University postdoctoral foundation	This work was supported by the National Natural Science Foundation of China (NO. 82073893, 81472693, 81873635, and 81703622), China Postdoctoral Science Foundation (NO. 2018M633002), Hunan Provincial Natural Science Foundation of China (NO. 2018SK2101, 2018JJ3838), Hunan Provincial Health Committee Foundation of China (C2019186). Xiangya Hospital Central South University postdoctoral foundation.		53	40	41	1	12	FRONTIERS MEDIA SA	LAUSANNE	AVENUE DU TRIBUNAL FEDERAL 34, LAUSANNE, CH-1015, SWITZERLAND	1664-3224			FRONT IMMUNOL	Front. Immunol.	AUG 13	2021	12
J	Ambrosio, MR; Vernillo, R; De Carolis, S; Carducci, A; Mundo, L; Ginori, A; Rocca, BJ; Nardone, V; Fei, AL; Carfagno, T; Lazzi, S; Cricca, M; Tosi, P				Ambrosio, Maria Raffaella; Vernillo, Remo; De Carolis, Sabrina; Carducci, Antonietta; Mundo, Lucia; Ginori, Alessandro; Rocca, Bruno Jim; Nardone, Valerio; Fei, Alessandra Lucenti; Carfagno, Tommaso; Lazzi, Stefano; Cricca, Monica; Tosi, Piero			Putative Role of Circulating Human Papillomavirus DNA in the Development of Primary Squamous Cell Carcinoma of the Middle Rectum: A Case Report	FRONTIERS IN ONCOLOGY			English	Article						circulating HPV; immune evasion; exosomes; middle rectum; cancer	INFECTION; CANCER; MICROBIOME; VIRUS; TUMOR; RISK; E6	Here we present the case of a patient affected by rectal squamous cell carcinoma in which we demonstrated the presence of Human Papillomavirus (HPV) by a variety of techniques. Collectively, the virus was detected not only in the tumor but also in some regional lymph nodes and in non-neoplastic mucosa of the upper tract of large bowel. By contrast, it was not identifiable in its common sites of e…	[Ambrosio, Maria Raffaella; Carducci, Antonietta; Mundo, Lucia; Lazzi, Stefano] Univ Siena, Dept Med Biotechnol, Siena, Italy; [Vernillo, Remo; Fei, Alessandra Lucenti] Univ Siena, Dept Med Sci Surg & Neurosci, Siena, Italy; [De Carolis, Sabrina] St Orsola Marcello Malpighi Hosp, Ctr Appl Biomed Res CRBA, Bologna, Italy; [De Carolis, Sabrina; Cricca, Monica] Univ Bologna, Dept Expt Diagnost & Spe…	University of Siena; University of Siena; IRCCS Azienda Ospedaliero-Universitaria di Bologna; University of Bologna	Lazzi, S (corresponding author), Univ Siena, Dept Med Biotechnol, Siena, Italy.;Cricca, M (corresponding author), Univ Bologna, Dept Expt Diagnost & Specialty Med, Bologna, Italy.	lazzi2@unisi.it; monica.cricca3@unibo.it	Nardone, Valerio/AAI-2491-2019; Mundo, Lucia/ABE-8599-2021; Ambrosio, Maria/S-2228-2019; Ambrosio, Maria Raffaella/K-8953-2016; LAZZI, STEFANO/P-8265-2018	Ambrosio, Maria Raffaella/0000-0002-1172-6902; LAZZI, STEFANO/0000-0002-2218-3771; Nardone, Valerio/0000-0002-7347-0965					44	16	16	0	6	FRONTIERS MEDIA SA	LAUSANNE	AVENUE DU TRIBUNAL FEDERAL 34, LAUSANNE, CH-1015, SWITZERLAND	2234-943X			FRONT ONCOL	Front. Oncol.	FEB 21	2019	9
J	Wang, F; Li, ZL; Xu, TL; Zhang, Q; Ma, TY; Li, SJ; Wang, XH				Wang, Feng; Li, Zhenlin; Xu, Tianlei; Zhang, Qian; Ma, Tianyi; Li, Sijia; Wang, Xiaohui			A comprehensive multi-omics analysis identifies a robust scoring system for cancer-associated fibroblasts and intervention targets in colorectal cancer	JOURNAL OF CANCER RESEARCH AND CLINICAL ONCOLOGY			English	Article						CAF; Colorectal cancer; Prognosis; ICB response biomarkers		BackgroundCancer-associated fibroblasts (CAF) play a critical role in promoting tumor growth, metastasis, and immune evasion. While numerous studies have investigated CAF, there remains a paucity of research on their clinical application in colorectal cancer (CRC).MethodsIn this study, we collected differentially expressed genes between CAF and normal fibroblasts (NF) from previous CRC studies, a…	[Wang, Feng; Xu, Tianlei; Zhang, Qian; Ma, Tianyi; Li, Sijia] Tsinghua Univ, Beijing Tsinghua Changgung Hosp, Sch Clin Med, Dept Gastrointestinal Surg, Beijing, Peoples R China; [Li, Zhenlin] Sch Heze Med Coll, Dept Surg Clin, Heze, Peoples R China; [Wang, Xiaohui] Capital Med Univ, Xuanwu Hosp, Dept Gen Surg, Beijing, Peoples R China	Tsinghua University; Capital Medical University	Wang, F (corresponding author), Tsinghua Univ, Beijing Tsinghua Changgung Hosp, Sch Clin Med, Dept Gastrointestinal Surg, Beijing, Peoples R China.;Wang, XH (corresponding author), Capital Med Univ, Xuanwu Hosp, Dept Gen Surg, Beijing, Peoples R China.	wfa02037@btch.edu.cn; wxhnkrobert@aliyun.com	zhang, quan/KHY-9180-2024; Wang, Xiaohui/I-2314-2015; Ma, Tianyi/ABE-8342-2021		Beijing Medical Administration Bureau Cultivation Program Project	Beijing Medical Administration Bureau Cultivation Program Project	We would like to thank Prof. Xiaohui Wang, Department of General Surgery, Xuanwu Hospital, Capital Medical University, Beijing, China, who helped us complete this study.		49	0	0	3	3	SPRINGER	NEW YORK	ONE NEW YORK PLAZA, SUITE 4600, NEW YORK, NY, UNITED STATES	0171-5216	1432-1335		J CANCER RES CLIN	J. Cancer Res. Clin. Oncol.	MAR 13	2024	150	3
J	Wan, JL; Wang, B; Wu, ML; Li, J; Gong, RM; Song, LN; Zhang, HS; Zhu, GQ; Chen, SP; Cai, JL; Xing, XX; Wang, YD; Yang, Y; Cai, CZ; Huang, R; Liu, H; Dai, Z				Wan, Jing-Lei; Wang, Biao; Wu, Mei-Lan; Li, Jie; Gong, Ruo-Mu; Song, Li-Na; Zhang, Han-Shuo; Zhu, Gui-Qi; Chen, Shi-Ping; Cai, Jia-Liang; Xing, Xiao-Xia; Wang, Ya-Dong; Yang, Yi; Cai, Cheng-Zhe; Huang, Run; Liu, Hua; Dai, Zhi			MTDH antisense oligonucleotides reshape the immunosuppressive tumor microenvironment to sensitize Hepatocellular Carcinoma to immune checkpoint blockade therapy	CANCER LETTERS			English	Article						Immunotherapy; Immune infiltration; ASO; PD-L1; HCC	EXPRESSION; CONTRIBUTES; METASTASIS; MECHANISMS; RESISTANCE; CELLS	Immune checkpoint blockade (ICB) therapy is an important treatment option for individuals with cancer, but it has certain limitations. Identifying a better target that can overcome tumor immune escape and stimulate T cell activity is critical. This research aimed to delve into the molecular mechanism underlying the immunoregulatory function of metadherin (MTDH), which is a novel and potential the…	[Wan, Jing-Lei; Wang, Biao; Song, Li-Na; Zhu, Gui-Qi; Chen, Shi-Ping; Cai, Jia-Liang; Huang, Run; Dai, Zhi] Fudan Univ, Zhongshan Hosp, Liver Canc Inst, State Key Lab Genet Engn, Shanghai 200032, Peoples R China; [Wan, Jing-Lei; Wang, Biao; Song, Li-Na; Zhu, Gui-Qi; Chen, Shi-Ping; Cai, Jia-Liang; Huang, Run; Dai, Zhi] Fudan Univ, Key Lab Carcinogenesis & Canc Invas, Minist Educ, Shanghai 200032,…	Fudan University; Fudan University; Fudan University; Fudan University; Tongji University; Fudan University; Tongji University	Dai, Z (corresponding author), Fudan Univ, Zhongshan Hosp, Liver Canc Inst, State Key Lab Genet Engn, Shanghai 200032, Peoples R China.	dai.zhi@zs-hospital.sh.cn	wang, ya/HQZ-7558-2023; liu, mengjie/KDN-1890-2024; Li, Kexin/KAO-2519-2024; liu, feng/KCL-0778-2024; Li, Fan/KBB-8931-2024; xuan, li/JNI-7432-2023; wu, jun/ISB-8607-2023; Zhu, Gui-Qi/H-9265-2017	Wan, Jing-Lei/0000-0001-6466-6061					69	14	14	0	16	ELSEVIER IRELAND LTD	CLARE	ELSEVIER HOUSE, BROOKVALE PLAZA, EAST PARK SHANNON, CO, CLARE, 00000, IRELAND	0304-3835	1872-7980		CANCER LETT	Cancer Lett.	AUG 10	2022	541
J	Wen, XM; Xu, ZJ; Ma, JC; Xia, PH; Jin, Y; Chen, XY; Qian, W; Lin, J; Qian, J				Wen, Xiang-Mei; Xu, Zi-Jun; Ma, Ji-Chun; Xia, Pei-Hui; Jin, Ye; Chen, Xin-Yi; Qian, Wei; Lin, Jiang; Qian, Jun			Identification and validation of necroptosis-related gene signatures to predict clinical outcomes and therapeutic responses in acute myeloid leukemia	AGING-US			English	Article						necroptosis; acute myeloid leukemia; prognosis; tumor microenvironment; immune infiltration; immunotherapy	CELL-DEATH; CANCER; PROGNOSIS; RIPK1	Background: Necroptosis is a tightly regulated form of necrotic cell death that promotes inflammation and contributes to disease development. However, the potential roles of necroptosis-related genes (NRGs) in acute myeloid leukemia (AML) have not been elucidated fully.Methods: We conducted a study to identify a robust biomarker signature for predicting the prognosis and immunotherapy efficacy ba…	[Wen, Xiang-Mei; Xu, Zi-Jun; Ma, Ji-Chun; Xia, Pei-Hui; Chen, Xin-Yi; Lin, Jiang] Jiangsu Univ, Lab Ctr, Affiliated Peoples Hosp, Zhenjiang 212002, Jiangsu, Peoples R China; [Wen, Xiang-Mei; Xu, Zi-Jun; Ma, Ji-Chun; Xia, Pei-Hui; Jin, Ye; Chen, Xin-Yi; Lin, Jiang; Qian, Jun] Jiangsu Univ, Affiliated Peoples Hosp, Zhenjiang Clin Res Ctr Hematol, Zhenjiang, Jiangsu, Peoples R China; [Wen, Xiang-Mei…	Jiangsu University; Jiangsu University; Jiangsu University; Jiangsu University; Jiangsu University	Lin, J (corresponding author), Jiangsu Univ, Lab Ctr, Affiliated Peoples Hosp, Zhenjiang 212002, Jiangsu, Peoples R China.;Lin, J; Qian, J (corresponding author), Jiangsu Univ, Affiliated Peoples Hosp, Zhenjiang Clin Res Ctr Hematol, Zhenjiang, Jiangsu, Peoples R China.;Lin, J (corresponding author), Jiangsu Univ, Key Lab Precis Diag & Treatment Hematol Malignanci, Affiliated Peoples Hosp, Zhenji…	dwqian@yahoo.com; 2651329493@qq.com; qianjun@ujs.edu.cn	Xu, Zi-jun/HQZ-7314-2023		National Natural Science Foundation of China [81970118, 81900163]; Medical Innovation Team of Jiangsu Province [CXTDB2017002]; Zhenjiang Clinical Research Center of Hematology [SS2018009]; Social Development Foundation of Zhenjiang [SH2022086, SH2019065, SH2021052]; Scientific Research Project of The Fifth 169 Project of Zhenjiang [21]; Scientific Research Project of The Sixth 169 Project of Zhen…	National Natural Science Foundation of China(National Natural Science Foundation of China (NSFC)); Medical Innovation Team of Jiangsu Province; Zhenjiang Clinical Research Center of Hematology; Social Development Foundation of Zhenjiang; Scientific Research Project of The Fifth 169 Project of Zhenjiang; Scientific Research Project of The Sixth 169 Project of Zhenjiang; Medical Education Collabora…	This study was supported by the National Natural Science Foundation of China (81970118, 81900163) , Medical Innovation Team of Jiangsu Province (CXTDB2017002) , Zhenjiang Clinical Research Center of Hematology (SS2018009) , Social Development Foundation of Zhenjiang (SH2022086, SH2019065, SH2021052) , Scientific Research Project of The Fifth 169 Project of Zhenjiang (21) , Scientific Research Pro…		53	0	0	4	7	IMPACT JOURNALS LLC	ORCHARD PARK	6666 E QUAKER ST, STE 1, ORCHARD PARK, NY 14127 USA	1945-4589			AGING-US	Aging-US	DEC 31	2023	15	24
J	Wickenhauser, C; Bethmann, D; Kappler, M; Eckert, AW; Steven, A; Bukur, J; Fox, BA; Beer, J; Seliger, B				Wickenhauser, Claudia; Bethmann, Daniel; Kappler, Matthias; Eckert, Alexander Walter; Steven, Andre; Bukur, Jurgen; Fox, Bernard Aloysius; Beer, Jana; Seliger, Barbara			Tumor Microenvironment, HLA Class I and APM Expression in HPV-Negative Oral Squamous Cell Carcinoma	CANCERS			English	Article						oral squamous cell carcinoma; HLA class I; antigen processing machinery; immune cell infiltration; immune escape; prognosis		Simple Summary Oral squamous cell carcinoma has developed different strategies to escape from T-cell-mediated immune surveillance, which is mediated by changes in the composition of cellular and soluble components of the tumor microenvironment as well as an impaired expression of molecules of the antigen processing machinery leading to a downregulation of HLA class I surface antigens. In depth ch…	[Wickenhauser, Claudia; Bethmann, Daniel; Beer, Jana] Univ Hosp Halle Saale, Inst Pathol, D-06112 Halle, Saale, Germany; [Kappler, Matthias; Eckert, Alexander Walter] Univ Hosp Halle Saale, Dept Oral Maxillofacial & Plast Surg, D-06120 Halle, Saale, Germany; [Eckert, Alexander Walter] Paracelsus Private Med Univ South Nuremberg, Univ Hosp, Dept Oral Maxillofacial & Plast Surg, D-90471 Nurnberg, G…	Martin Luther University Halle Wittenberg; Martin Luther University Halle Wittenberg; University of Erlangen Nuremberg; Martin Luther University Halle Wittenberg; Fraunhofer Gesellschaft	Seliger, B (corresponding author), Univ Hosp Halle Saale, Inst Med Immunol, D-06112 Halle, Saale, Germany.;Seliger, B (corresponding author), Fraunhofer Inst Cell Therapy & Immunol, D-04103 Leipzig, Germany.	claudia.wickenhauser@uk-halle.de; daniel.bethmann@uk-halle.de; matthias.kappler@uk-halle.de; alexander.eckert@klinikum-nuernberg.de; andre.steven@uk-halle.de; juergen.bukur@uk-halle.de; bernard.fox@providence.org; jana.beer@uk-halle.de; barbara.seliger@uk-halle.de	; Kappler, Matthias/ABG-9644-2020	Bethmann, Daniel/0000-0002-9582-025X; Kappler, Matthias/0000-0003-2002-0271	Deutsche Forschungsgemeinschaft [DFG 585/22-1]; Mildred Scheel Foundation [110703, 111091]; Academy of Finland (AKA) [111091] Funding Source: Academy of Finland (AKA)	Deutsche Forschungsgemeinschaft(German Research Foundation (DFG)); Mildred Scheel Foundation(Deutsche Krebshilfe); Academy of Finland (AKA)(Research Council of Finland)	This work was sponsored by the Deutsche Forschungsgemeinschaft project DFG 585/22-1 (B.S.) and the Mildred Scheel Foundation grants 110703 and 111091 (B.S.).		53	13	13	0	1	MDPI	BASEL	ST ALBAN-ANLAGE 66, CH-4052 BASEL, SWITZERLAND		2072-6694		CANCERS	Cancers	FEB	2021	13	4
J	Hu, T; Liu, HS; Liang, ZX; Wang, FW; Zhou, C; Zheng, XB; Zhang, YF; Song, YW; Hu, JC; He, XW; Xiao, J; King, RY; Wu, XR; Lan, P				Hu, Tuo; Liu, Huashan; Liang, Zhenxing; Wang, Fengwei; Zhou, Chi; Zheng, Xiaobin; Zhang, Yunfeng; Song, Yiwen; Hu, Jiancong; He, Xiaowen; Xiao, Jian; King, Ryan J.; Wu, Xianrui; Lan, Ping			Tumor-intrinsic CD47 signal regulates glycolysis and promotes colorectal cancer cell growth and metastasis	THERANOSTICS			English	Article						CD47; Colorectal Cancer; ENO1; ERK; Glycolysis	THERAPEUTIC TARGET; BLOCKADE; PROTEIN; PHAGOCYTOSIS; ALPHA; MICROENVIRONMENT; SYNERGIZES; RITUXIMAB; ENOLASE-1; RECEPTOR	Rationale: CD47 plays a vital role in the immune escape of tumor cells, but its role in regulating immune-unrelated biological processes such as proliferation and metastasis remains unclear. We seek to explore the immune-independent functions of CD47 in colorectal cancer (CRC). Methods: The expression of CD47 in CRC was determined by immunohistochemistry. The biological effect of CD47 signaling o…	[Hu, Tuo; Liu, Huashan; Liang, Zhenxing; Zhou, Chi; Zheng, Xiaobin; Zhang, Yunfeng; Hu, Jiancong; He, Xiaowen; Wu, Xianrui; Lan, Ping] Sun Yat Sen Univ, Affiliated Hosp 6, Dept Colorectal Surg, Guangzhou 510655, Guangdong, Peoples R China; [Hu, Tuo; Liu, Huashan; Liang, Zhenxing; Zhou, Chi; Zheng, Xiaobin; Zhang, Yunfeng; Hu, Jiancong; He, Xiaowen; Xiao, Jian; Wu, Xianrui; Lan, Ping] Sun Yat Sen …	Sun Yat Sen University; Sun Yat Sen University; University of Nebraska System; University of Nebraska Medical Center; Bioland Lab; State Key Lab Oncology South China; Sun Yat Sen University; Sun Yat Sen University; Sun Yat Sen University	Wu, XR; Lan, P (corresponding author), Sun Yat Sen Univ, Affiliated Hosp 6, 26 Yuancun Erheng Rd, Guangzhou 10655, Guangdong, Peoples R China.	wuxianr5@mail.sysu.edu.cn; lanping@mail.sysu.edu.cn	Hu, Tuo/AAV-2212-2020; Liang, Zhenxing/JXM-0574-2024; He, XW/JXN-0620-2024; Hu, Jiancong/HLW-0576-2023; lan, ping/T-1708-2017	Hu, Tuo/0000-0001-7069-1466	National Key R&D Program of China [2017YFC1308800]; National Natural Science Foundation of China [81870383]; Clinical Innovation Research Program of Guangzhou Regenerative Medicine and Health Guangdong Laboratory [2018GZR0201005]; Guangdong Natural Science Foundation [2017A030313785, 2016A030310187]; Science and Technology Planning Project of Guangzhou City [201804010014]; Science and Technology …	National Key R&D Program of China; National Natural Science Foundation of China(National Natural Science Foundation of China (NSFC)); Clinical Innovation Research Program of Guangzhou Regenerative Medicine and Health Guangdong Laboratory; Guangdong Natural Science Foundation(National Natural Science Foundation of Guangdong Province); Science and Technology Planning Project of Guangzhou City; Scie…	This work was supported by National Key R&D Program of China (No. 2017YFC1308800), National Natural Science Foundation of China (No. 81870383), Clinical Innovation Research Program of Guangzhou Regenerative Medicine and Health Guangdong Laboratory (No. 2018GZR0201005), Guangdong Natural Science Foundation (No. 2017A030313785, 2016A030310187), Science and Technology Planning Project of Guangzhou C…		54	88	92	2	40	IVYSPRING INT PUBL	LAKE HAVEN	PO BOX 4546, LAKE HAVEN, NSW 2263, AUSTRALIA	1838-7640			THERANOSTICS	Theranostics		2020	10	9
J	Xu, YZ; Chen, PP; Liu, DS; Xu, Q; Meng, H; Wang, XS				Xu, Yuanze; Chen, Pingping; Liu, Dongsong; Xu, Qin; Meng, Hao; Wang, Xuesong			Exploration of s new biomarker in osteosarcoma and association with clinical outcomes: TOP2A+cancer associated fibroblasts	JOURNAL OF GENE MEDICINE			English	Article						cancer-associated fibroblasts; immune escape; osteosarcoma; predictive model; TOP2A	TOPOISOMERASE-II-ALPHA; TGF-BETA; MICROENVIRONMENT; PROLIFERATION; EXPRESSION; INDUCTION; MIGRATION; INVASION; GENE	BackgroundOsteosarcoma (OS) is the leading malignant primary bone tumor in young adults and children and has a high mortality rate. Cancer-associated fibroblasts (CAFs) are major components of the tumor microenvironment, influencing cancer progression and metastasis. However, there is no systematic study on the role of CAF in OS. MethodsWe collected six OS patients' single-cell RNA sequencing dat…	[Xu, Yuanze; Meng, Hao; Wang, Xuesong] Jiangnan Univ, Affiliated Hosp, Wuxi, Peoples R China; [Xu, Yuanze; Liu, Dongsong; Xu, Qin; Wang, Xuesong] Nantong Univ, Sch Med, Nantong, Peoples R China; [Chen, Pingping] Wenzhou Med Univ, Affiliated Hosp 2, Yuying Childrens Hosp, Wenzhou, Peoples R China	Jiangnan University; Nantong University; Wenzhou Medical University	Wang, XS (corresponding author), Jiangnan Univ, Affiliated Hosp, Wuxi, Peoples R China.	victorwxs@jiangnan.edu.cn	meng, hao/JHT-3327-2023; Chen, Pingping/J-9561-2013						42	3	3	0	5	WILEY	HOBOKEN	111 RIVER ST, HOBOKEN 07030-5774, NJ USA	1099-498X	1521-2254		J GENE MED	J. Gene. Med.	NOV	2023	25	11
J	Sun, L; Wu, ZY; Dong, CR; Yu, S; Huang, H; Chen, ZD; Wu, ZP; Yin, XB				Sun, Liang; Wu, Zhengyi; Dong, Cairong; Yu, Shian; Huang, He; Chen, Zhendong; Wu, Zhipeng; Yin, Xiangbao			Signature construction and molecular subtype identification based on immune-related genes for better prediction of prognosis in hepatocellular carcinoma	BMC MEDICAL GENOMICS			English	Article						Hepatocellular carcinoma; Prognostic model; Bioinformatics; Immune microenvironment; Immunotherapy	1ST-LINE TREATMENT; SORAFENIB; IMMUNOTHERAPY; TUMORIGENESIS; LIVER; NR0B1	ObjectiveHepatocellular carcinoma (HCC) immunotherapy is a focus of current research. We established a model that can effectively predict the prognosis and efficacy of HCC immunotherapy by analyzing the immune genes of HCC.MethodsThrough the data mining of hepatocellular carcinoma in The Cancer Genome Atlas (TCGA), the immune genes with differences in tumor and normal tissues are screened, and th…	[Sun, Liang; Wu, Zhengyi; Dong, Cairong; Yu, Shian; Huang, He; Chen, Zhendong; Wu, Zhipeng; Yin, Xiangbao] Nanchang Univ, Affiliated Hosp 2, Dept Hepatobiliary Surg, Nanchang, Peoples R China	Nanchang University	Yin, XB (corresponding author), Nanchang Univ, Affiliated Hosp 2, Dept Hepatobiliary Surg, Nanchang, Peoples R China.	yxbndefy@163.com	Wang, Jiawei/KHC-8971-2024						44	0	0	2	4	BMC	LONDON	CAMPUS, 4 CRINAN ST, LONDON N1 9XW, ENGLAND		1755-8794		BMC MED GENOMICS	BMC Med. Genomics	JUN 14	2023	16	1
J	Bhatia, S; Oweida, A; Lennon, S; Darragh, LB; Milner, D; Phan, AV; Mueller, AC; Van Court, B; Raben, D; Serkova, NJ; Wang, XJ; Jimeno, A; Clambey, ET; Pasquale, EB; Karam, SD				Bhatia, Shilpa; Oweida, Ayman; Lennon, Shelby; Darragh, Laurel B.; Milner, Dallin; Phan, Andy V.; Mueller, Adam C.; Van Court, Benjamin; Raben, David; Serkova, Natalie J.; Wang, Xiao-Jing; Jimeno, Antonio; Clambey, Eric T.; Pasquale, Elena B.; Karam, Sana D.			Inhibition of EphB4-Ephrin-B2 Signaling Reprograms the Tumor Immune Microenvironment in Head and Neck Cancers	CANCER RESEARCH			English	Article							REGULATORY T-CELLS; TYROSINE KINASE; PD-1 BLOCKADE; ACTIVATION; MACROPHAGES; EXPRESSION; CARCINOMA; EPHB; PHOSPHORYLATION; COSTIMULATION	Identifying targets present in the tumor microenvironment that contribute to immune evasion has become an important area of research. In this study, we identified EphB4-ephrin-B2 signaling as a regulator of both innate and adaptive components of the immune system. EphB4 belongs to receptor tyrosine kinase family that interacts with ephrin-B2 ligand at sites of cell-cell contact, resulting in bidi…	[Bhatia, Shilpa; Oweida, Ayman; Lennon, Shelby; Darragh, Laurel B.; Milner, Dallin; Phan, Andy V.; Mueller, Adam C.; Van Court, Benjamin; Raben, David; Karam, Sana D.] Univ Colorado Denver, Dept Radiat Oncol, Anschutz Med Campus, Aurora, CO USA; [Serkova, Natalie J.; Clambey, Eric T.] Univ Colorado Denver, Dept Anesthesiol, Anschutz Med Campus, Aurora, CO USA; [Wang, Xiao-Jing] Univ Colorado Denv…	University of Colorado System; University of Colorado Anschutz Medical Campus; Children's Hospital Colorado; Children's Hospital Colorado; University of Colorado System; University of Colorado Anschutz Medical Campus; Children's Hospital Colorado; University of Colorado System; University of Colorado Anschutz Medical Campus; US Department of Veterans Affairs; Veterans Health Administration (VHA);…	Karam, SD (corresponding author), Univ Colorado Denver, 1665 Aurora Court,Suite 1032, Aurora, CO 80045 USA.	sana.karam@ucdenver.edu	Oweida, Ayman/AAA-1029-2019	Mueller, Adam/0000-0003-2678-0159; Darragh, Laurel/0000-0002-6445-7988; Oweida, Ayman/0000-0003-1256-4893	National Institute of Dental and Craniofacial Research [1R01DE028282-01A1]; RSNA [RSD1713]; Golfer's against Cancer; Cancer League of Colorado Grant; University of Colorado Cancer Center Support Grant [P30-CA046934]; Paul Sandoval Grant; Wings of Hope grant; Marsico family endowment funds	National Institute of Dental and Craniofacial Research(United States Department of Health & Human ServicesNational Institutes of Health (NIH) - USANIH National Institute of Dental & Craniofacial Research (NIDCR)); RSNA; Golfer's against Cancer; Cancer League of Colorado Grant; University of Colorado Cancer Center Support Grant; Paul Sandoval Grant; Wings of Hope grant; Marsico family endowment fu…	This work was supported by the National Institute of Dental and Craniofacial Research (to S. D. Karam, 1R01DE028282-01A1), RSNA grant (to S. D. Karam, #RSD1713), Golfer's against Cancer (to S. D. Karam and AJ), Cancer League of Colorado Grant (to S. D. Karam), and P30-CA046934 (University of Colorado Cancer Center Support Grant), Paul Sandoval Grant, Wings of Hope grant (to S. D. Karam), andMarsi…		62	33	34	0	18	AMER ASSOC CANCER RESEARCH	PHILADELPHIA	615 CHESTNUT ST, 17TH FLOOR, PHILADELPHIA, PA 19106-4404 USA	0008-5472	1538-7445		CANCER RES	Cancer Res.	MAY 15	2019	79	10
J	Du, AS; Yang, QL; Sun, XY; Zhao, QQ				Du, Ashuai; Yang, Qinglong; Sun, Xiaoying; Zhao, Qiangqiang			Exosomal circRNA-001264 promotes AML immunosuppression through induction of M2-like macrophages and PD-L1 overexpression	INTERNATIONAL IMMUNOPHARMACOLOGY			English	Article						Acute myeloid leukemia; Exosome; Circ_001264; M2 macrophage polarization; Immune escape	SIGNALING PATHWAYS; CANCER; RNA	Exosomes can help to effectively regulate the crosstalk between cancer cells and normal cells in the tumor microenvironment. They also regulate cancer cell proliferation and apoptosis by virtue of their cargo molecules. Transmission electron microscopy (TEM) together with differential ultracentrifugation served for verifying the presence of exosomes. In vivo and in vitro assays served for determi…	[Du, Ashuai] Guizhou Prov Peoples Hosp, Dept Infect, Guiyang 550002, Peoples R China; [Yang, Qinglong] Guizhou Prov peoples Hosp, Dept Gen Surg, Guiyang 550002, Peoples R China; [Yang, Qinglong] Cent South Univ, Sch Life Sci, Dept Cell Biol, Changsha 410013, Peoples R China; [Sun, Xiaoying] Sun Yat Sen Univ, Hosp 1, Guangzhou 510080, Guangdong, Peoples R China; [Sun, Xiaoying] Sun Yat Sen Univ, S…	Central South University; Sun Yat Sen University; Sun Yat Sen University	Sun, XY (corresponding author), Sun Yat Sen Univ, Hosp 1, Guangzhou 510080, Guangdong, Peoples R China.;Zhao, QQ (corresponding author), Peoples Hosp Liuzhou City, Dept Hematol, Liuzhou 545026, Peoples R China.	1069776629@qq.com; zgxyws@163.com			National Natural Science Foundation of China [82260365, 82372315]; Project of Kunlun Elite, High-End Innovation and Entrepreneurship Talents of Qinghai Province (2021) [13]; Basic Research Program of Qinghai Province-Applied Basic Research Program [2023-ZJ-716]; guiding project of Qinghai Provincial Health and Family Planning Commission [2018-wjzdx17]; Qinghai Provincial People's Hospital In-Hosp…	National Natural Science Foundation of China(National Natural Science Foundation of China (NSFC)); Project of Kunlun Elite, High-End Innovation and Entrepreneurship Talents of Qinghai Province (2021); Basic Research Program of Qinghai Province-Applied Basic Research Program; guiding project of Qinghai Provincial Health and Family Planning Commission; Qinghai Provincial People's Hospital In-Hospit…	This work was supported by the National Natural Science Foundation of China (No. 82260365, 82372315) . This work was supported by grants from the Project of Kunlun Elite, High-End Innovation and Entrepreneurship Talents of Qinghai Province (2021 No. 13) . Basic Research Program of Qinghai Province-Applied Basic Research Program (2023-ZJ-716) . The guiding project of Qinghai Provincial Health and …		40	8	8	1	4	ELSEVIER	AMSTERDAM	RADARWEG 29, 1043 NX AMSTERDAM, NETHERLANDS	1567-5769	1878-1705		INT IMMUNOPHARMACOL	Int. Immunopharmacol.	NOV	2023	124		A
J	Sim, DY; Lee, HJ; Ahn, CH; Park, J; Park, SY; Kil, BJ; Shim, BS; Kim, B; Kim, SH				Sim, Deok Yong; Lee, Hyo-Jung; Ahn, Chi-Hoon; Park, JiEon; Park, Su-Yeon; Kil, Bum-Ju; Shim, Bum-Sang; Kim, Bonglee; Kim, Sung-Hoon			Negative Regulation of CPSF6 Suppresses the Warburg Effect and Angiogenesis Leading to Tumor Progression Via c-Myc Signaling Network: Potential Therapeutic Target for Liver Cancer Therapy	INTERNATIONAL JOURNAL OF BIOLOGICAL SCIENCES			English	Article						CPSF6; Warburg effect; angiogenesis; hepatocellular carcinoma; c-Myc	HEPATOCELLULAR-CARCINOMA; METABOLISM; EXPRESSION; ONCOGENE; GROWTH	In this study, we explored the oncogenic mechanism of cleavage and polyadenylation-specific factor 6 (CPSF6) in hepatocellular carcinoma (HCC). CPSF6 was overexpressed in HCC tissues with poor survival rates compared to normal tissues. Hence, CPSF6 depletion suppressed cell viability and colony formation, induced apoptosis via PARP cleavage, and increased the sub-G1 population of Hep3B and Huh7 c…	[Sim, Deok Yong; Lee, Hyo-Jung; Ahn, Chi-Hoon; Park, JiEon; Park, Su-Yeon; Kil, Bum-Ju; Shim, Bum-Sang; Kim, Bonglee; Kim, Sung-Hoon] Kyung Hee Univ, Coll Korean Med, Canc Mol Targeted Herbal Res Lab, 26 Kyungheedae Ro, Seoul 02447, South Korea	Kyung Hee University	Kim, B; Kim, SH (corresponding author), Kyung Hee Univ, Coll Korean Med, 26 Kyungheedae Ro, Seoul 02447, South Korea.	bongleekim@khu.ac.kr; sungkim7@khu.ac.kr	Lee, Hyo/AAE-9943-2020		National Research Foundation of Korea - Korean Government [KHUASP-21-205, GSE229281]; National Research Foundation of Korea (NRF) - Korea government (MSIT) [2021R1A2C2003277]	National Research Foundation of Korea - Korean Government(National Research Foundation of KoreaKorean Government); National Research Foundation of Korea (NRF) - Korea government (MSIT)(National Research Foundation of KoreaMinistry of Science, ICT & Future Planning, Republic of KoreaMinistry of Science & ICT (MSIT), Republic of Korea)	This study was supported by the National Research Foundation of Korea grant funded by the Korean Government (No.2021R1A2C2003277) for Kim SH and the National Research Foundation of Korea (NRF) grant funded by the Korea government (MSIT) (No. 2020R1A5A2019413) for Kim B. Also, we would like to thank Editage ( www.editage.co.kr) for English language editing. In addition, we acknowledge that the pat…		51	0	0	2	2	IVYSPRING INT PUBL	LAKE HAVEN	PO BOX 4546, LAKE HAVEN, NSW 2263, AUSTRALIA	1449-2288			INT J BIOL SCI	Int. J. Biol. Sci.		2024	20	9
J	Mughal, MJ; Kwok, HF				Mughal, Muhammad Jameel; Kwok, Hang Fai			Multidimensional role of bacteria in cancer: Mechanisms insight, diagnostic, preventive and therapeutic potential	SEMINARS IN CANCER BIOLOGY			English	Article						Bacteria; Cancer; Biomarker; Bacterial based therapy; Bioengineered bacteria	SALMONELLA-TYPHIMURIUM A1-R; CLOSTRIDIUM-PERFRINGENS ENTEROTOXIN; HELICOBACTER-PYLORI INFECTION; CHLAMYDIA-TRACHOMATIS INFECTION; SQUAMOUS-CELL CARCINOMA; CERVICAL INTRAEPITHELIAL NEOPLASIA; GENETICALLY-MODIFIED BACTERIA; POSITRON-EMISSION-TOMOGRAPHY; BRONCHOALVEOLAR LAVAGE FLUID; URINARY-TRACT INFECTIONS	The active role of bacteria in oncogenesis has long been a topic of debate. Although, it was speculated to be a transmissible cause of cancer as early as the 16th-century, yet the idea about the direct involvement of bacteria in cancer development has only been explored in recent decades. More recently, several studies have uncovered the mechanisms behind the carcinogenic potential of bacteria wh…	[Mughal, Muhammad Jameel; Kwok, Hang Fai] Univ Macau, Fac Hlth Sci, Canc Ctr, Ave Univ, Taipa, Macao, Peoples R China; [Kwok, Hang Fai] Univ Macau, MOE Frontiers Sci Ctr Precis Oncol, Ave Univ, Taipa, Macao, Peoples R China	University of Macau; University of Macau	Kwok, HF (corresponding author), Univ Macau, Fac Hlth Sci, Canc Ctr, Ave Univ, Taipa, Macao, Peoples R China.	hfkwok@um.edu.mo	Jameel, Muhammad/HSG-2635-2023; Kwok, Hang Fai/AAY-2044-2021	Jameel, Muhammad/0000-0002-3982-5136	Science and Technology Development Fund (FDCT) , Macau SAR [019/2017/A1, 0055/2019/A1]; FDCT; Faculty of Health Sciences (FHS) University of Macau (UM)	Science and Technology Development Fund (FDCT) , Macau SAR; FDCT; Faculty of Health Sciences (FHS) University of Macau (UM)	This research was funded by the Science and Technology Development Fund (FDCT) , Macau SAR [File no. 019/2017/A1 & 0055/2019/A1] to HFK. MJM was in receipt of PhD funding from the FDCT and the Faculty of Health Sciences (FHS) University of Macau (UM) .		386	8	8	1	35	ACADEMIC PRESS LTD- ELSEVIER SCIENCE LTD	LONDON	24-28 OVAL RD, LONDON NW1 7DX, ENGLAND	1044-579X	1096-3650		SEMIN CANCER BIOL	Semin. Cancer Biol.	NOV	2022	86		2
J	Ye, J; Gavras, NW; Keeley, DC; Hughson, AL; Hannon, G; Vrooman, TG; Lesch, ML; Johnston, CJ; Lord, EM; Belt, BA; Linehan, DC; Eyles, J; Gerber, SA				Ye, Jian; Gavras, Nicholas W.; Keeley, David C.; Hughson, Angela L.; Hannon, Gary; Vrooman, Tara G.; Lesch, Maggie L.; Johnston, Carl J.; Lord, Edith M.; Belt, Brian A.; Linehan, David C.; Eyles, Jim; Gerber, Scott A.			CD73 and PD-L1 dual blockade amplifies antitumor efficacy of SBRT in murine PDAC models	JOURNAL FOR IMMUNOTHERAPY OF CANCER			English	Article						Adenosine; Radioimmunotherapy; Gastrointestinal Neoplasms; Tumor Microenvironment	PANCREATIC DUCTAL ADENOCARCINOMA; TUMOR MICROENVIRONMENT; COMBINATION THERAPY; IMMUNOTHERAPY; RADIOTHERAPY; BURDEN	BackgroundStereotactic body radiotherapy (SBRT) induces immunogenic cell death, leading to subsequent antitumor immune response that is in part counterbalanced by activation of immune evasive processes, for example, upregulation of programmed cell death-ligand 1 (PD-L1) and adenosine generating enzyme, CD73. CD73 is upregulated in pancreatic ductal adenocarcinoma (PDAC) compared with normal pancr…	[Ye, Jian; Gavras, Nicholas W.; Keeley, David C.; Hughson, Angela L.; Hannon, Gary; Lord, Edith M.; Belt, Brian A.; Linehan, David C.; Gerber, Scott A.] Univ Rochester, Ctr Tumor Immunol Res, Med Ctr, Rochester, NY 14627 USA; [Ye, Jian; Gavras, Nicholas W.; Keeley, David C.; Hughson, Angela L.; Hannon, Gary; Vrooman, Tara G.; Lesch, Maggie L.; Belt, Brian A.; Linehan, David C.; Gerber, Scott A.] …	University of Rochester; University of Rochester; University of Rochester; University of Rochester; University of Rochester; AstraZeneca	Gerber, SA (corresponding author), Univ Rochester, Ctr Tumor Immunol Res, Med Ctr, Rochester, NY 14627 USA.;Gerber, SA (corresponding author), Univ Rochester, Dept Surg, Med Ctr, Rochester, NY 14627 USA.;Gerber, SA (corresponding author), Univ Rochester, Dept Microbiol & Immunol, Med Ctr, Rochester, NY 14627 USA.;Gerber, SA (corresponding author), Univ Rochester, Wilmot Canc Inst, Med Ctr, Roches…	scott_gerber@urmc.rochester.edu		Lesch, Maggie/0000-0002-7080-2020; Hannon, Gary/0000-0003-1204-0299	NIH [R01CA230277, R01CA236390, R01CA262580]	NIH(United States Department of Health & Human ServicesNational Institutes of Health (NIH) - USA)	This work was supported by grants from the NIH (R01CA230277 to SAG; R01CA236390 to SAG and ER; R01CA262580 to SAG and DL). We additionally thank Eric Hernady of the Small Animal Radiation Research Core for mice SBRT treatment and Eric Gosselin from AstraZeneca, Waltham, Massachusetts, USA, for adenosine analysis.		47	9	9	3	7	BMJ PUBLISHING GROUP	LONDON	BRITISH MED ASSOC HOUSE, TAVISTOCK SQUARE, LONDON WC1H 9JR, ENGLAND		2051-1426		J IMMUNOTHER CANCER	J. Immunother. Cancer	MAY	2023	11	5
J	Liu, HS; Yan, R; Xiao, ZR; Huang, XY; Yao, JN; Liu, J; An, GY; Ge, Y				Liu, Heshu; Yan, Rui; Xiao, Zeru; Huang, Xuying; Yao, Jiannan; Liu, Jian; An, Guangyu; Ge, Yang			Targeting DCLK1 attenuates tumor stemness and evokes antitumor immunity in triple-negative breast cancer by inhibiting IL-6/STAT3 signaling	BREAST CANCER RESEARCH			English	Article						Triple-negative breast cancer; DCLK1; CSCs; IL-6; STAT3 signaling; The mesenchymal-like subtype	EPITHELIAL-MESENCHYMAL TRANSITION; DRUG-RESISTANCE; SELF-RENEWAL; CELLS; MICROENVIRONMENT; COMBINATION; MARKER; KINASE	Triple-negative breast cancer (TNBC) exhibits the poorest outcomes among breast cancer subtypes due to the high heterogeneity and a lasting scarcity of effectual treatments. Targeted therapies based on molecular subtypes of TNBC are critical step toward tailoring treatments to improve clinical outcomes. Gastrointestinal cancer stem cell (CSC) marker DCLK1 was reported to be highly expressed in st…	[Liu, Heshu; Yan, Rui; Xiao, Zeru; Huang, Xuying; Yao, Jiannan; Liu, Jian; An, Guangyu; Ge, Yang] Capital Med Univ, Beijing Chao Yang Hosp, Dept Oncol, Beijing 100020, Peoples R China	Capital Medical University	Ge, Y (corresponding author), Capital Med Univ, Beijing Chao Yang Hosp, Dept Oncol, Beijing 100020, Peoples R China.	interna-1@163.com	GE, Yang/JDW-1847-2023	GE, Yang/0000-0002-4855-6417					47	10	10	2	8	BMC	LONDON	CAMPUS, 4 CRINAN ST, LONDON N1 9XW, ENGLAND	1465-5411	1465-542X		BREAST CANCER RES	Breast Cancer Res.	APR 17	2023	25	1
J	Gao, J; Zhang, LX; Ao, YQ; Jin, C; Zhang, PF; Wang, HK; Lin, M; Jiang, JH; Ding, JY				Gao, Jian; Zhang, Ling-Xian; Ao, Yong-Qiang; Jin, Chun; Zhang, Peng-Fei; Wang, Hai-kun; Lin, Miao; Jiang, Jia-Hao; Ding, Jian-Yong			Elevated circASCC3 limits antitumor immunity by sponging miR-432-5p to upregulate C5a in non-small cell lung cancer	CANCER LETTERS			English	Article						NSCLC; circASCC3; miR-432-5p; C5a; Immune evasion	BLOCKADE; ROLES	Although anti-programmed cell death 1 (PD1) treatment has become a first-line therapy for advanced non-small cell lung cancer (NSCLC), most NSCLC patients are refractory to anti-PD1. Here, we aimed to investigate the mechanism of dysregulated circular RNAs (circRNAs) related to anti-PD1 resistance in NSCLC. The expression of circASCC3 (hsa_circ_0077,495) in NSCLC tissues and cell lines was evalua…	[Gao, Jian; Ao, Yong-Qiang; Jin, Chun; Lin, Miao; Jiang, Jia-Hao; Ding, Jian-Yong] Fudan Univ, Dept Thorac Surg, Affiliated Zhongshan Hosp, Shanghai 200032, Peoples R China; [Gao, Jian; Ao, Yong-Qiang; Jin, Chun; Lin, Miao; Jiang, Jia-Hao; Ding, Jian-Yong] Fudan Univ, Canc Ctr, Zhongshan Hosp, Shanghai 200032, Peoples R China; [Wang, Hai-kun] Chinese Acad Sci, Inst Pasteur Shanghai, CAS Key Lab M…	Fudan University; Fudan University; Pasteur Network; Chinese Academy of Sciences; Shanghai Institute of Immunity and Infection, CAS; Fudan University; Nanchang University	Jiang, JH; Ding, JY (corresponding author), Fudan Univ, Dept Thorac Surg, Affiliated Zhongshan Hosp, Shanghai 200032, Peoples R China.;Jiang, JH; Ding, JY (corresponding author), Fudan Univ, Canc Ctr, Zhongshan Hosp, Shanghai 200032, Peoples R China.	jiang.jiahao@zs-hospital.sh.cn; ding.jianyong@zs-hospital.sh.cn	Ding, Jianyong/AAE-4862-2020; ding, jianyong/KVZ-3622-2024; Zhang, Pengfei/GPC-5146-2022		National Natural Science Foundation of China [81972168, 82072575]; National Key RAMP;D Program of China [2016YFA0502202]; Strategic Priority Research Program of Chinese Academy of Sciences [XDB29030103]	National Natural Science Foundation of China(National Natural Science Foundation of China (NSFC)); National Key RAMP;D Program of China; Strategic Priority Research Program of Chinese Academy of Sciences(Chinese Academy of Sciences)	This work was supported by the following grants: National Natural Science Foundation of China (81972168, 82072575), National Key R&D Program of China (2016YFA0502202, H.W.), and Strategic Priority Research Program of the Chinese Academy of Sciences (XDB29030103).		43	8	8	1	15	ELSEVIER IRELAND LTD	CLARE	ELSEVIER HOUSE, BROOKVALE PLAZA, EAST PARK SHANNON, CO, CLARE, 00000, IRELAND	0304-3835	1872-7980		CANCER LETT	Cancer Lett.	SEP 1	2022	543
J	Looi, CK; Gan, LL; Sim, W; Hii, LW; Chung, FFL; Leong, CO; Lim, WM; Mai, CW				Looi, Chin-King; Gan, Li-Lian; Sim, Wynne; Hii, Ling-Wei; Chung, Felicia Fei-Lei; Leong, Chee-Onn; Lim, Wei-Meng; Mai, Chun-Wai			Histone Deacetylase Inhibitors Restore Cancer Cell Sensitivity towards T Lymphocytes Mediated Cytotoxicity in Pancreatic Cancer	CANCERS			English	Article						pancreatic ductal adenocarcinoma; cytotoxic T lymphocytes resistance; histone deactylase inhibitors	MHC CLASS-I; NITRIC-OXIDE; TUMOR PROGRESSION; IMMUNE EVASION; EXPRESSION; INDUCTION; PROSTATE; THERAPY; SAFETY; VIVO	Simple Summary Pancreatic ductal adenocarcinoma (PDAC) is an aggressive pancreatic cancer that is resistant to most treatments due to its tumour microenvironment. In search of an effective therapeutic agents that can overcome the tumour microenvironment, we analysed the PDAC patients genomic profilings and identified that patients with high cytotoxic T lymphocytes (CTL) killing activity were asso…	[Looi, Chin-King; Gan, Li-Lian] Int Med Univ, Sch Postgrad Studies, Kuala Lumpur 57000, Malaysia; [Gan, Li-Lian] Minist Hlth Malaysia, Clin Res Ctr, Hosp Tuanku Jaafar Seremban, Seremban 70300, Malaysia; [Sim, Wynne] Int Med Univ, Sch Med, Kuala Lumpur 57000, Malaysia; [Hii, Ling-Wei; Leong, Chee-Onn; Lim, Wei-Meng; Mai, Chun-Wai] Int Med Univ, Ctr Canc & Stem Cell Res Dev & Innovat IRDI, Inst Re…	International Medical University Malaysia; Kementerian Kesihatan Malaysia; International Medical University Malaysia; International Medical University Malaysia; International Medical University Malaysia; Sunway University; Monash University; Monash University Malaysia; Shanghai Jiao Tong University	Mai, CW (corresponding author), Int Med Univ, Ctr Canc & Stem Cell Res Dev & Innovat IRDI, Inst Res, Kuala Lumpur 57000, Malaysia.;Mai, CW (corresponding author), Int Med Univ, Sch Pharm, Kuala Lumpur 57000, Malaysia.;Mai, CW (corresponding author), Shanghai Jiao Tong Univ, Ren Ji Hosp, Renji Med X Clin Stem Cell Res Ctr, Sch Med,State Key Lab Oncogenes & Related Genes, Shanghai 200127, Peoples R…	00000028295@student.imu.edu.my; lilian.gan@gmail.com; wynnesim@yahoo.com; lingweihii@gmail.com; feliciacfl@sunway.edu.my; coleong@agtcgenomics.com; limweimeng2014@gmail.com; mai.chunwai@outllook.com	Mai, Chun Wai/M-3972-2013; Chung, Felicia/E-5846-2016; Hii, Ling-Wei/J-8926-2015; Lim, Wei Meng/HLH-1971-2023	Chung, Felicia/0000-0003-1043-4948	Malaysia Ministry of Education Fundamental Research Grant Scheme [FRGS/1/2020/SKK0/IMU/03/1, FRGS/1/2017/SKK08/IMU/03/1]; Malaysia Toray Science Foundation (MTSF) Science and Technology Research Grant [STRG 2020/IMU R264/2020]; International Medical University [BMS I/2020]	Malaysia Ministry of Education Fundamental Research Grant Scheme; Malaysia Toray Science Foundation (MTSF) Science and Technology Research Grant; International Medical University	The authors thank the Malaysia Ministry of Education Fundamental Research Grant Scheme (FRGS/1/2020/SKK0/IMU/03/1; FRGS/1/2017/SKK08/IMU/03/1), Malaysia Toray Science Foundation (MTSF) Science and Technology Research Grant (STRG 2020/IMU R264/2020), and International Medical University (BMS I/2020(10)) for providing research consumables and software subscription, including BioRender.com (graphic …		87	3	3	2	8	MDPI	BASEL	ST ALBAN-ANLAGE 66, CH-4052 BASEL, SWITZERLAND		2072-6694		CANCERS	Cancers	AUG	2022	14	15
J	Pinjusic, K; Dubey, OA; Egorova, O; Nassiri, S; Meylan, E; Faget, J; Constam, DB				Pinjusic, Katarina; Dubey, Olivier Andreas; Egorova, Olga; Nassiri, Sina; Meylan, Etienne; Faget, Julien; Constam, Daniel Beat			Activin-A impairs CD8 T cell-mediated immunity and immune checkpoint therapy response in melanoma	JOURNAL FOR IMMUNOTHERAPY OF CANCER			English	Article						melanoma; immunotherapy; immune evasion; tumor microenvironment	DENDRITIC CELLS; EXPRESSION; MACROPHAGES; CYTOKINE; PROMOTES; PROTECT; INHIBIN	Background Activin-A, a transforming growth factor beta family member, is secreted by many cancer types and is often associated with poor disease prognosis. Previous studies have shown that Activin-A expression can promote cancer progression and reduce the intratumoral frequency of cytotoxic T cells. However, the underlying mechanisms and the significance of Activin-A expression for cancer therap…	[Pinjusic, Katarina; Dubey, Olivier Andreas; Egorova, Olga; Meylan, Etienne; Faget, Julien; Constam, Daniel Beat] Ecole Polytech Fed Lausanne, Sch Life Sci SV, ISREC, Lausanne, Switzerland; [Nassiri, Sina] Swiss Inst Bioinformat, Bioinformat Core Facil, Lausanne, Switzerland; [Meylan, Etienne] Univ Libre Bruxelles, Lab Immunooncol, Bordet Canc Res Labs, Inst Jules Bordet,Fac Med, Brussels, Belgiu…	Swiss Federal Institutes of Technology Domain; Ecole Polytechnique Federale de Lausanne; Swiss Institute Experimental Cancer Research; Swiss Institute of Bioinformatics; Universite Libre de Bruxelles; Institut Jules Bordet; Universite Libre de Bruxelles; Institut National de la Sante et de la Recherche Medicale (Inserm); Universite de Montpellier	Constam, DB (corresponding author), Ecole Polytech Fed Lausanne, Sch Life Sci SV, ISREC, Lausanne, Switzerland.	daniel.constam@epfl.ch	Faget, Julien/Y-7187-2019	Pinjusic, Katarina/0000-0002-5070-3340; Meylan, Etienne/0000-0002-0899-2230; Egorova, Olga/0000-0002-5121-3132	Swiss National Science foundation [31003A_179330]; Swiss Cancer League [KFS-4454-02-2018]; Anna Fuller Fund [20495]; Swiss National Science Foundation (SNF) [31003A_179330] Funding Source: Swiss National Science Foundation (SNF)	Swiss National Science foundation(Swiss National Science Foundation (SNSF)); Swiss Cancer League; Anna Fuller Fund; Swiss National Science Foundation (SNF)(Swiss National Science Foundation (SNSF))	This work was supported by grants 31003A_179330 of the Swiss National Science foundation and KFS-4454-02-2018 from the Swiss Cancer League and by the Anna Fuller Fund award 20495 to DBC, and by services of the Center of PhenoGenomics and Flow Cytometry Research Core Facilities at the School of Life Sciences of EPFL.		50	15	16	1	5	BMJ PUBLISHING GROUP	LONDON	BRITISH MED ASSOC HOUSE, TAVISTOCK SQUARE, LONDON WC1H 9JR, ENGLAND		2051-1426		J IMMUNOTHER CANCER	J. Immunother. Cancer	MAY	2022	10	5
J	Concha-Benavente, F; Kansy, B; Moskovitz, J; Moy, J; Chandran, U; Ferris, RL				Concha-Benavente, Fernando; Kansy, Benjamin; Moskovitz, Jessica; Moy, Jennifer; Chandran, Uma; Ferris, Robert L.			PD-L1 Mediates Dysfunction in Activated PD-1+ NK Cells in Head and Neck Cancer Patients	CANCER IMMUNOLOGY RESEARCH			English	Article							NATURAL-KILLER-CELLS; T-CELLS; PROGNOSTIC-SIGNIFICANCE; PROGRAMMED DEATH-1; TIM-3 EXPRESSION; ADAPTER SAP; IMMUNOTHERAPY; BLOCKADE; CYTOTOXICITY; CARCINOMA	Inhibitory immune-checkpoint receptors (ICRs), including programmed death 1 (PD-1), have been characterized as exhaustion markers on T cells that infiltrate the tumor microenvironment (TME) of many cancer types, including head and neck cancer (HNC). However, expression and function of ICRs, including PD-1, on natural killer (NK) cells remains less defined. NK cells are innate immune effector cell…	[Concha-Benavente, Fernando; Moskovitz, Jessica; Moy, Jennifer; Ferris, Robert L.] Univ Pittsburgh, Dept Otolaryngol, Pittsburgh, PA 15260 USA; [Concha-Benavente, Fernando; Ferris, Robert L.] Univ Pittsburgh, Hillman Canc Ctr, Pittsburgh, PA USA; [Kansy, Benjamin] Univ Hosp Essen, Dept Otorhinolaryngol, Essen, Germany; [Chandran, Uma] Univ Pittsburgh, Dept Biomed informat, Pittsburgh, PA USA; [Fe…	Pennsylvania Commonwealth System of Higher Education (PCSHE); University of Pittsburgh; Pennsylvania Commonwealth System of Higher Education (PCSHE); University of Pittsburgh; University of Duisburg Essen; Pennsylvania Commonwealth System of Higher Education (PCSHE); University of Pittsburgh; Pennsylvania Commonwealth System of Higher Education (PCSHE); University of Pittsburgh	Ferris, RL (corresponding author), Univ Pittsburgh, Canc Inst, 5117 Ctr Ave,Room 2-26b, Pittsburgh, PA 15213 USA.	ferrisrl@upmc.edu			NIH [R01 DE19727, P50 CA097190, CA110249]; University of Pittsburgh Cancer Center Support Grant [P30CA047904]	NIH(United States Department of Health & Human ServicesNational Institutes of Health (NIH) - USA); University of Pittsburgh Cancer Center Support Grant	This work was supported by NIH grants R01 DE19727, P50 CA097190, and CA110249 and University of Pittsburgh Cancer Center Support Grant P30CA047904.		61	120	130	0	22	AMER ASSOC CANCER RESEARCH	PHILADELPHIA	615 CHESTNUT ST, 17TH FLOOR, PHILADELPHIA, PA 19106-4404 USA	2326-6066	2326-6074		CANCER IMMUNOL RES	Cancer Immunol. Res.	DEC	2018	6	12
J	Liu, ZT; Sun, L; Peng, XY; Liu, SC; Zhu, ZM; Huang, C				Liu, Zitao; Sun, Liang; Peng, Xingyu; Liu, Sicheng; Zhu, Zhengming; Huang, Chao			An immunogenic cell death-related signature predicts prognosis and immunotherapy response in stomach adenocarcinoma	APOPTOSIS			English	Article						Immunogenic cell death; Stomach adenocarcinoma; Prognosis; Tumor microenvironment; Immunotherapy	CANCER; MICROENVIRONMENT; RESISTANCE	The immunogenic cell death (ICD) is a specific type of regulatory cell death (RCD), which induces adaptive immunity against antigens of dead cells. ICDs have received increasing attention for their potential role in tumor microenvironment reprogramming and immunotherapy. However, the relationship between ICD-related features and stomach adenocarcinoma (STAD) prognosis, immune cell infiltration an…	[Liu, Zitao; Sun, Liang; Peng, Xingyu; Liu, Sicheng; Zhu, Zhengming; Huang, Chao] Nanchang Univ, Affiliated Hosp 2, Dept Gen Surg, 1 Minde Rd, Nanchang 330006, Jiangxi, Peoples R China	Nanchang University	Zhu, ZM; Huang, C (corresponding author), Nanchang Univ, Affiliated Hosp 2, Dept Gen Surg, 1 Minde Rd, Nanchang 330006, Jiangxi, Peoples R China.	zhengmingzhu28@126.com; huangchao8041@163.com	cong, z/KCF-0053-2024						42	3	3	0	1	SPRINGER	DORDRECHT	VAN GODEWIJCKSTRAAT 30, 3311 GZ DORDRECHT, NETHERLANDS	1360-8185	1573-675X		APOPTOSIS	Apoptosis	DEC	2023	28	11-12
J	Yan, ZD; Zhong, ZH; Shi, CK; Feng, MY; Feng, XQ; Liu, T				Yan, Zhideng; Zhong, Zhihui; Shi, Chuanke; Feng, Muyin; Feng, Xiaoqiang; Liu, Tong			The prognostic marker KRT81 is involved in suppressing CD8+T cells and predicts immunotherapy response for triple-negative breast cancer	CANCER BIOLOGY & THERAPY			English	Article						Triple-negative breast cancer; keratin 81; prognostic gene; immunotherapy response; immune microenvironment; CD8+T cells		Triple-negative breast Cancer (TNBC) is an aggressive subtype lacking estrogen, progesterone, and HER2 receptors. Known for limited targeted therapies, it poses challenges and requires personalized treatment strategies. Differential analysis revealed a significant decrease in keratin 81 (KRT81) expression in non-TNBC samples and an increase in TNBC samples, lower KRT81 expression correlated with …	[Yan, Zhideng; Shi, Chuanke; Liu, Tong] Guangzhou Univ Tradit Chinese Med, Dept Gen Surg, Zhongshan Hosp Tradit Chinese Med Affiliated, Zhongshan, Guangdong, Peoples R China; [Zhong, Zhihui; Feng, Xiaoqiang] Gaozhou Peoples Hosp, Ctr Stem Cell & Regenerat Med, 89,Xiguan Rd, Gaozhou 525200, Guangdong, Peoples R China; [Feng, Muyin; Liu, Tong] Guangzhou Univ Tradit Chinese Med, Dept Pathol, Zhongsh…	Guangzhou University of Chinese Medicine; Guangzhou University of Chinese Medicine	Feng, XQ (corresponding author), Gaozhou Peoples Hosp, Ctr Stem Cell & Regenerat Med, 89,Xiguan Rd, Gaozhou 525200, Guangdong, Peoples R China.;Liu, T (corresponding author), Guangzhou Univ Tradit Chinese Med, Dept Pathol, Zhongshan Hosp Tradit Chinese Med Affiliated, 3,Kangxin Rd, Zhongshan 528400, Guangdong, Peoples R China.	fengxq93@163.com; tong19941019@outlook.com	冯, 小强/IAP-9446-2023	Liu, Tong/0009-0000-8659-1662	This study was supported by Zhongshan Hospital Scientific Research Foundation; Zhongshan Key Medical Specialty and Guangdong Province Key Specialty of Traditional Chinese Medicine	This study was supported by Zhongshan Hospital Scientific Research Foundation; Zhongshan Key Medical Specialty and Guangdong Province Key Specialty of Traditional Chinese Medicine	Thanks a lot to the authors for providing valuable contributions to the bulk- and single-cell RNA sequencing datasets accessible in the public database. Department of Breast Surgery, affiliated to the Department of General Surgery, has been rated as Zhongshan Key Medical Specialty and Guangdong Province Key Specialty of Traditional Chinese Medicine. This study was guided and supported by the disc…		42	1	1	6	6	TAYLOR & FRANCIS INC	PHILADELPHIA	530 WALNUT STREET, STE 850, PHILADELPHIA, PA 19106 USA	1538-4047	1555-8576		CANCER BIOL THER	Cancer Biol. Ther.	DEC 31	2024	25	1
J	Connolly, NP; Shetty, AC; Stokum, JA; Hoeschele, I; Siegel, MB; Miller, CR; Kim, AJ; Ho, CY; Davila, E; Simard, JM; Devine, SE; Rossmeisl, JH; Holland, EC; Winkles, JA; Woodworth, GF				Connolly, Nina P.; Shetty, Amol C.; Stokum, Jesse A.; Hoeschele, Ina; Siegel, Marni B.; Miller, C. Ryan; Kim, Anthony J.; Ho, Cheng-Ying; Davila, Eduardo; Simard, J. Marc; Devine, Scott E.; Rossmeisl, John H.; Holland, Eric C.; Winkles, Jeffrey A.; Woodworth, Graeme F.			Cross-species transcriptional analysis reveals conserved and host-specific neoplastic processes in mammalian glioma	SCIENTIFIC REPORTS			English	Article							GLIOBLASTOMA STEM-CELLS; GROWTH-FACTOR RECEPTOR; NATURAL-HISTORY; MURINE MODELS; BRAIN-TUMORS; MOUSE MODELS; CYCLE ARREST; PATHWAYS; PROGRESSION; EXPRESSION	Glioma is a unique neoplastic disease that develops exclusively in the central nervous system (CNS) and rarely metastasizes to other tissues. This feature strongly implicates the tumor-host CNS microenvironment in gliomagenesis and tumor progression. We investigated the differences and similarities in glioma biology as conveyed by transcriptomic patterns across four mammalian hosts: rats, mice, d…	[Connolly, Nina P.; Stokum, Jesse A.; Kim, Anthony J.; Simard, J. Marc; Woodworth, Graeme F.] Univ Maryland, Sch Med, Dept Neurosurg, Baltimore, MD 21201 USA; [Shetty, Amol C.; Devine, Scott E.] Univ Maryland, Sch Med, Inst Genome Sci, Baltimore, MD 21201 USA; [Hoeschele, Ina] Virginia Tech, Virginia Bioinformat Inst, Blacksburg, VA USA; [Hoeschele, Ina] Virginia Tech, Dept Stat, Blacksburg, VA U…	University System of Maryland; University of Maryland Baltimore; University System of Maryland; University of Maryland Baltimore; Virginia Polytechnic Institute & State University; Virginia Polytechnic Institute & State University; University of North Carolina; University of North Carolina Chapel Hill; University of North Carolina; University of North Carolina Chapel Hill; University of North Car…	Woodworth, GF (corresponding author), Univ Maryland, Sch Med, Dept Neurosurg, Baltimore, MD 21201 USA.;Woodworth, GF (corresponding author), Univ Maryland, Sch Med, Marlene & Stewart Greenebaum Comprehens Canc Ctr, Baltimore, MD 21201 USA.	gwoodworth@som.umaryland.edu	Ho, Cheng-Ying/AAA-5098-2019; Shetty, Amol/W-7121-2019; Rossmeisl, John/Q-7119-2016; Woodworth, Graeme/LDE-7358-2024; Miller, Christopher/B-9365-2008	Shetty, Amol/0000-0001-8790-7649; Woodworth, Graeme/0000-0001-9663-0768; McClure, Marni/0000-0002-0807-4368; Miller, Christopher/0000-0002-0096-8762	NIH [T32 CA154274, F30-CA200345-01, R01CA139099, K12 NS080223, K08 NS090430]; Wallace Coulter Foundation; Passano Foundation; American Cancer Society-Research Scholar Grant [128970-RSG-16-012-01-CDD]	NIH(United States Department of Health & Human ServicesNational Institutes of Health (NIH) - USA); Wallace Coulter Foundation; Passano Foundation; American Cancer Society-Research Scholar Grant(American Cancer Society)	This study was supported by NIH T32 CA154274 (NC), NIH F30-CA200345-01 (MBS), NIH R01CA139099 (JHR); the Wallace Coulter Foundation (JHR); the Passano Foundation (GW); NIH K12 NS080223 Neurosurgeon Research Career Development Program (GW), NIH K08 NS090430 (GW), American Cancer Society-Research Scholar Grant 128970-RSG-16-012-01-CDD (GW).		77	18	20	0	2	NATURE PORTFOLIO	BERLIN	HEIDELBERGER PLATZ 3, BERLIN, 14197, GERMANY	2045-2322			SCI REP-UK	Sci Rep	JAN 19	2018	8
J	Zheng, XM; Li, X; Shi, GL; Zhou, YD; Yan, JX; Zhang, H; Liu, XR; Zhang, JG; Liu, Y; Dai, LL; Yang, H				Zheng, Xinmin; Li, Xiang; Shi, Guolin; Zhou, Yidan; Yan, Jinxiao; Zhang, Hao; Liu, Xiru; Zhang, Jiangong; Liu, Yu; Dai, Liangliang; Yang, Hui			MMP-2/GSH-responsive nanobomb for tumor chemo-immunotherapy with hierarchical delivery and TAMs re-education by regulating hbegf-activated ERK/MAPK signal pathway	CHEMICAL ENGINEERING JOURNAL			English	Article						Immunity regulators; Hierarchical drug delivery; MMP-2/GSH-responsive; Chemo-immunotherapy; TAMs re-education	MACROPHAGES; NANOPARTICLES; RESPONSES	The low targeting of immunity regulators & chemotherapy drugs and immune tolerance in the tumor microenvironment significantly hindered the chemo-immunotherapy effect. In this work, an MMP-2/GSH-responsive nanobomb loading Resiquimod (R848) and prodrug Cisplatin (Pt) with hierarchical drug delivery and tumor associated macrophages (TAMs) polarization traits was designed for improved chemo-immunot…	[Zheng, Xinmin; Li, Xiang; Shi, Guolin; Zhou, Yidan; Yan, Jinxiao; Zhang, Hao; Liu, Xiru; Yang, Hui] Northwestern Polytech Univ, Sch Life Sci, Xian 710072, Peoples R China; [Zheng, Xinmin; Li, Xiang; Shi, Guolin; Zhou, Yidan; Yan, Jinxiao; Zhang, Hao; Liu, Xiru; Yang, Hui] Northwestern Polytech Univ, Engn Res Ctr, Chinese Minist Educ Biol Diag Treatment & Protect, Xian 710072, Peoples R China; [Z…	Northwestern Polytechnical University; Northwestern Polytechnical University; Zhengzhou University; Nanjing University; Northwestern Polytechnical University; Northwestern Polytechnical University	Yang, H (corresponding author), Northwestern Polytech Univ, Sch Life Sci, Xian 710072, Peoples R China.;Liu, Y (corresponding author), Nanjing Univ, Affliated Nanjing Drum Tower Hosp, Med Sch, Dept Cardiol, 321 Zhongshan Rd, Nanjing 210008, Jiangsu, Peoples R China.;Dai, LL (corresponding author), Northwestern Polytech Univ Shenzhen, Res & Dev Inst, Sanhang Sci & Technol Bldg 45th,Gaoxin South 9t…	lycqx@aliyun.com; liangliangdai@nwpu.edu.cn; Kittyyh@nwpu.edu.cn	dai, liangliang/JCE-1715-2023; dai, liangliang/M-1284-2016	dai, liangliang/0000-0002-2041-9357	National Natural Science Foundation of China [52373157, 12002285]; Nanjing Medical Science and Technology Development Foundation [ZKX21014]; Guangdong Basic and Applied Basic Research Foundation [2024A1515010165]	National Natural Science Foundation of China(National Natural Science Foundation of China (NSFC)); Nanjing Medical Science and Technology Development Foundation; Guangdong Basic and Applied Basic Research Foundation	Acknowledgements This work was supported by the National Natural Science Foundation of China (52373157 and 12002285) , Project supported by Nanjing Medical Science and Technology Development Foundation (ZKX21014) , and Guangdong Basic and Applied Basic Research Foundation (2024A1515010165) .		57	0	0	12	12	ELSEVIER SCIENCE SA	LAUSANNE	PO BOX 564, 1001 LAUSANNE, SWITZERLAND	1385-8947	1873-3212		CHEM ENG J	Chem. Eng. J.	JUL 1	2024	491
J	Wartenberg, M; Cibin, S; Zlobec, I; Vassella, E; Eppenberger-Castori, S; Terracciano, L; Eichmann, MD; Worni, M; Gloor, B; Perren, A; Karamitopoulou, E				Wartenberg, Martin; Cibin, Silvia; Zlobec, Inti; Vassella, Erik; Eppenberger-Castori, Serenella; Terracciano, Luigi; Eichmann, Micha David; Worni, Mathias; Gloor, Beat; Perren, Aurel; Karamitopoulou, Eva			Integrated Genomic and Immunophenotypic Classification of Pancreatic Cancer Reveals Three Distinct Subtypes with Prognostic/Predictive Significance	CLINICAL CANCER RESEARCH			English	Article							EPITHELIAL-MESENCHYMAL-TRANSITION; TUMOR-BUDDING PHENOTYPE; DUCTAL ADENOCARCINOMA; COLORECTAL-CANCER; STEM-CELLS; PROGNOSTIC-FACTOR; PROSTATE-CANCER; STROMAL CELLS; RHAMM CD168; TGF-BETA	Purpose: Current clinical classification of pancreatic ductal adenocarcinoma (PDAC) is unable to predict prognosis or response to chemo-or immunotherapy and does not take into account the host reaction to PDAC cells. Our aim is to classify PDAC according to host- and tumor-related factors into clinically/biologically relevant subtypes by integrating molecular and microenvironmental findings. Expe…	[Wartenberg, Martin; Cibin, Silvia; Zlobec, Inti; Vassella, Erik; Eichmann, Micha David; Perren, Aurel; Karamitopoulou, Eva] Univ Bern, Inst Pathol, Murtenstr 31, CH-3008 Bern, Switzerland; [Eppenberger-Castori, Serenella; Terracciano, Luigi] Univ Basel, Inst Pathol, Basel, Switzerland; [Worni, Mathias; Gloor, Beat] Univ Bern, Insel Univ Hosp, Dept Visceral Surg, Bern, Switzerland	University of Bern; University of Basel; University of Bern; University Hospital of Bern	Karamitopoulou, E (corresponding author), Univ Bern, Inst Pathol, Murtenstr 31, CH-3008 Bern, Switzerland.	eva.diamantis@pathology.unibe.ch	Worni, Mathias/L-1556-2019; Wartenberg, Martin/AAX-1538-2021; Perren, Aurel/A-9383-2018; Wartenberg, Martin/IZD-8726-2023; TERRACCIANO, Luigi Maria/AAB-5335-2022	Eichmann, Micha/0000-0001-6283-659X; Perren, Aurel/0000-0002-6819-6092; Wartenberg, Martin/0000-0002-5378-3825; Zlobec, Inti/0000-0001-6741-3000; Worni, Mathias/0000-0001-9422-431X; Karamitopoulou-Diamantis, Eva/0000-0002-4833-1373; Vassella, Erik/0000-0001-7982-8713; TERRACCIANO, Luigi Maria/0000-0002-9393-9660	Werner and Hedy Berger-Janser Foundation; Foundation for Clinical-Experimental Tumor-Research	Werner and Hedy Berger-Janser Foundation; Foundation for Clinical-Experimental Tumor-Research	This project was supported by the Werner and Hedy Berger-Janser Foundation and the Foundation for Clinical-Experimental Tumor-Research.		60	139	146	0	12	AMER ASSOC CANCER RESEARCH	PHILADELPHIA	615 CHESTNUT ST, 17TH FLOOR, PHILADELPHIA, PA 19106-4404 USA	1078-0432	1557-3265		CLIN CANCER RES	Clin. Cancer Res.	SEP 15	2018	24	18
J	Mclean, DT; Meudt, JJ; Rivera, LDL; Schomberg, DT; Pavelec, DM; Duellman, TT; Buehler, DG; Schwartz, PB; Graham, M; Lee, LM; Graff, KD; Reichert, JL; Bon-Durant, SS; Konsitzke, CM; Ronnekleiv-Kelly, SM; Shanmuganayagam, D; Rubinstein, CD				Mclean, Dalton T.; Meudt, Jennifer J.; Rivera, Loren D. Lopez; Schomberg, Dominic T.; Pavelec, Derek M.; Duellman, Tyler T.; Buehler, Darya G.; Schwartz, Patrick B.; Graham, Melissa; Lee, Laura M.; Graff, Keri D.; Reichert, Jamie L.; Bon-Durant, Sandra S.; Konsitzke, Charles M.; Ronnekleiv-Kelly, Sean M.; Shanmuganayagam, Dhanansayan; Rubinstein, C. Dustin			Single-cell RNA sequencing of neurofibromas reveals a tumor microenvironment favorable for neural regeneration and immune suppression in a neurofibromatosis type 1 porcine model	FRONTIERS IN ONCOLOGY			English	Article						neurofibromatosis type 1 (NF1); single cell RNA seq; swine; tumor microenvironment (TME); neurofibroma; cancer-associated fibroblasts (CAF); immune checkpoint; neuroregeneration	PERIPHERAL-NERVE; SCHWANN-CELLS; EXTRACELLULAR-MATRIX; SELF-RENEWAL; STEM-CELLS; MAST-CELL; NF1 LOSS; T-CELLS; EXPRESSION; PROMOTES	Neurofibromatosis Type 1 (NF1) is one of the most common genetically inherited disorders that affects 1 in 3000 children annually. Clinical manifestations vary widely but nearly always include the development of cutaneous, plexiform and diffuse neurofibromas that are managed over many years. Recent single-cell transcriptomics profiling efforts of neurofibromas have begun to reveal cell signaling …	[Mclean, Dalton T.; Pavelec, Derek M.; Duellman, Tyler T.; Bon-Durant, Sandra S.; Konsitzke, Charles M.; Rubinstein, C. Dustin] Univ Wisconsin Madison, Biotechnol Ctr, Madison, WI 53706 USA; [Mclean, Dalton T.; Rivera, Loren D. Lopez; Schwartz, Patrick B.; Shanmuganayagam, Dhanansayan] Univ Wisconsin Madison, Mol & Environm Toxicol Program, Madison, WI 53706 USA; [Meudt, Jennifer J.; Schomberg, D…	University of Wisconsin System; University of Wisconsin Madison; University of Wisconsin System; University of Wisconsin Madison; University of Wisconsin System; University of Wisconsin Madison; University of Wisconsin System; University of Wisconsin Madison; University of Wisconsin System; University of Wisconsin Madison; University of Wisconsin System; University of Wisconsin Madison; Universit…	Rubinstein, CD (corresponding author), Univ Wisconsin Madison, Biotechnol Ctr, Madison, WI 53706 USA.;Shanmuganayagam, D (corresponding author), Univ Wisconsin Madison, Mol & Environm Toxicol Program, Madison, WI 53706 USA.;Shanmuganayagam, D (corresponding author), Univ Wisconsin, Dept Anim & Dairy Sci, Biomed & Genom Res Grp, Madison, WI 53706 USA.;Shanmuganayagam, D (corresponding author), Uni…	dshanmug@wisc.edu; crubinstein@wisc.edu		Lee, Laura/0000-0001-6105-0317; Lopez Rivera, Loren D./0000-0003-0078-3407	This work was supported by funding from the Biomedical amp; Genomic Research Group Discretionary Fund (University of Wisconsin-Madison), Neurofibromatosis Network, Links for Lauren, NF North Central, NF Central Plains, NF Northeast, NF Michigan, Cheri Ste; Biomedical amp; Genomic Research Group Discretionary Fund (University of Wisconsin-Madison); Links for Lauren, NF North Central, NF Central Pl…	This work was supported by funding from the Biomedical amp; Genomic Research Group Discretionary Fund (University of Wisconsin-Madison), Neurofibromatosis Network, Links for Lauren, NF North Central, NF Central Plains, NF Northeast, NF Michigan, Cheri Ste; Biomedical amp; Genomic Research Group Discretionary Fund (University of Wisconsin-Madison); Links for Lauren, NF North Central, NF Central Pl…	This work was supported by funding from the Biomedical & Genomic Research Group Discretionary Fund (University of Wisconsin-Madison), Neurofibromatosis Network, Links for Lauren, NF North Central, NF Central Plains, NF Northeast, NF Michigan, Cheri Stewart, and NF Team. This work was also supported by the Office of the Assistant Secretary of Defense for Health Affairs and the Defense Health Agenc…		172	1	1	0	0	FRONTIERS MEDIA SA	LAUSANNE	AVENUE DU TRIBUNAL FEDERAL 34, LAUSANNE, CH-1015, SWITZERLAND	2234-943X			FRONT ONCOL	Front. Oncol.	SEP 25	2023	13
J	Yue, TH; Li, JC; Zhu, J; Zuo, S; Wang, X; Liu, YC; Liu, J; Liu, XY; Wang, PY; Chen, SW				Yue, Taohua; Li, Jichang; Zhu, Jing; Zuo, Shuai; Wang, Xin; Liu, Yucun; Liu, Jia; Liu, Xiaoyun; Wang, Pengyuan; Chen, Shanwen			Hydrogen Sulfide Creates a Favorable Immune Microenvironment for Colon Cancer	CANCER RESEARCH			English	Article							REGULATORY T-CELLS; METASTASIS; DEPLETION; GROWTH; AXIS	Immunotherapy can elicit robust anticancer responses in the clinic. However, a large proportion of patients with colorectal cancer do not benefit from treatment. Although previous studies have shown that hydrogen sulfide (H2S) is involved in colorectal cancer development and immune escape, further insights into the mechan-isms and related molecules are needed to identify approaches to reverse the…	[Yue, Taohua; Li, Jichang; Zhu, Jing; Zuo, Shuai; Wang, Xin; Liu, Yucun; Wang, Pengyuan; Chen, Shanwen] Peking Univ First Hosp, Div Gen Surg, Beijing, Peoples R China; [Liu, Jia] Peking Univ, Hlth Sci Ctr, Dept Microbiol, Beijing, Peoples R China; [Liu, Jia] Peking Univ, Hlth Sci Ctr, Infect Dis Ctr, Sch Basic Med Sci, Beijing, Peoples R China; [Liu, Xiaoyun] Peking Univ, Hlth Sci Ctr, Dept Micro…	Peking University; Peking University; Peking University; Peking University	Chen, SW (corresponding author), Peking Univ, Peking Univ First Hosp, 8 Xishiku St, Beijing 100034, Peoples R China.	shanwen@pku.edu.cn	Zhang, Miao/JXY-8985-2024; yue, taohua/AAH-8434-2021; Liu, Yucun/AAW-9532-2020	Chen, Shanwen/0000-0003-3765-5994; yue, taohua/0000-0001-5055-4616; Liu, Jia/0000-0002-2845-1028	National Natural Science Foundation of China [81902384]	National Natural Science Foundation of China(National Natural Science Foundation of China (NSFC))	This study was supported by grants from the National Natural Science Foundation of China (No. 81902384) . The authors wish to thank Professor Dingfang Bu from the Central Laboratory in Peking University First Hospital for her assistance in the preparation of the manuscript as well as the healthy donors and patients enrolled in our study.		60	32	36	9	50	AMER ASSOC CANCER RESEARCH	PHILADELPHIA	615 CHESTNUT ST, 17TH FLOOR, PHILADELPHIA, PA 19106-4404 USA	0008-5472	1538-7445		CANCER RES	Cancer Res.	FEB 15	2023	83	4
J	Xia, MQ; Wang, S; Wang, L; Mei, YN; Tu, Y; Gao, L				Xia, Minqi; Wang, Shuo; Wang, Li; Mei, Yingna; Tu, Yi; Gao, Ling			The role of lactate metabolism-related LncRNAs in the prognosis, mutation, and tumor microenvironment of papillary thyroid cancer	FRONTIERS IN ENDOCRINOLOGY			English	Article						papillary thyroid cancer; long non-coding RNAs; lactate metabolism; risk model; immune microenvironment	MACROPHAGES; CELLS; EXPRESSION; CXCR4; MANAGEMENT; CARCINOMA; MIGRATION; SURVIVAL	BackgroundLactate, a byproduct of glucose metabolism, is primarily utilized for gluconeogenesis and numerous cellular and organismal life processes. Interestingly, many studies have demonstrated a correlation between lactate metabolism and tumor development. However, the relationship between long non-coding RNAs (lncRNAs) and lactate metabolism in papillary thyroid cancer (PTC) remains to be expl…	[Xia, Minqi; Wang, Shuo; Mei, Yingna; Gao, Ling] Wuhan Univ, Dept Endocrinol & Metab, Renmin Hosp, Wuhan, Peoples R China; [Wang, Li] Wuhan Univ, Dept Infect Prevent & Control Off, Renmin Hosp, Wuhan, Peoples R China; [Tu, Yi] Wuhan Univ, Dept Breast & Thyroid Surg, Renmin Hosp, Wuhan, Peoples R China	Wuhan University; Wuhan University; Wuhan University	Gao, L (corresponding author), Wuhan Univ, Dept Endocrinol & Metab, Renmin Hosp, Wuhan, Peoples R China.	ling.gao@whu.edu.cn			National Natural Science Foundation of China [81571376, 82270861]; Fundamental Research Funds for the Central Universities [2042020kf1079]; China Young Scientific Talent Research Fund for diabetes	National Natural Science Foundation of China(National Natural Science Foundation of China (NSFC)); Fundamental Research Funds for the Central Universities(Fundamental Research Funds for the Central Universities); China Young Scientific Talent Research Fund for diabetes	Funding LG had support from the National Natural Science Foundation of China (No. 81571376) and (No.82270861), the Fundamental Research Funds for the Central Universities (No. 2042020kf1079), and the China Young Scientific Talent Research Fund for diabetes (2017).		76	1	1	4	7	FRONTIERS MEDIA SA	LAUSANNE	AVENUE DU TRIBUNAL FEDERAL 34, LAUSANNE, CH-1015, SWITZERLAND	1664-2392			FRONT ENDOCRINOL	Front. Endocrinol.	MAR 21	2023	14
J	Ren, H; Liu, X; Xu, Q; Li, WJ; Zhao, N				Ren, He; Liu, Xin; Xu, Qiao; Li, Wanjing; Zhao, Na			Interleukin-35 expression promotes hepatocellular carcinogenesis by inducing γδ T-cell exhaustion	GENOMICS			English	Article						Interleukin-35; Hepatocellular carcinoma; gamma delta T-cell; Tumor microenvironment; T-cell exhaustion	MICROENVIRONMENTAL REGULATION; CANCER STATISTICS; IMMUNE EVASION; CHALLENGES; LIVER	Interleukin (IL)-35, a new member of the IL-12 family, exerts immunosuppressive effects in the hepatic microenvironment. Innate immune cells, such as ?d T cells, have vital roles in hepatic diseases, including acute and chronic hepatitis, liver cirrhosis, and hepatocellular carcinoma (HCC). In the current study, we focused on the effects and mechanisms of IL-35 on the local immune status of ?d T …	[Ren, He] Harbin Med Univ Canc Hosp, Dept Breast Surg, Harbin 150081, Peoples R China; [Ren, He; Liu, Xin; Xu, Qiao; Li, Wanjing; Zhao, Na] Tianjin Med Univ, Tianjin Med Univ Gen Hosp, Dept Gen Surg, Tianjin 300052, Peoples R China	Harbin Medical University; Tianjin Medical University	Zhao, N (corresponding author), Tianjin Med Univ, Tianjin Med Univ Gen Hosp, Dept Gen Surg, Tianjin 300052, Peoples R China.	nasy3367@126.com			Science and Technology Projects ofTianjin Health Commission [ZC20186]	Science and Technology Projects ofTianjin Health Commission	This study was supported by the Science and Technology Projects ofTianjin Health Commission (grant number ZC20186) .		37	2	2	0	1	ACADEMIC PRESS INC ELSEVIER SCIENCE	SAN DIEGO	525 B ST, STE 1900, SAN DIEGO, CA 92101-4495 USA	0888-7543	1089-8646		GENOMICS	Genomics	MAY	2023	115	3
J	Thomas, SN; Vokali, E; Lund, AW; Hubbell, JA; Swartz, MA				Thomas, Susan N.; Vokali, Efthymia; Lund, Amanda W.; Hubbell, Jeffrey A.; Swartz, Melody A.			Targeting the tumor-draining lymph node with adjuvanted nanoparticles reshapes the anti-tumor immune response	BIOMATERIALS			English	Article						Sentinel lymph node; Tumor-draining lymph node; Drug delivery; Immunomodulation; Immunotherapy	DENDRITIC CELLS; T-CELLS; INFILTRATING LYMPHOCYTES; CANCER-IMMUNOTHERAPY; METASTATIC MELANOMA; PERIPHERAL-BLOOD; CPG; DELIVERY; CCR7; LIPOPOLYSACCHARIDE	Accumulating evidence implicates the tumor-draining lymph node (TDLN) in tumor-induced immune escape, as it drains regulatory molecules and leukocytes from the tumor microenvironment. We asked whether targeted delivery of adjuvant to the TDLN, presumably already bathed in tumor antigens, could promote anti-tumor immunity and hinder tumor growth. To this end, we used 30 nm polymeric nanoparticles …	[Thomas, Susan N.; Vokali, Efthymia; Lund, Amanda W.; Hubbell, Jeffrey A.; Swartz, Melody A.] Ecole Polytech Fed Lausanne, Inst Bioengn, CH-1015 Lausanne, Switzerland; [Thomas, Susan N.; Lund, Amanda W.; Swartz, Melody A.] Ecole Polytech Fed Lausanne, Swiss Inst Expt Canc Res ISREC, CH-1015 Lausanne, Switzerland; [Hubbell, Jeffrey A.] Ecole Polytech Fed Lausanne, Inst Chem Sci & Engn, CH-1015 Lau…	Swiss Federal Institutes of Technology Domain; Ecole Polytechnique Federale de Lausanne; Swiss Federal Institutes of Technology Domain; Ecole Polytechnique Federale de Lausanne; Swiss Institute Experimental Cancer Research; Swiss Federal Institutes of Technology Domain; Ecole Polytechnique Federale de Lausanne	Swartz, MA (corresponding author), Ecole Polytech Fed Lausanne, Inst Bioengn, Stn 15, CH-1015 Lausanne, Switzerland.	jeffrey.hubbell@epfl.ch; melody.swartz@epfl.ch	Thomas, Susan/B-4592-2016; Hubbell, Jeffrey/A-9266-2008; Hubbell, Jeffrey/F-8987-2011	Hubbell, Jeffrey/0000-0003-0276-5456; Lund, Amanda/0000-0001-7389-9983					59	240	272	9	186	ELSEVIER SCI LTD	OXFORD	THE BOULEVARD, LANGFORD LANE, KIDLINGTON, OXFORD OX5 1GB, OXON, ENGLAND	0142-9612	1878-5905		BIOMATERIALS	Biomaterials	JAN	2014	35	2
J	Yang, YH; Kim, E; Kim, S				Yang, Yohan; Kim, Eunyoung; Kim, Sangwoo			Insignificant effects of loss of heterozygosity in HLA in the efficacy of immune checkpoint blockade treatment	GENES & GENOMICS			English	Article						Immunotherapy; Immune checkpoint blockade; Loss of heterozygosity in HLA; Tumor microenvironment	MELANOMA; CELLS; IMMUNOTHERAPY; RESISTANCE; MUTATIONS; ESCAPE; BETA	Background It is assumed that loss of heterozygosity and allelic copy loss in HLA gene is associated with poor response rates in immune checkpoint inhibitor treatment. H-owever, the accurate extents or consistency in cancer types have not been explored. Objective The goal of this study is to investigate quantitative relationship between HLA allelic copy loss and response rates to immune checkpoin…	[Yang, Yohan; Kim, Sangwoo] Yonsei Univ, Dept Biomed Syst Informat, Coll Med, 50-1 Yonsei Ro, Seoul 03722, South Korea; [Kim, Eunyoung; Kim, Sangwoo] Yonsei Univ, Grad Sch Med Sci, Dept Biomed Syst Informat, Coll Med,Brain Korea 21 Project, 50-1 Yonsei Ro, Seoul 03722, South Korea	Yonsei University; Yonsei University Health System; Yonsei University; Yonsei University Health System	Kim, S (corresponding author), Yonsei Univ, Dept Biomed Syst Informat, Coll Med, 50-1 Yonsei Ro, Seoul 03722, South Korea.;Kim, S (corresponding author), Yonsei Univ, Grad Sch Med Sci, Dept Biomed Syst Informat, Coll Med,Brain Korea 21 Project, 50-1 Yonsei Ro, Seoul 03722, South Korea.	swkim@yuhs.ac	Kim, Sangwoo/I-7348-2015	Kim, Sangwoo/0000-0001-5356-0827	Korea Health Technology R&D Project through the Korea Health Industry Development Institute (KHIDI) - Ministry of Health & Welfare, Republic of Korea [HI14C1324]	Korea Health Technology R&D Project through the Korea Health Industry Development Institute (KHIDI) - Ministry of Health & Welfare, Republic of Korea	This research was supported by a grant of the Korea Health Technology R&D Project through the Korea Health Industry Development Institute (KHIDI), funded by the Ministry of Health & Welfare, Republic of Korea (grant number : HI14C1324).		28	2	2	0	1	SPRINGER	NEW YORK	ONE NEW YORK PLAZA, SUITE 4600, NEW YORK, NY, UNITED STATES	1976-9571	2092-9293		GENES GENOM	Genes Genom.	APR	2022	44	4
J	Gong, XC; Liu, YF; Zhang, Q; Liang, KY; Wei, JF; Du, HL				Gong, Xiaocheng; Liu, Yunfei; Zhang, Qian; Liang, Keying; Wei, Jinfen; Du, Hongli			LHFPL2 Serves as a Potential Biomarker for M2 Polarization of Macrophages in Renal Cell Carcinoma	INTERNATIONAL JOURNAL OF MOLECULAR SCIENCES			English	Article						LHFPL2; macrophages; M2 polarization; immune infiltration	TUMOR; ATLAS; GENE	Renal cell carcinoma (RCC) is one of the most common malignant tumors of the kidney, presenting significant challenges for clinical diagnosis and treatment. Macrophages play crucial roles in RCC, promoting tumor progression and warranting further investigation. Previous studies have identified LHFPL2 as a transmembrane protein associated with reproduction, but its relationship with tumors or macr…	[Gong, Xiaocheng; Liu, Yunfei; Zhang, Qian; Liang, Keying; Wei, Jinfen; Du, Hongli] South China Univ Technol, Sch Biol & Biol Engn, Guangzhou 510006, Peoples R China	South China University of Technology	Du, HL (corresponding author), South China Univ Technol, Sch Biol & Biol Engn, Guangzhou 510006, Peoples R China.	202010108425@mail.scut.edu.cn; 202120149279@mail.scut.edu.cn; 202110189331@mail.scut.edu.cn; 201910107991@mail.scut.edu.cn; weijinfen@scut.edu.cn; hldu@scut.edu.cn			National Key Research and Development Program of China [2018YFC0910201]; Key Research and Development Program of Guangdong Province [2019B020226001]; China Postdoctoral Science Foundation [2021M701253]; Science and Technology Planning Project of Guangzhou [2023A04J1102]	National Key Research and Development Program of China(National Key Research & Development Program of China); Key Research and Development Program of Guangdong Province; China Postdoctoral Science Foundation(China Postdoctoral Science Foundation); Science and Technology Planning Project of Guangzhou	This study was financially supported by the National Key Research and DevelopmentProgram of China (Grant No. 2018YFC0910201), the Key Research and Development Program of Guangdong Province (Grant No. 2019B020226001), the China Postdoctoral Science Foundation(Grant No. 2021M701253), and the Science and Technology Planning Project of Guangzhou (GrantNo. 2023A04J1102).		54	0	0	4	4	MDPI	BASEL	ST ALBAN-ANLAGE 66, CH-4052 BASEL, SWITZERLAND	1661-6596	1422-0067		INT J MOL SCI	Int. J. Mol. Sci.	JUN	2024	25	12
J	Que, YM; Li, HM; Lin, LM; Zhu, XJ; Xiao, M; Wang, Y; Zhu, L; Li, DJ				Que, Yimei; Li, Huimin; Lin, Liman; Zhu, Xiaojian; Xiao, Min; Wang, Ying; Zhu, Li; Li, Dengju			Study on the Immune Escape Mechanism of Acute Myeloid Leukemia With DNMT3A Mutation	FRONTIERS IN IMMUNOLOGY			English	Article						AML; DNMT3A; macrophage polarization; immune escape; immune microenvironment; epigenetics		DNA (cytosine-5)-methyltransferase 3A (DNMT3A)-mutated acute myeloid leukemia (AML) has a poor prognosis, but the exact mechanism is still unclear. Here, we aimed to explore the mechanism of immune escape in AML with DNMT3A mutation. We constructed a DNMT3A knockout clone and DNMT3A-R882H-mutated clones. RNA-seq results showed that transcription factors and macrophage inflammatory proteins were s…	[Que, Yimei; Li, Huimin; Lin, Liman; Zhu, Xiaojian; Xiao, Min; Wang, Ying; Zhu, Li; Li, Dengju] Huazhong Univ Sci & Technol, Tongji Hosp, Tongji Med Coll, Dept Hematol, Wuhan, Peoples R China	Huazhong University of Science & Technology	Li, DJ (corresponding author), Huazhong Univ Sci & Technol, Tongji Hosp, Tongji Med Coll, Dept Hematol, Wuhan, Peoples R China.	lidengju@163.com	Zhu, Li/GQZ-2538-2022		National Natural Science Foundation of China [81770168]	National Natural Science Foundation of China(National Natural Science Foundation of China (NSFC))	This work was supported by the National Natural Science Foundation of China [81770168]. We would like to thank Editage (www.editage.cn) for English language editing.		43	17	19	1	7	FRONTIERS MEDIA SA	LAUSANNE	AVENUE DU TRIBUNAL FEDERAL 34, LAUSANNE, CH-1015, SWITZERLAND	1664-3224			FRONT IMMUNOL	Front. Immunol.	MAY 20	2021	12
J	Yang, HA; Zhou, HQ; Feng, P; Zhou, XN; Wen, HY; Xie, XF; Shen, HY; Zhu, XM				Yang, Huan; Zhou, Huiqin; Feng, Ping; Zhou, Xiaoni; Wen, Huiyan; Xie, Xiaofang; Shen, Haiying; Zhu, Xueming			Reduced expression of Toll-like receptor 4 inhibits human breast cancer cells proliferation and inflammatory cytokines secretion	JOURNAL OF EXPERIMENTAL & CLINICAL CANCER RESEARCH			English	Article							PROMOTES TUMOR-GROWTH; COLORECTAL-CANCER; CELLULAR INVASION; GENE-EXPRESSION; IN-VITRO; ACTIVATION; TLR-4; TOLL-LIKE-RECEPTOR-4; LIPOPOLYSACCHARIDE; METASTASIS	Background: Tumor cell expression of Toll-like receptors (TLRs) can promote inflammation and cell survival in the tumor microenvironment. Toll-like receptor 4 (TLR4) signaling in tumor cells can mediate tumor cell immune escape and tumor progression, and it is regarded as one of the mechanisms for chronic inflammation in tumorigenesis and progression. The expression of TLR4 in human breast cancer…	[Yang, Huan; Zhou, Huiqin; Feng, Ping; Zhou, Xiaoni; Wen, Huiyan; Xie, Xiaofang; Shen, Haiying; Zhu, Xueming] Suzhou Univ, Affiliated Hosp Soochow 2, Dept Clin Lab, Jiangsu, Peoples R China		Zhu, XM (corresponding author), Suzhou Univ, Affiliated Hosp Soochow 2, Dept Clin Lab, Jiangsu, Peoples R China.	sdfeyjyk@yahoo.com.cn	zhu, xueming/JDC-4231-2023; zhou, huiqin/JHU-1192-2023		Hubei University	Hubei University	This work was supported by Professor Dongxu Liu of Hubei University.		25	138	157	0	23	BMC	LONDON	CAMPUS, 4 CRINAN ST, LONDON N1 9XW, ENGLAND	1756-9966			J EXP CLIN CANC RES	J. Exp. Clin. Cancer Res.	JUL 10	2010	29
J	Shidal, C; Singh, NP; Nagarkatti, P; Nagarkatti, M				Shidal, Chris; Singh, Narendra P.; Nagarkatti, Prakash; Nagarkatti, Mitzi			MicroRNA-92 Expression in CD133+ Melanoma Stem Cells Regulates Immunosuppression in the Tumor Microenvironment via Integrin-Dependent Activation of TGFβ	CANCER RESEARCH			English	Article							GROWTH-FACTOR-BETA; ALPHA-5-BETA-1 INTEGRIN; T-CELLS; IMMUNE EVASION; CANCER CELLS; IDENTIFICATION; FIBRONECTIN; PROGRESSION; METASTASIS; MECHANISMS	In addition to being refractory to treatment, melanoma cancer stem cells (CSC) are known to suppress host antitumor immunity, the underlying mechanisms of which need further elucidation. In this study, we established a novel role for miR92 and its associated gene networks in immunosuppression. CSCs were isolated from the B16-F10 murine melanoma cell line based on expression of the putative CSC ma…	[Shidal, Chris; Singh, Narendra P.; Nagarkatti, Prakash; Nagarkatti, Mitzi] Univ South Carolina, Sch Med, Dept Pathol Microbiol & Immunol, Columbia, SC 29208 USA	University of South Carolina System; University of South Carolina Columbia	Nagarkatti, M (corresponding author), Univ South Carolina, 6439 Garners Ferry Rd,Bldg 1C-23, Columbia, SC 29208 USA.	Mitzi.Nagarkatti@uscmed.sc.edu	Shidal, Chris/JJD-7599-2023; Singh, Nouratan/N-9377-2017	Shidal, Chris/0000-0002-0537-8112	NIH [P01AT003961, R01AT006888, R01AI123947, R01AI129788, R01MH094755, P20GM103641]	NIH(United States Department of Health & Human ServicesNational Institutes of Health (NIH) - USA)	This work was supported, in part, by NIH grants P01AT003961, R01AT006888, R01AI123947, R01AI129788, R01MH094755, and P20GM103641 (to P. Nagarkatti and M. Nagarkatti).		65	42	43	0	14	AMER ASSOC CANCER RESEARCH	PHILADELPHIA	615 CHESTNUT ST, 17TH FLOOR, PHILADELPHIA, PA 19106-4404 USA	0008-5472	1538-7445		CANCER RES	Cancer Res.	JUL 15	2019	79	14
J	Sorensen, MD; Kristensen, BW				Sorensen, Mia D.; Kristensen, Bjarne W.			Tumour-associated CD204+ microglia/macrophages accumulate in perivascular and perinecrotic niches and correlate with an interleukin-6-enriched inflammatory profile in glioblastoma	NEUROPATHOLOGY AND APPLIED NEUROBIOLOGY			English	Article						CD204; glioblastoma; immunotherapy; interleukin-6; macrophage; microglia; nanostring; tumour microenvironment	HIGH-GRADE GLIOMAS; CANCER STEM-CELLS; GENE-EXPRESSION; ADJUVANT TEMOZOLOMIDE; CHEMOKINE SYSTEM; BRAIN-TUMORS; HYPOXIA; MICROGLIA; MACROPHAGES; PROGRESSION	Aims Glioblastomas are heterogeneous tumours with a rich tumour microenvironment particularly comprised of tumour-associated microglia/macrophages (TAMs), but also containing a population of dedifferentiated/stem-like glioblastoma cells. Both cell populations contribute to tumour aggressiveness and immune evasion through the actions of various signalling molecules. The scavenger and pattern recog…	[Sorensen, Mia D.; Kristensen, Bjarne W.] Odense Univ Hosp, Dept Pathol, JB Winsloews Vej 15, DK-5000 Odense C, Denmark; [Sorensen, Mia D.; Kristensen, Bjarne W.] Univ Southern Denmark, Dept Clin Res, Odense, Denmark; [Kristensen, Bjarne W.] Copenhagen Univ Hosp, Dept Pathol, Rigshosp, Copenhagen, Denmark; [Kristensen, Bjarne W.] Univ Copenhagen, Dept Clin Med, Copenhagen, Denmark; [Kristensen, B…	University of Southern Denmark; Odense University Hospital; University of Southern Denmark; University of Copenhagen; Rigshospitalet; University of Copenhagen; University of Copenhagen	Sorensen, MD (corresponding author), Odense Univ Hosp, Dept Pathol, JB Winsloews Vej 15, DK-5000 Odense C, Denmark.	mia.soerensen@rsyd.dk	Kristensen, Bjarne Winther/A-6690-2012	Sorensen, Mia Dahl/0000-0002-0105-2940; Kristensen, Bjarne Winther/0000-0002-6352-0826	Harboefonden; Kobmand M. Kristjan Kjaer og Hustru Margrethe Kjaer, Fodt la Cour-Holmes Fond; Sundhed og Sygdom, Det Frie Forskningsrad; Arkitekt Holger Hjortenberg og Hustru Dagmar Hjortenbergs Fond; Marie og Borge Kroghs Fond; Torben og Alice Frimodts Fond; A. J. Andersen og Hustrus Fond; Thora og Viggo Groves Mindelegat; Oda og Hans Svenningsens Fond; fodt de la Cour-Holmes Fond; Familien Erich…	Harboefonden; Kobmand M. Kristjan Kjaer og Hustru Margrethe Kjaer, Fodt la Cour-Holmes Fond; Sundhed og Sygdom, Det Frie Forskningsrad; Arkitekt Holger Hjortenberg og Hustru Dagmar Hjortenbergs Fond; Marie og Borge Kroghs Fond; Torben og Alice Frimodts Fond; A. J. Andersen og Hustrus Fond; Thora og Viggo Groves Mindelegat; Oda og Hans Svenningsens Fond; fodt de la Cour-Holmes Fond; Familien Erich…	Harboefonden; Kobmand M. Kristjan Kjaer og Hustru Margrethe Kjaer, Fodt la Cour-Holmes Fond; Sundhed og Sygdom, Det Frie Forskningsrad; Arkitekt Holger Hjortenberg og Hustru Dagmar Hjortenbergs Fond; Marie og Borge Kroghs Fond; Torben og Alice Frimodts Fond; A. J. Andersen og Hustrus Fond; Thora og Viggo Groves Mindelegat; Oda og Hans Svenningsens Fond; fodt de la Cour-Holmes Fond; Familien Erich…		130	14	14	0	10	WILEY	HOBOKEN	111 RIVER ST, HOBOKEN 07030-5774, NJ USA	0305-1846	1365-2990		NEUROPATH APPL NEURO	Neuropathol. Appl. Neurobiol.	FEB	2022	48	2
J	Ma, HY; Zhang, YX; Li, J; Xie, TT; Zhao, Z				Ma, Huayan; Zhang, Yuxian; Li, Jing; Xie, Tiantian; Zhao, Zhi			Deciphering the prognostic landscape of osteosarcoma: Integrating the roles of hippo pathway genes, programmed cell death, and the tumor immune microenvironment	ENVIRONMENTAL TOXICOLOGY			English	Article; Early Access						Hippo pathway; immune infiltration; osteosarcoma; prognostic biomarkers; tumor microenvironment	BIOLOGY	Osteosarcoma is a highly aggressive cancer prevalent among adolescents and young adults, notorious for its tendency to metastasize to the lungs. This research delves into the molecular foundations of osteosarcoma by examining the role of the Hippo signaling pathway and its interaction with the tumor immune microenvironment (TME). Through analysis of transcriptomic data from the TARGET-OS dataset …	[Ma, Huayan; Li, Jing] Xizang Minzu Univ, Med Coll, Xianyang, Peoples R China; [Ma, Huayan; Zhang, Yuxian; Xie, Tiantian; Zhao, Zhi] Shanxi Prov Canc Hosp, Xian, Peoples R China; [Zhao, Zhi] Shanxi Prov Peoples Hosp, Dept Neonatol, 256 Yoyi West Rd, Xian 710061, Shanxi, Peoples R China	Xizang Minzu University; Shanxi Medical University; Shanxi People's Hospital	Zhao, Z (corresponding author), Shanxi Prov Peoples Hosp, Dept Neonatol, 256 Yoyi West Rd, Xian 710061, Shanxi, Peoples R China.	zhiz2005@163.com	Zhang, Yu-Xian/GZL-9171-2022						36	0	0	5	5	WILEY	HOBOKEN	111 RIVER ST, HOBOKEN 07030-5774, NJ USA	1520-4081	1522-7278		ENVIRON TOXICOL	Environ. Toxicol.	2024 APR 15	2024
J	Guo, C; Crespo, M; Gurel, B; Dolling, D; Rekowski, J; Sharp, A; Petremolo, A; Sumanasuriya, S; Rodrigues, DN; Ferreira, A; Pereira, R; Figueiredo, I; Mehra, N; Lambros, MBK; Neeb, A; Gil, V; Seed, G; Terstappen, L; Alimonti, A; Drake, CG; Yuan, W; de Bono, JS				Guo, Christina; Crespo, Mateus; Gurel, Bora; Dolling, David; Rekowski, Jan; Sharp, Adam; Petremolo, Antonella; Sumanasuriya, Semini; Rodrigues, Daniel N.; Ferreira, Ana; Pereira, Rita; Figueiredo, Ines; Mehra, Niven; Lambros, Maryou B. K.; Neeb, Antje; Gil, Veronica; Seed, George; Terstappen, Leon; Alimonti, Andrea; Drake, Charles G.; Yuan, Wei; de Bono, Johann S.		Int SU2C PCF Prostate Canc Dream T	CD38 in Advanced Prostate Cancers	EUROPEAN UROLOGY			English	Article						Adenosine pathway; B lymphocyte; Castration-resistant prostate cancer; CD38; Inflammation; Myeloid cell; Plasmacyte; Tumour microenvironment; T cell exhaustion; Prostate cancer	CD8(+) T-CELLS; ENZYME CD38; DYSFUNCTION; ADENOSINE	Background: CD38, a druggable ectoenzyme, is involved in the generation of adenosine, which is implicated in tumour immune evasion. Its expression and role in prostate tumour-infiltrating immune cells (TIICs) have not been elucidated. Objective: To characterise CD38 expression on prostate cancer (PC) epithelial cells and TIICs, and to associate this expression with clinical outcomes. Design, sett…	[Guo, Christina; Crespo, Mateus; Gurel, Bora; Dolling, David; Rekowski, Jan; Sharp, Adam; Petremolo, Antonella; Sumanasuriya, Semini; Rodrigues, Daniel N.; Ferreira, Ana; Pereira, Rita; Figueiredo, Ines; Mehra, Niven; Lambros, Maryou B. K.; Neeb, Antje; Gil, Veronica; Seed, George; Yuan, Wei; de Bono, Johann S.] Inst Canc Res, London, England; [Guo, Christina; Sharp, Adam; Sumanasuriya, Semini; R…	Royal Marsden NHS Foundation Trust; University of London; Institute of Cancer Research - UK; Royal Marsden NHS Foundation Trust; Institute of Oncology Research (IOR); Universita della Svizzera Italiana; University of Padua; Veneto Institute Molecular Medicine; Columbia University	de Bono, JS (corresponding author), Royal Marsden NHS Fdn Trust, Inst Canc Res, Downs Rd, Sutton SM2 5PT, Surrey, England.	johann.de-bono@icr.ac.uk	Alimonti, Andrea/J-4150-2012; terstappen, leon/O-4923-2018; Gurel, Bora/A-5458-2016; Rodrigues, Daniel/D-3533-2014; Mehra, Niven/B-7157-2017	Rekowski, Jan/0000-0002-5207-3864; Alimonti, Andrea/0000-0002-9362-2313; Cheng, Heather H./0000-0002-1365-0702; Crespo, Mateus/0000-0003-4043-8296; Sigaras, Alexandros/0000-0002-7607-559X; Tunariu, Nina/0000-0001-6656-3699; Sharp, Adam/0000-0002-3740-1612; Mehra, Niven/0000-0002-4794-1831; Rubin, Mark/0000-0002-8321-9950; Seed, George/0000-0002-1105-1781; Lambros, Maryou Ballo Kosti/0009-0003-644…	Cancer Research UK; Prostate Cancer UK; Movember Foundation through the London Movember Centre of Excellence [CEO13_2-002]; Prostate Cancer Foundation; V Foundation for Cancer Research [D2016-022]; UK Department of Health through an Experimental Cancer Medicine Centre (ECMC) grant; Sanofi Aventis	Cancer Research UK(Cancer Research UK); Prostate Cancer UK; Movember Foundation through the London Movember Centre of Excellence(Movember Foundation); Prostate Cancer Foundation; V Foundation for Cancer Research; UK Department of Health through an Experimental Cancer Medicine Centre (ECMC) grant; Sanofi Aventis(Sanofi-Aventis)	We acknowledge research funding for this work from Cancer Research UK, Prostate Cancer UK, the Movember Foundation through the London Movember Centre of Excellence (CEO13_2-002), the Prostate Cancer Foundation, The V Foundation for Cancer Research (D2016-022), the UK Department of Health through an Experimental Cancer Medicine Centre (ECMC) grant, and Sanofi Aventis. Professor Johann de Bono is a…		37	23	23	2	11	ELSEVIER	AMSTERDAM	RADARWEG 29, 1043 NX AMSTERDAM, NETHERLANDS	0302-2838	1873-7560		EUR UROL	Eur. Urol.	JUN	2021	79	6
J	Friedmann, KS; Kaschek, L; Knörck, A; Cappello, S; Lünsmann, N; Küchler, N; Hoxha, C; Schäfer, G; Iden, S; Bogeski, I; Kummerow, C; Schwarz, EC; Hoth, M				Friedmann, Kim S.; Kaschek, Lea; Knoerck, Arne; Cappello, Sabrina; Luensmann, Niklas; Kuechler, Nadja; Hoxha, Cora; Schaefer, Gertrud; Iden, Sandra; Bogeski, Ivan; Kummerow, Carsten; Schwarz, Eva C.; Hoth, Markus			Interdependence of sequential cytotoxic T lymphocyte and natural killer cell cytotoxicity against melanoma cells	JOURNAL OF PHYSIOLOGY-LONDON			English	Article; Early Access							IFN-GAMMA; CANCER; NK; THERAPY; PEPTIDE; ANTIGEN; INFILTRATION; MELANOCYTES; EXPRESSION; BLOOD	Cytotoxic T lymphocytes (CTL) and natural killer (NK) cells recognize and eliminate cancer cells. However, immune evasion, downregulation of immune function by the tumour microenvironment and resistance of cancer cells are major problems. Although CTL and NK cells are both important to eliminate cancer, most studies address them individually. We quantified sequential primary human CTL and NK cell…	[Friedmann, Kim S.; Kaschek, Lea; Knoerck, Arne; Cappello, Sabrina; Luensmann, Niklas; Kuechler, Nadja; Hoxha, Cora; Schaefer, Gertrud; Bogeski, Ivan; Kummerow, Carsten; Schwarz, Eva C.; Hoth, Markus] Saarland Univ, Ctr Integrat Physiol & Mol Med CIPMM, Sch Med, Biophys, Bldg 48, D-66421 Homburg, Germany; [Cappello, Sabrina; Bogeski, Ivan] Georg August Univ, Univ Med Ctr, Inst Cardiovasc Physiol,…	Universitatsklinikum des Saarlandes; University of Gottingen; UNIVERSITY GOTTINGEN HOSPITAL; Universitatsklinikum des Saarlandes	Schwarz, EC; Hoth, M (corresponding author), Saarland Univ, Ctr Integrat Physiol & Mol Med CIPMM, Sch Med, Biophys, Bldg 48, D-66421 Homburg, Germany.	eva.schwarz@uks.eu; markus.hoth@uks.eu	Bogeski, Ivan/ABA-2141-2021; Iden, Sandra/ABB-2698-2021	Schwarz, Eva C./0000-0002-6503-4864; Hoxha, Cora/0000-0002-3016-5119; Iden, Sandra/0000-0003-2333-9827; Kummerow, Carsten/0000-0001-5667-2293; Schafer, Gertrud/0000-0001-5159-0539; Hoth, Markus/0000-0001-7080-4643; Kaschek, Lea/0009-0001-7974-2802; Kuchler, Nadja/0000-0001-6963-7577	Deutsche Forschungsgemeinschaft (DFG) [SFB 1027, SFB 894]; Major Instrumentation grants [INST256/429-1 FUGB, INST 256/423-1 FUGG]; Bundesministerium fur Bildung und Forschung (BMBF) [031LO133]	Deutsche Forschungsgemeinschaft (DFG)(German Research Foundation (DFG)); Major Instrumentation grants; Bundesministerium fur Bildung und Forschung (BMBF)(Federal Ministry of Education & Research (BMBF))	This project was funded by grants from the Deutsche Forschungsgemeinschaft (DFG): SFB 1027 (project A2 to Bin Qu and M.H., project A11 to M.H., project A12 to S.I., and project C4 to I.B.) and SFB 894 (project A1 to M.H.) and Major Instrumentation grants INST256/429-1 FUGB (Molecular Devices, High content Screening System) and INST 256/423-1 FUGG (BD Biosciences, Bundesministerium fur Bildung und…		72	6	6	1	8	WILEY	HOBOKEN	111 RIVER ST, HOBOKEN 07030-5774, NJ USA	0022-3751	1469-7793		J PHYSIOL-LONDON	J. Physiol.-London	2022 NOV 3	2022
J	Hammerl, D; Massink, MPG; Smid, M; van Deurzen, CHM; Meijers-Heijboer, HEJ; Waisfisz, Q; Debets, R; Martens, JWM				Hammerl, Dora; Massink, Maarten P. G.; Smid, Marcel; van Deurzen, Carolien H. M.; Meijers-Heijboer, Hanne E. J.; Waisfisz, Quinten; Debets, Reno; Martens, John W. M.			Clonality, Antigen Recognition, and Suppression of CD8+ T Cells Differentially Affect Prognosis of Breast Cancer Subtypes	CLINICAL CANCER RESEARCH			English	Article							PD-1 BLOCKADE; METASTASIS; RESISTANCE; SIGNATURES; IMMUNOTHERAPY; MUTATIONS; LANDSCAPE; IMMUNITY	Purpose: In breast cancer, response rates to immune therapies are generally low and differ significantly across molecular subtypes, urging a better understanding of immunogenicity and immune evasion. Experimental Design: We interrogated large gene-expression data sets including 867 node-negative, treatment-naive breast cancer patients (microarray data) and 347 breast cancer patients (whole-genome…	[Hammerl, Dora; Smid, Marcel; Debets, Reno; Martens, John W. M.] Erasmus MC, Dept Med Oncol, Erasmus MC Canc Inst, Rotterdam, Netherlands; [Massink, Maarten P. G.] Univ Med Ctr Utrecht, Dept Genet, Utrecht, Netherlands; [van Deurzen, Carolien H. M.] Erasmus MC Canc Inst, Dept Pathol, Rotterdam, Netherlands; [Meijers-Heijboer, Hanne E. J.; Waisfisz, Quinten] Vrije Univ, Dept Clin Genet, Amsterdam …	Erasmus University Rotterdam; Erasmus MC; Erasmus MC Cancer Institute; Utrecht University; Utrecht University Medical Center; Erasmus University Rotterdam; Erasmus MC; Erasmus MC Cancer Institute; Vrije Universiteit Amsterdam; University of Amsterdam	Hammerl, D (corresponding author), Erasmus MC Canc Inst, Doctor Molewaterpl 40, NL-3015 CN Rotterdam, Netherlands.	d.hammerl@erasmusmc.nl		Martens, John/0000-0002-3428-3366; Waisfisz, Quinten/0000-0002-7384-9182; Massink, Maarten/0000-0002-7845-6038	Dutch Cancer Society (KWF project) [20147087]	Dutch Cancer Society (KWF project)	This study was supported by the Dutch Cancer Society (KWF project nr: 20147087).		62	27	27	0	16	AMER ASSOC CANCER RESEARCH	PHILADELPHIA	615 CHESTNUT ST, 17TH FLOOR, PHILADELPHIA, PA 19106-4404 USA	1078-0432	1557-3265		CLIN CANCER RES	Clin. Cancer Res.	JAN 15	2020	26	2
J	Wang, XJ; Li, HC; Liu, XP; Tian, Y; Guo, HS; Jiang, T; Luo, ZM; Jin, K; Kuai, XP; Liu, Y; Pang, ZQ; Yang, WL; Shen, S				Wang, Xuejun; Li, Haichun; Liu, Xianping; Tian, Ye; Guo, Huishu; Jiang, Ting; Luo, Zimiao; Jin, Kai; Kuai, Xinping; Liu, Yao; Pang, Zhiqing; Yang, Wuli; Shen, Shun			Enhanced photothermal therapy of biomimetic polypyrrole nanoparticles through improving blood flow perfusion	BIOMATERIALS			English	Article						Polypyrrole nanoparticle; Biomimetic; BQ123; Photothermal therapy	HOLLOW GOLD NANOSPHERES; CELL MEMBRANE; TARGETED THERAPY; CANCER; DELIVERY; TUMOR; NANOSHEETS; ABLATION; PLATFORM; PEGYLATION	In this study, we reported a strategy to improve delivery efficiency of a long-circulation biomimetic photothermal nanoagent for enhanced photothermal therapy through selectively dilating tumor vasculature. By using a simply nanocoating technology, a biomimetic layer of natural red blood cell (RBC) membranes was camouflaged on the surface of photothermal polypyrrole nanoparticles (PPy@RBC NPs). T…	[Wang, Xuejun; Guo, Huishu; Liu, Yao] Dalian Med Univ, Affiliated Hosp 1, Cent Lab, Dalian 116021, Peoples R China; [Wang, Xuejun; Shen, Shun] Tongji Univ, Sch Med, Shanghai East Hosp, Inst Translat Nanomed, Shanghai 200120, Peoples R China; [Li, Haichun; Pang, Zhiqing] Fudan Univ, Sch Pharm, Shanghai 201203, Peoples R China; [Li, Haichun; Pang, Zhiqing] Fudan Univ, Key Lab Smart Drug Delivery, S…	Dalian Medical University; Tongji University; Fudan University; Fudan University; Fudan University; Fudan University; Fudan University; Huazhong University of Science & Technology; East China Normal University; Fudan University	Guo, HS (corresponding author), Dalian Med Univ, Affiliated Hosp 1, Cent Lab, Dalian 116021, Peoples R China.;Shen, S (corresponding author), Tongji Univ, Sch Med, Shanghai East Hosp, Inst Translat Nanomed, Shanghai 200120, Peoples R China.;Pang, ZQ (corresponding author), Fudan Univ, Sch Pharm, Shanghai 201203, Peoples R China.;Pang, ZQ (corresponding author), Fudan Univ, Key Lab Smart Drug Deli…	guohuishu1@126.com; zqpang@fudan.edu.cn; wlyang@fudan.edu.cn; nanocarries@gmail.com	luo, zimiao/HKO-5398-2023; Jiang, Ting/AFT-8115-2022; Jin, Kai/GLN-3087-2022; Pang, Zhiqing/A-8653-2013; Tian, Ye/I-8961-2018; Yang, Wuli/C-2066-2013	Tian, Ye/0000-0002-1833-1807; Yang, Wuli/0000-0003-0384-9213; pang, zhiqing/0000-0003-0228-904X	National Nature Science Foundation [81671815, 81301974]; Shanghai Science and Technology Development Fund [10JC1409802]	National Nature Science Foundation(National Natural Science Foundation of China (NSFC)); Shanghai Science and Technology Development Fund	This work was supported by grants from the National Nature Science Foundation (81671815, 81301974), the Shanghai Science and Technology Development Fund (10JC1409802).		66	103	103	7	224	ELSEVIER SCI LTD	OXFORD	THE BOULEVARD, LANGFORD LANE, KIDLINGTON, OXFORD OX5 1GB, OXON, ENGLAND	0142-9612	1878-5905		BIOMATERIALS	Biomaterials	OCT	2017	143
J	Ru, K; Cui, L; Wu, C; Tan, XX; An, WT; Wu, Q; Ma, YT; Hao, Y; Xiao, X; Bai, J; Liu, X; Xia, XF; Zhao, MQ				Ru, Kun; Cui, Liang; Wu, Cong; Tan, Xin X.; An, Wen T.; Wu, Qiang; Ma, Yu T.; Hao, Yu; Xiao, Xiao; Bai, Jing; Liu, Xiang; Xia, Xue F.; Zhao, Miao Q.			Exploring the molecular and immune landscape of cellular senescence in lung adenocarcinoma	FRONTIERS IN IMMUNOLOGY			English	Article						cellular senescence; lung adenocarcinoma; tumor microenvironment; heterogeneity; machine learning	REGULARIZATION PATHS; GENE-EXPRESSION; CANCER; MICROENVIRONMENT; VALIDATION; PROGNOSIS; HALLMARKS; DELETION; PROFILE; GROWTH	Introduction The connection between aging and cancer is complex. Previous research has highlighted the association between the aging process of lung adenocarcinoma (LUAD) cells and the immune response, yet there remains a gap in confirming this through single-cell data validation. Here, we aim to develop a novel aging-related prognostic model for LUAD, and verify the alterations in the genome and…	[Ru, Kun; Wu, Cong; Ma, Yu T.; Hao, Yu; Zhao, Miao Q.] Shandong First Med Univ & Shandong Acad Med Sci, Shandong Canc Hosp & Inst, Dept Pathol, Jinan, Peoples R China; [Cui, Liang; Bai, Jing; Xia, Xue F.] Geneplus Beijing Inst, Beijing, Peoples R China; [Tan, Xin X.] Geneplus Shenzhen Clin Lab, Shenzhen, Peoples R China; [Tan, Xin X.] Cent South Univ, Xiangya Sch Pharmaceut Sci, Changsha, Peoples…	Shandong First Medical University & Shandong Academy of Medical Sciences; Central South University; Shandong University; Hainan Medical University; Hainan Medical University; University of South China	Zhao, MQ (corresponding author), Shandong First Med Univ & Shandong Acad Med Sci, Shandong Canc Hosp & Inst, Dept Pathol, Jinan, Peoples R China.	zhaomqsd@163.com			National Natural Science Foundation of China [82071035,82371165]; Natural Science Foundation of Shandong Province [ZR2022LZL001]; Hunan Provincial Department of Science and Technology Clinical Medical Technology Innovation Guidance Project Foundation [2021SK51711]	National Natural Science Foundation of China(National Natural Science Foundation of China (NSFC)); Natural Science Foundation of Shandong Province(Natural Science Foundation of Shandong Province); Hunan Provincial Department of Science and Technology Clinical Medical Technology Innovation Guidance Project Foundation	The author(s) declare financial support was received for the research, authorship, and/or publication of this article. National Natural Science Foundation of China (No. 82071035,82371165). Natural Science Foundation of Shandong Province (No. ZR2022LZL001). Hunan Provincial Department of Science and Technology Clinical Medical Technology Innovation Guidance Project Foundation (No. 2021SK51711).		94	0	0	0	0	FRONTIERS MEDIA SA	LAUSANNE	AVENUE DU TRIBUNAL FEDERAL 34, LAUSANNE, CH-1015, SWITZERLAND	1664-3224			FRONT IMMUNOL	Front. Immunol.	AUG 29	2024	15
J	Zhu, Q; Cai, MY; Chen, CL; Hu, H; Lin, HX; Li, M; Weng, DS; Zhao, JJ; Guo, L; Xia, JC				Zhu, Qian; Cai, Mu-Yan; Chen, Chang-Long; Hu, Hao; Lin, Huan-Xin; Li, Min; Weng, De-Sheng; Zhao, Jing-Jing; Guo, Ling; Xia, Jian-Chuan			Tumor cells PD-L1 expression as a favorable prognosis factor in nasopharyngeal carcinoma patients with pre-existing intratumor-infiltrating lymphocytes	ONCOIMMUNOLOGY			English	Article						Nasopharyngeal carcinoma; PD-L1; prognosis; tumor-infiltrating lymphocytes	POLYMORPHONUCLEAR NEUTROPHILS; B7-H1 EXPRESSION; POOR-PROGNOSIS; LUNG-CANCER; T-CELLS; MELANOMA; BLOCKADE; IMMUNOTHERAPY; MACROPHAGES; MONOCYTES	Programmed death ligand 1 (PD-L1) expression represents a mechanism of immune escape by inhibiting T cell immunity. This study systematically evaluated the expression of PD-L1, spatial distribution of CD3(+) immune cells and the relationship of both factors to survival in nasopharyngeal carcinoma (NPC) patients. A total of 209 NPC patients treated between 1991 and 2000 were included. Pairs of TMA…	[Zhu, Qian; Cai, Mu-Yan; Chen, Chang-Long; Lin, Huan-Xin; Li, Min; Weng, De-Sheng; Zhao, Jing-Jing; Guo, Ling; Xia, Jian-Chuan] Sun Yat Sen Univ, Ctr Canc, State Key Lab Oncol South China, Collaborat Innovat Ctr Canc Med, Guangzhou, Guangdong, Peoples R China; [Zhu, Qian; Chen, Chang-Long; Weng, De-Sheng; Zhao, Jing-Jing; Xia, Jian-Chuan] Sun Yat Sen Univ, Ctr Canc, Dept Biotherapy, Guangzhou 510…	State Key Lab Oncology South China; Sun Yat Sen University; Sun Yat Sen University; Sun Yat Sen University; Nanchang University; Sun Yat Sen University; Sun Yat Sen University	Xia, JC (corresponding author), Sun Yat Sen Univ, Ctr Canc, Dept Biotherapy, Guangzhou 510060, Guangdong, Peoples R China.;Guo, L (corresponding author), Sun Yat Sen Univ, Ctr Canc, Dept Nasopharyngeal Carcinoma, Guangzhou 510060, Guangdong, Peoples R China.	xiajch@mail.sysu.edu.cn	Jiang, Wen/AAF-1876-2020; Guo, Ling/HTR-1188-2023; Li, Min/B-1281-2011						42	68	72	0	11	TAYLOR & FRANCIS INC	PHILADELPHIA	530 WALNUT STREET, STE 850, PHILADELPHIA, PA 19106 USA	2162-402X			ONCOIMMUNOLOGY	OncoImmunology		2017	6	5
J	Zheng, J; Zhang, YF; Han, GH; Fan, MY; Du, MH; Zhang, GC; Zhang, B; Qiao, J; Zhang, SX; Cao, JM				Zheng, Jian; Zhang, Yi-Fan; Han, Guo-Hui; Fan, Meng-Ying; Du, Ming-Hui; Zhang, Guo-Chen; Zhang, Bo; Qiao, Jun; Zhang, Sheng-Xiao; Cao, Ji-Min			Identification and Validation of a Novel Glycolysis-Related Gene Signature for Predicting the Prognosis and Therapeutic Response in Triple-Negative Breast Cancer	ADVANCES IN THERAPY			English	Article						Computational biology; Glycolysis; Nomogram; Prognosis; Triple-negative breast cancer; Tumor microenvironment	INSULIN-RECEPTOR SUBSTRATE-2; GDP-L-FUCOSE; AEROBIC GLYCOLYSIS; METABOLISM; BLOCKADE; GROWTH; CELLS	Introduction A high malignancy rate and poor prognosis are common problems with triple-negative breast cancer (TNBC). There is increasing evidence that glycolysis plays vital roles in tumorigenesis, tumor invasion, immune evasion, chemoresistance, and metastasis. However, a comprehensive analysis of the diagnostic and prognostic significance of glycolysis in TNBC is lacking. Methods Transcriptomi…	[Zheng, Jian; Zhang, Yi-Fan; Qiao, Jun; Zhang, Sheng-Xiao; Cao, Ji-Min] Shanxi Med Univ, Minist Educ, Key Lab Cellular Physiol, Taiyuan 030000, Peoples R China; [Zheng, Jian; Zhang, Yi-Fan; Qiao, Jun; Zhang, Sheng-Xiao; Cao, Ji-Min] Shanxi Med Univ, Dept Physiol, Taiyuan, Peoples R China; [Zheng, Jian; Han, Guo-Hui; Zhang, Guo-Chen; Zhang, Bo] Shanxi Canc Hosp, Dept Breast Surg, Taiyuan, Peoples …	Shanxi Medical University; Shanxi Medical University; Shanxi Medical University; Shanxi Medical University; Shanxi Medical University; Shanxi Medical University	Cao, JM (corresponding author), Shanxi Med Univ, Minist Educ, Key Lab Cellular Physiol, Taiyuan 030000, Peoples R China.	caojimin@sxmu.edu.cn	zhang, yifan/ABB-5853-2021; Qiao, Jun/GXH-0221-2022; Cao, Ji-Min/W-3966-2017	Cao, Ji-Min/0000-0002-6546-555X; Zhang, Yifan/0000-0001-5484-1815; Zhang, Sheng-Xiao/0000-0003-1341-7588	National Science Foundation of China [81871295, 82001740]	National Science Foundation of China(National Natural Science Foundation of China (NSFC))	This project was financially supported by the National Science Foundation of China (grant number: 81871295, 82001740). Jimin Cao funded the journal's Rapid Service fees.		59	2	2	0	9	SPRINGER	NEW YORK	ONE NEW YORK PLAZA, SUITE 4600, NEW YORK, NY, UNITED STATES	0741-238X	1865-8652		ADV THER	Adv. Ther.	JAN	2023	40	1
J	Jin, SZ; Li, RY; Chen, MY; Yu, C; Tang, LQ; Liu, YM; Li, JP; Liu, YN; Luo, YL; Zhao, YF; Zhang, Y; Xia, TL; Liu, SX; Liu, Q; Wang, GN; You, R; Peng, JY; Li, J; Han, F; Wang, JW; Chen, QY; Zhang, L; Mai, HQ; Gewurz, BE; Zhao, B; Young, LS; Zhong, Q; Bai, F; Zeng, MS				Jin, Shanzhao; Li, Ruoyan; Chen, Ming-Yuan; Yu, Chao; Tang, Lin-Quan; Liu, Yan-Min; Li, Jiang-Ping; Liu, Yi-Na; Luo, Yi-Ling; Zhao, Yifan; Zhang, Yu; Xia, Tian-Liang; Liu, Shang-Xin; Liu, Qi; Wang, Guan-Nan; You, Rui; Peng, Jing-Yun; Li, Jiang; Han, Feng; Wang, Jianwei; Chen, Qiu-Yan; Zhang, Li; Mai, Hai-Qiang; Gewurz, Benjamin E.; Zhao, Bo; Young, Lawrence S.; Zhong, Qian; Bai, Fan; Zeng, Mu-She…			Single-cell transcriptomic analysis defines the interplay between tumor cells, viral infection, and the microenvironment in nasopharyngeal carcinoma	CELL RESEARCH			English	Article							EPSTEIN-BARR-VIRUS; MHC CLASS-II; GENOME-WIDE ASSOCIATION; RNA-SEQ; INFILTRATING LYMPHOCYTES; READ ALIGNMENT; EXPRESSION; GENE; ESTABLISHMENT; PATHOGENESIS	Nasopharyngeal carcinoma (NPC) is an Epstein-Barr virus (EBV)-associated malignancy with a complex tumor ecosystem. How the interplay between tumor cells, EBV, and the microenvironment contributes to NPC progression and immune evasion remains unclear. Here we performed single-cell RNA sequencing on similar to 104,000 cells from 19 EBV+ NPCs and 7 nonmalignant nasopharyngeal biopsies, simultaneous…	[Jin, Shanzhao; Li, Ruoyan; Yu, Chao; Zhao, Yifan; Bai, Fan] Peking Univ, Biomed Pioneering Innovat Ctr BIOPIC, Beijing 100871, Peoples R China; [Jin, Shanzhao; Li, Ruoyan; Yu, Chao; Zhao, Yifan; Bai, Fan] Peking Univ, Sch Life Sci, Beijing 100871, Peoples R China; [Chen, Ming-Yuan; Tang, Lin-Quan; Liu, Yan-Min; Li, Jiang-Ping; Liu, Yi-Na; Luo, Yi-Ling; Xia, Tian-Liang; Liu, Shang-Xin; Liu, Qi; W…	Peking University; Peking University; State Key Lab Oncology South China; Sun Yat Sen University; Sun Yat Sen University; Sun Yat Sen University; Sun Yat Sen University; Harvard University; Brigham & Women's Hospital; Harvard Medical School; University of Warwick; Peking University	Bai, F (corresponding author), Peking Univ, Biomed Pioneering Innovat Ctr BIOPIC, Beijing 100871, Peoples R China.;Bai, F (corresponding author), Peking Univ, Sch Life Sci, Beijing 100871, Peoples R China.;Zhong, Q; Zeng, MS (corresponding author), Sun Yat Sen Univ, Guangdong Key Lab Nasopharyngeal Carcinoma Diag &, Collaborat Innovat Ctr Canc Med, Canc Ctr SYSUCC,State Key Lab Oncol South China,…	zhongqian@sysucc.org.cn; fbai@pku.edu.cn; zengmsh@sysucc.org.cn	Yu, Chao/AAC-7379-2021; zhao, sheng/JWO-6127-2024; zhao, wei/JZD-4475-2024; Li, Yuanyuan/KEH-6935-2024; chen, qy/JXM-3217-2024; han, feng/KBB-3356-2024; Li, Jiang/AAG-1722-2021; Li, Huizhen/JPX-2563-2023; Li, YiXue/JRW-6306-2023; Li, Ruoyan/GRX-9551-2022	Li, Ruoyan/0000-0001-5337-9729; Jin, Shanzhao/0000-0003-3939-4978; Chen, Ming-Yuan/0000-0003-4793-0902	National Key RD Program [2017YFA0505604]; National Science and Technology Major Project [2019YFC1315702, 2018ZX10302205]; National Natural Science Foundation of China [31722003, 81520108022, 31770925, 81621004, 81830090, 81772883, 81772895, 81602371, 81230045]; Guangdong Province Key Research and Development Program [2019B020226002]; Natural Science Foundation of Guangdong Province [2017A03031200…	National Key RD Program; National Science and Technology Major Project; National Natural Science Foundation of China(National Natural Science Foundation of China (NSFC)); Guangdong Province Key Research and Development Program; Natural Science Foundation of Guangdong Province(National Natural Science Foundation of Guangdong Province); Guangzhou Science Technology and Innovation Commission; Postdo…	This work was financially supported by the National Key R&D Program (2017YFA0505604), the National Science and Technology Major Project (2019YFC1315702, 2018ZX10302205), the National Natural Science Foundation of China (31722003, 81520108022, 31770925, 81621004, 81830090, 81772883, 81772895, 81602371, and 81230045), Guangdong Province Key Research and Development Program (2019B020226002), Natural…		53	115	127	6	55	SPRINGERNATURE	LONDON	CAMPUS, 4 CRINAN ST, LONDON, N1 9XW, ENGLAND	1001-0602	1748-7838		CELL RES	Cell Res.	NOV	2020	30	11
J	Ye, SB; Li, ZL; Luo, DH; Huang, BJ; Chen, YS; Zhang, XS; Cui, J; Zeng, YX; Li, J				Ye, Shu-biao; Li, Ze-Lei; Luo, Dong-hua; Huang, Bi-jun; Chen, Yu-Suan; Zhang, Xiao-shi; Cui, Jun; Zeng, Yi-xin; Li, Jiang			Tumor-derived exosomes promote tumor progression and T-cell dysfunction through the regulation of enriched exosomal microRNAs in human nasopharyngeal carcinoma	ONCOTARGET			English	Article						exosomes; nasopharyngeal carcinoma; tumor microenvironment	EPSTEIN-BARR-VIRUS; LUNG-CANCER; MICROVESICLES; LYMPHOCYTES; INDUCTION; RESPONSES; CYTOKINE; NPC	Tumor-derived exosomes contain biologically active proteins and messenger and microRNAs (miRNAs). These particles serve as vehicles of intercellular communication and are emerging mediators of tumorigenesis and immune escape. Here, we isolated 30-100 nm exosomes from the serum of patients with nasopharyngeal carcinoma (NPC) or the supernatant of TW03 cells. Increased circulating exosome concentra…	[Ye, Shu-biao; Li, Ze-Lei; Luo, Dong-hua; Huang, Bi-jun; Chen, Yu-Suan; Zhang, Xiao-shi; Zeng, Yi-xin; Li, Jiang] Sun Yat Sen Univ, State Key Lab Oncol South China, Ctr Canc, Guangzhou 510275, Guangdong, Peoples R China; [Ye, Shu-biao; Li, Ze-Lei; Luo, Dong-hua; Huang, Bi-jun; Chen, Yu-Suan; Zhang, Xiao-shi; Zeng, Yi-xin; Li, Jiang] Sun Yat Sen Univ, Collaborat Innovat Ctr Canc Med, Ctr Canc, Gua…	Sun Yat Sen University; State Key Lab Oncology South China; Sun Yat Sen University; Sun Yat Sen University; Sun Yat Sen University; Sun Yat Sen University; Sun Yat Sen University	Li, J (corresponding author), Sun Yat Sen Univ, State Key Lab Oncol South China, Ctr Canc, Guangzhou 510275, Guangdong, Peoples R China.	lijiang2@mail.sysu.edu.cn	Junjia, Cui/R-5919-2019; Liang, WeiTing/KXQ-7005-2024; ye, shubiao/GZM-4506-2022; zeng, yi/KFS-5661-2024; Huang, Bi-Jun/GSD-2430-2022	li, jiang/0000-0001-5596-9159	National Key Basic Research Program of China of the National Natural Science Foundation of China [2014CB745200]; Key Sci-Tech Program of the Guangzhou City Science Foundation [2011Y100036]; [81372442]; [81172164]	National Key Basic Research Program of China of the National Natural Science Foundation of China; Key Sci-Tech Program of the Guangzhou City Science Foundation; ;	This work was supported by grants from the General Program (Grant Nos. 81372442 and 81172164, Li J) and the National Key Basic Research Program of China (2014CB745200) of the National Natural Science Foundation of China and the Key Sci-Tech Program of the Guangzhou City Science Foundation (Grant No. 2011Y100036, Li J).		58	278	309	1	49	IMPACT JOURNALS LLC	ORCHARD PARK	6666 E QUAKER ST, STE 1, ORCHARD PARK, NY 14127 USA		1949-2553		ONCOTARGET	Oncotarget	JUL 30	2014	5	14
J	Zhang, IY; Liu, SA; Zhang, LY; Liang, RR; Fang, QX; Zhao, J; Ren, LYZ; Medina, EF; Filippov, A; Bonjoc, KJ; Chaudhry, A; Dayyani, M; Bild, AH; Badie, B				Zhang, Ian Y.; Liu, Shunan; Zhang, Leying; Liang, Rongrui; Fang, Qingxiao; Zhao, Jie; Ren, Lyuzhi; Medina, Eric F.; Filippov, Aleksandr; Bonjoc, Kimberley-Jane; Chaudhry, Ammar; Dayyani, Mojtaba; Bild, Andrea H.; Badie, Behnam			RAGE ablation attenuates glioma progression and enhances tumor immune responses by suppressing galectin-3 expression	NEURO-ONCOLOGY			English	Article						brain tumor; glioblastoma; macrophage; microglia	GLYCATION END-PRODUCTS; MELANOMA-CELLS; RECEPTOR; GROWTH; GLIOBLASTOMA; ENDPRODUCTS	Background Malignant gliomas consist of heterogeneous cellular components that have adopted multiple overlapping escape mechanisms that overcome both targeted and immune-based therapies. The receptor for advanced glycation end products (RAGE) is a member of the immunoglobulin superfamily that is activated by diverse proinflammatory ligands present in the tumor microenvironment. Activation of RAGE…	[Zhang, Ian Y.; Zhang, Leying; Ren, Lyuzhi; Dayyani, Mojtaba; Badie, Behnam] City Hope Natl Med Ctr, Beckman Res Inst, Div Neurosurg, Duarte, CA 91010 USA; [Liu, Shunan] Jilin Univ, Pharm Sch, Dept Pharmacol, Changchun, Jilin, Peoples R China; [Liang, Rongrui] Soochow Univ, Dushu Lake Hosp, Dept Oncol, Suzhou, Jiangsu, Peoples R China; [Fang, Qingxiao] Harbin Med Univ, Affiliated Hosp 2, Colorect…	City of Hope; Beckman Research Institute of City of Hope; Jilin University; Soochow University - China; Harbin Medical University; City of Hope; Beckman Research Institute of City of Hope; City of Hope; Beckman Research Institute of City of Hope; City of Hope; Beckman Research Institute of City of Hope; City of Hope; Beckman Research Institute of City of Hope; City of Hope	Badie, B (corresponding author), City Hope Natl Med Ctr, Div Neurosurg, 1500 East Duarte Rd, Duarte, CA 91010 USA.	bbadie@coh.org	litao, zhang/AAT-5914-2021; Dayyani, Mojtaba/AAB-1733-2019; Liang, Rongrui/GQY-7360-2022						47	4	4	0	10	OXFORD UNIV PRESS INC	CARY	JOURNALS DEPT, 2001 EVANS RD, CARY, NC 27513 USA	1522-8517	1523-5866		NEURO-ONCOLOGY	Neuro-Oncology	MAY 4	2023	25	5
J	Liu, XH; Yang, YM; Ming-Ming-Zhang; Fu, HY				Liu, Xiao-Hui; Yang, Yi-Ming; Ming-Ming-Zhang, Hao-Yu; Fu, Hao-Yu			Five glycosylation-related gene signatures predict the prognostic risks of lung adenocarcinoma	GENERAL PHYSIOLOGY AND BIOPHYSICS			English	Article						Glycosylation; Lung adenocarcinoma; Prognostic risk; Epithelial-mesenchymal transition; Immune microenvironment	CANCER; EXPRESSION; VALIDATION; BIOMARKER; PATTERNS; ANTIGEN; MARKERS	This study aimed to identify glycosylation-related genes associated with lung adenocarci-noma (LUAD) prognosis through comprehensive bioinformatic analysis. Glycosylation-related genes were identified from the Human Gene Nomenclature Committee, and LUAD prognostic genes were screened from The Cancer Genome Atlas (TCGA) and Gene Expression Omnibus (GEO)-GSE68465 datasets. Glycosylation risk score …	[Liu, Xiao-Hui; Ming-Ming-Zhang, Hao-Yu] Tangshan Peoples Hosp, Dept Thorac Surg, Tangshan, Hebei, Peoples R China; [Yang, Yi-Ming] Tangshan Peoples Hosp, Dept Breast Surg, Tangshan, Hebei, Peoples R China; [Fu, Hao-Yu] Tangshan Peoples Hosp, Dept Radiat Oncol, Tangshan, Hebei, Peoples R China; [Liu, Xiao-Hui] Tangshan Peoples Hosp, Dept Thorac Surg, Tangshan 063001, Hebei, Peoples R China		Liu, XH (corresponding author), Tangshan Peoples Hosp, Dept Thorac Surg, Tangshan 063001, Hebei, Peoples R China.	lxh467373246@163.com	Yang, Yiming/X-3444-2019; Liu, Xiaohui/JAC-3828-2023						52	0	0	1	1	AEPRESS SRO	BRATISLAVA	BAJZOVA 7, BRATISLAVA, 821 08, SLOVAKIA	0231-5882	1338-4325		GEN PHYSIOL BIOPHYS	Gen. Physiol. Biophys.		2023	42	6
J	Thakore, VP; Patel, KD; Vora, HH; Patel, PS; Jain, NK				Thakore, Vaidehi P.; Patel, Kinjal D.; Vora, Hemangini H.; Patel, Prabhudas S.; Jain, Nayan K.			Up-regulation of extracellular-matrix and inflammation related genes in oral squamous cell carcinoma	ARCHIVES OF ORAL BIOLOGY			English	Article						Oral cancer; Buccal mucosa squamous cell carcinoma; Tongue squamous cell carcinoma; Biomarker; Extracellular matrix; Tumor-microenvironment	TUMOR; HEAD; CHEMOKINES; CANCER	Objective: Oral squamous cell carcinoma (OSCC) is the most prevalent malignancy with late-presentation, sitespecific heterogeneity, and high-propensity for recurrence/metastasis that has shown rise in mortality. Lately, research emphasize on dynamic interactions between tumor-cells and extracellular-matrix components within tumor-microenvironment that promote tissue integrity loss and carcinogene…	[Thakore, Vaidehi P.; Jain, Nayan K.] Gujarat Univ, Sch Sci, Life Sci Dept, Ahmadabad 380009, Gujarat, India; [Thakore, Vaidehi P.; Patel, Kinjal D.; Vora, Hemangini H.; Patel, Prabhudas S.] Gujarat Canc Res Inst, Canc Biol Dept, Civil, Ahmadabad, Gujarat, India	Gujarat University; The Gujarat Cancer & Research Institute	Jain, NK (corresponding author), Gujarat Univ, Sch Sci, Life Sci Dept, Ahmadabad 380009, Gujarat, India.	drnkj11@gmail.com			Indian Council of Medical Research (ICMR; New Delhi) [3/1/2/252/2021]	Indian Council of Medical Research (ICMR; New Delhi)(Indian Council of Medical Research (ICMR))	Vaidehi Thakore is thankful to the Indian Council of Medical Research (ICMR; New Delhi) for the financial assistance in the form of a Senior Research Fellowship (3/1/2/252/2021 -Nut.) .		62	1	1	0	2	PERGAMON-ELSEVIER SCIENCE LTD	OXFORD	THE BOULEVARD, LANGFORD LANE, KIDLINGTON, OXFORD OX5 1GB, ENGLAND	0003-9969	1879-1506		ARCH ORAL BIOL	Arch. Oral Biol.	MAY	2024	161
J	Wang, B; Lu, ZN; Song, MX; He, XW; Hu, ZC; Liang, HF; Lu, HW; Chen, Q; Liang, B; Yi, T; Wei, P; Jiang, LB; Dong, J				Wang, Ben; Lu, Zhen-Ni; Song, Meng-Xiong; He, Xiao-Wen; Hu, Zhi-Chao; Liang, Hai-Feng; Lu, Hong-Wei; Chen, Qing; Liang, Bing; Yi, Tao; Wei, Peng; Jiang, Li-Bo; Dong, Jian			Single-Component Dual-Functional Autoboost Strategy by Dual Photodynamic and Cyclooxygenase-2 Inhibition for Lung Cancer and Spinal Metastasis	ADVANCED SCIENCE			English	Article						COX-2; HOCl response; immune activation; photodynamic therapy	SURGERY; THERAPY; GROWTH; TUMORS; CELLS; IDO1	Coloading adjuvant drugs or biomacromolecules with photosensitizers into nanoparticles to enhance the efficiency of photodynamic therapy (PDT) is a common strategy. However, it is difficult to load positively charged photosensitizers and negatively charged adjuvants into the same nanomaterial and further regulate drug release simultaneously. Herein, a single-component dual-functional prodrug stra…	[Wang, Ben; Hu, Zhi-Chao; Liang, Hai-Feng; Lu, Hong-Wei; Chen, Qing; Liang, Bing; Jiang, Li-Bo; Dong, Jian] Fudan Univ, Dept Orthopaed Surg, Zhongshan Hosp, Shanghai 200032, Peoples R China; [Lu, Zhen-Ni; Yi, Tao; Wei, Peng] Donghua Univ, Coll Chem & Chem Engn, State Key Lab Modificat Chem Fibers & Polymer Mat, Shanghai 201620, Peoples R China; [Song, Meng-Xiong] Fudan Univ, Minhang Hosp, Dept Or…	Fudan University; Donghua University; Fudan University; Fudan University	Jiang, LB; Dong, J (corresponding author), Fudan Univ, Dept Orthopaed Surg, Zhongshan Hosp, Shanghai 200032, Peoples R China.;Yi, T; Wei, P (corresponding author), Donghua Univ, Coll Chem & Chem Engn, State Key Lab Modificat Chem Fibers & Polymer Mat, Shanghai 201620, Peoples R China.;Dong, J (corresponding author), Fudan Univ, Shanghai Baoshan Dist Wusong Ctr Hosp, Dept Orthopaed Surg, Shanghai …	yitao@dhu.edu.cn; weipeng@dhu.edu.cn; jiang.libo@zs-hospital.sh.cn; dong.jian@zs-hospitcal.sh.cn	Zhang, Zhenyu/M-8544-2016; He, Xiaowen/C-9632-2010		National Natural Science Foundation of China; Baoshan District Health Commission Key Subject Construction Project [BSZK-2023-Z04]; Natural Science Foundation of Shanghai [23ZR1447500, 21ZR1412300]; [82172738]; [22007012]; [22177019]; [82272457]	National Natural Science Foundation of China(National Natural Science Foundation of China (NSFC)); Baoshan District Health Commission Key Subject Construction Project; Natural Science Foundation of Shanghai(Natural Science Foundation of Shanghai); ; ; ;	B.W., Z.-N. L., M.-X. S., and X.-W. H. contributed equally to this work. This work was supported by the National Natural Science Foundation of China (Grant Nos. 82172738, 22007012, 22177019, and 82272457), Baoshan District Health Commission Key Subject Construction Project (Grant No. BSZK-2023-Z04), and the Natural Science Foundation of Shanghai (Grant No. 23ZR1447500, 21ZR1412300).		46	0	0	28	44	WILEY	HOBOKEN	111 RIVER ST, HOBOKEN 07030-5774, NJ USA		2198-3844		ADV SCI	Adv. Sci.	MAR	2024	11	12
J	Wang, LJ; Lv, PP; Lou, YL				Wang, Lin-jian; Lv, Peipei; Lou, Yongli			A Novel TAF-Related Signature Based on ECM Remodeling Genes Predicts Glioma Prognosis	FRONTIERS IN ONCOLOGY			English	Article						glioma; tumor-associated fibroblasts; ECM remodeling; tumor microenvironment; risk signature	TO-MESENCHYMAL TRANSITION; MACROPHAGE INFILTRATION; ADJUVANT TEMOZOLOMIDE; TGF-BETA; FIBROBLASTS; GLIOBLASTOMA; CELLS; RADIOTHERAPY; CONCOMITANT; REGULATOR	The composition and abundance of immune and stromal cells in the tumor microenvironment (TME) dramatically affect prognosis. Infiltration of immunosuppressive tumor-associated fibroblasts (TAFs) is a hallmark of glioma. However, the mechanisms regulating TAF infiltration and the prognostic value of TAF-related genes in glioma remain unclear. In this study, we analyzed TAF infiltration by Estimati…	[Wang, Lin-jian] Zhengzhou Univ, Adv Med Res Ctr Zhengzhou Univ, Zhengzhou Cent Hosp, Zhengzhou, Peoples R China; [Wang, Lin-jian; Lou, Yongli] Zhengzhou Univ, Dept Neurosurg, Zhengzhou Cent Hosp, Zhengzhou, Peoples R China; [Lv, Peipei] Zhengzhou Univ, Dept Radiol, Zhengzhou Cent Hosp, Zhengzhou, Peoples R China	Zhengzhou University; Zhengzhou University; Zhengzhou University	Wang, LJ (corresponding author), Zhengzhou Univ, Adv Med Res Ctr Zhengzhou Univ, Zhengzhou Cent Hosp, Zhengzhou, Peoples R China.;Wang, LJ (corresponding author), Zhengzhou Univ, Dept Neurosurg, Zhengzhou Cent Hosp, Zhengzhou, Peoples R China.	wljgnn@126.com			National Natural Science Foundation of China [82101401]	National Natural Science Foundation of China(National Natural Science Foundation of China (NSFC))	This work was supported by the National Natural Science Foundation of China (82101401).		46	3	4	1	7	FRONTIERS MEDIA SA	LAUSANNE	AVENUE DU TRIBUNAL FEDERAL 34, LAUSANNE, CH-1015, SWITZERLAND	2234-943X			FRONT ONCOL	Front. Oncol.	APR 27	2022	12
J	Costa, D; Venè, R; Benelli, R; Romairone, E; Scabini, S; Catellani, S; Rebesco, B; Mastracci, L; Grillo, F; Minghelli, S; Loiacono, F; Zocchi, MR; Poggi, A				Costa, Delfina; Vene, Roberta; Benelli, Roberto; Romairone, Emanuele; Scabini, Stefano; Catellani, Silvia; Rebesco, Barbara; Mastracci, Luca; Grillo, Federica; Minghelli, Simona; Loiacono, Fabrizio; Zocchi, Maria Raffaella; Poggi, Alessandro			Targeting the Epidermal Growth Factor Receptor Can Counteract the Inhibition of Natural Killer Cell Function Exerted by Colorectal Tumor-Associated Fibroblasts	FRONTIERS IN IMMUNOLOGY			English	Article						CRC; NKG2D; natural killer cells; EGFR; antibody-dependent cellular cytotoxicity; cetuximab; TME	MESENCHYMAL STEM-CELLS; CANCER-ASSOCIATED FIBROBLASTS; CLASS-I MOLECULES; HUMAN NK CELLS; STROMAL CELLS; ACTIVATION PROTEIN; NKG2D RECEPTORS; EXPRESSION; PROLIFERATION; CYTOTOXICITY	Mesenchymal stromal cells (MSC) present in the tumor microenvironment [usually named tumor-associated fibroblasts (TAF)] can exert immunosuppressive effects on T and natural killer (NK) lymphocytes, favoring tumor immune escape. We have analyzed this mechanism in colorectal carcinoma (CRC) and found that co-culture of NK cells with TAF can prevent the IL-2-mediated NKG2D upregulation. This leads …	[Costa, Delfina; Vene, Roberta; Poggi, Alessandro] Osped Policlin San Martiho, Mol Oncol & Angiogenesis Unit, Genoa, Italy; [Benelli, Roberto; Loiacono, Fabrizio] Osped Policlin San Martino, Immunol Unit, Genoa, Italy; [Romairone, Emanuele; Scabini, Stefano] Osped Policlin San Martino, Oncol Surg, Genoa, Italy; [Catellani, Silvia] Osped Policlin San Martino, Clin Hematol, Genoa, Italy; [Rebesco, …	University of Genoa; IRCCS Istituto Giannina Gaslini; Vita-Salute San Raffaele University; IRCCS Ospedale San Raffaele	Poggi, A (corresponding author), Osped Policlin San Martiho, Mol Oncol & Angiogenesis Unit, Genoa, Italy.	alessandro.pogai@hsanmartino.it	costa, delfina/AAF-9915-2019; scabini, stefano/AAB-2292-2021; Grillo, Federica/AAA-6422-2020; Benelli, Roberto/AAF-3143-2019; Mastracci, Luca/AAA-6411-2020; Spinelli, Antonino/ABI-1441-2020; Poggi, Alessandro/K-6664-2016	Poggi, Alessandro/0000-0002-1860-430X; costa, delfina/0000-0002-7923-826X; romairone, emanuele/0000-0002-0370-1481; Grillo, Federica/0000-0001-6477-3182; LOIACONO, FABRIZIO/0000-0001-9370-8910; Scabini, Stefano/0000-0001-8011-0928; Benelli, Roberto/0000-0002-9769-0954	Italian Ministry of Health [GR-2013-02356568]; Compagnia di San Paolo [2007-2065, 2012-0312, AIRC2009, IG8761, AIRC2014, IG15483]; Minister della Salute 5xmille; Nuovi approcci di Immunoterapia combinata: ruolo del microambiente tumorale, 5xmille; Immunoterapia con inibitori di immune checkpoints: marcatori prognostici, predittivi e di monitoraggio della risposta in pazienti affetti da neoplasie …	Italian Ministry of Health(Ministry of Health, Italy); Compagnia di San Paolo(Compagnia di San Paolo); Minister della Salute 5xmille; Nuovi approcci di Immunoterapia combinata: ruolo del microambiente tumorale, 5xmille; Immunoterapia con inibitori di immune checkpoints: marcatori prognostici, predittivi e di monitoraggio della risposta in pazienti affetti da neoplasie solide and 5xmille; Ruolo de…	This work was supported by grants from Italian Ministry of Health (GR-2013-02356568), Compagnia di San Paolo no. 2007-2065 to AP and no. 2012-0312 to RB, AIRC2009 (IG8761), AIRC2014 (IG15483) to AP and Minister della Salute 5xmille 2013: Nuovi approcci di Immunoterapia combinata: ruolo del microambiente tumorale, 5xmille 2014: Immunoterapia con inibitori di immune checkpoints: marcatori prognosti…		55	26	31	1	3	FRONTIERS MEDIA SA	LAUSANNE	AVENUE DU TRIBUNAL FEDERAL 34, LAUSANNE, CH-1015, SWITZERLAND	1664-3224			FRONT IMMUNOL	Front. Immunol.	MAY 29	2018	9
J	Watanabe, T; Ishino, T; Ueda, Y; Nagasaki, J; Sadahira, T; Dansako, H; Araki, M; Togashi, Y				Watanabe, Tomofumi; Ishino, Takamasa; Ueda, Youki; Nagasaki, Joji; Sadahira, Takuya; Dansako, Hiromichi; Araki, Motoo; Togashi, Yosuke			Activated CTLA-4-independent immunosuppression of Treg cells disturbs CTLA-4 blockade-mediated antitumor immunity	CANCER SCIENCE			English	Article						antibody-dependent cell cytotoxicity; cytotoxic T-lymphocyte-associated antigen 4; immune checkpoint inhibitors; regulatory T cell; renal cell carcinoma	REGULATORY T-CELLS; GROWTH-FACTOR-BETA; TUMOR; IPILIMUMAB; NIVOLUMAB; SUPPRESSION; HOMEOSTASIS; INDUCTION; EFFECTOR; CD80	Combination therapy with anti-cytotoxic T lymphocyte-associated protein 4 (CTLA-4) and anti-programmed death-1 (PD-1) monoclonal antibodies (mAbs) has dramatically improved the prognosis of patients with multiple types of cancer, including renal cell carcinoma (RCC). However, more than half of RCC patients fail to respond to this therapy. Regulatory T cells (Treg cells) are a subset of highly imm…	[Watanabe, Tomofumi; Ishino, Takamasa; Ueda, Youki; Nagasaki, Joji; Dansako, Hiromichi; Togashi, Yosuke] Okayama Univ, Fac Med Dent & Pharmaceut Sci, Dept Tumor Microenvironm, Okayama, Japan; [Watanabe, Tomofumi; Sadahira, Takuya; Araki, Motoo] Okayama Univ, Fac Med Dent & Pharmaceut Sci, Dept Urol, Okayama, Japan; [Ishino, Takamasa] Chiba Univ, Grad Sch Med, Dept Gastroenterol, Chiba, Japan; [Na…	Okayama University; Okayama University; Chiba University; Osaka Metropolitan University; Okayama University	Togashi, Y (corresponding author), Okayama Univ, Fac Med Dent & Pharmaceut Sci, Dept Tumor Microenvironm, 2-5-1 Shikata cho, Kita ku, Okayama 7008558, Japan.	ytogashi1584@gmail.com	Araki, Motoo/AAK-9375-2021; DANSAKO, Hiromichi/B-2025-2011; Togashi, Yosuke/KEH-7959-2024	Watanabe, Tomofumi/0000-0003-4759-7871; Togashi, Yosuke/0000-0001-9910-0164	Inamori Foundation; Japan Agency for Medical Research and Development [21cm0106383, 22ck0106723h0001]; Japan Respiratory Foundation; Japan Science and Technology Agency [21-211033868]; Japan Society for the Promotion of Science [20H03694, 22K1945904]; Kato Memorial Bioscience Foundation; MSD Life Science Foundation; Public Interest Incorporated Foundation; Naito Foundation; Ono Medical Research F…	Inamori Foundation; Japan Agency for Medical Research and Development(Japan Agency for Medical Research and Development (AMED)); Japan Respiratory Foundation; Japan Science and Technology Agency(Japan Science & Technology Agency (JST)); Japan Society for the Promotion of Science(Ministry of Education, Culture, Sports, Science and Technology, Japan (MEXT)Japan Society for the Promotion of Science)…	Inamori Foundation; Japan Agency for Medical Research and Development, Grant/Award Number: 21cm0106383 and 22ck0106723h0001; Japan Respiratory Foundation; Japan Science and Technology Agency, Grant/Award Number: 21-211033868; Japan Society for the Promotion of Science, Grant/Award Number: 20H03694 and 22K1945904; Kato Memorial Bioscience Foundation; MSD Life Science Foundation, Public Interest In…		44	9	9	1	6	WILEY	HOBOKEN	111 RIVER ST, HOBOKEN 07030-5774, NJ USA	1347-9032	1349-7006		CANCER SCI	Cancer Sci.	MAY	2023	114	5
J	Tsuruta, A; Shiiba, Y; Matsunaga, N; Fujimoto, M; Yoshida, Y; Koyanagi, S; Ohdo, S				Tsuruta, Akito; Shiiba, Yuki; Matsunaga, Naoya; Fujimoto, Marina; Yoshida, Yuya; Koyanagi, Satoru; Ohdo, Shigehiro			Diurnal Expression of PD-1 on Tumor-Associated Macrophages Underlies the Dosing Time-Dependent Antitumor Effects of the PD-1/PD-L1 Inhibitor BMS-1 in B16/BL6 Melanoma-Bearing Mice	MOLECULAR CANCER RESEARCH			English	Article							NF-KAPPA-B; CIRCADIAN CLOCK; GROWTH-FACTOR; CANCER; CELL; INFLAMMATION; POLARIZATION; NIVOLUMAB; DEC1	Cancer cells have acquired several pathways to escape from host immunity in the tumor microenvironment. Programmed death 1 (PD-1) receptor and its ligand PD-L1 are involved in the key pathway of tumor immune escape, and immune checkpoint therapy targeting PD-1 and PD-L1 has been approved for the treatment of patients with certain types of malignancies. Although PD-1 is a well-characterized recept…	[Tsuruta, Akito; Fujimoto, Marina; Yoshida, Yuya; Koyanagi, Satoru; Ohdo, Shigehiro] Kyushu Univ, Fac Pharmaceut Sci, Dept Pharmaceut, Fukuoka, Japan; [Tsuruta, Akito; Koyanagi, Satoru] Kyushu Univ, Fac Pharmaceut Sci, Dept Glocal Healthcare, Fukuoka, Japan; [Matsunaga, Naoya] Kyushu Univ, Fac Pharmaceut Sci, Dept Clin Pharmacokinet, Fukuoka, Japan	Kyushu University; Kyushu University; Kyushu University	Ohdo, S (corresponding author), Kyushu Univ, Fac Pharmaceut Sci, Dept Pharmaceut, Higashi Ku, 3-1-1 Maidashi, Fukuoka 8128512, Japan.	ohdo@phar.kyushu-u.ac.jp	Koyanagi, Satoru/AAE-6843-2020	matsunaga2, naoya2/0000-0001-6226-8473	Platform Project for Supporting Drug Discovery and Life Science Research [Basis for Supporting Innovative Drug Discovery and Life Science Research (BINDS)] from AMED [JP21am0101091]; [20K21484]; [19K23891]; [16H02636]; [21K18249]; [20K21901]; Grants-in-Aid for Scientific Research [21K18249, 20K16306] Funding Source: KAKEN	Platform Project for Supporting Drug Discovery and Life Science Research [Basis for Supporting Innovative Drug Discovery and Life Science Research (BINDS)] from AMED; ; ; ; ; ; Grants-in-Aid for Scientific Research(Ministry of Education, Culture, Sports, Science and Technology, Japan (MEXT)Japan Society for the Promotion of ScienceGrants-in-Aid for Scientific Research (KAKENHI))	We appreciate the technical assistance of The Research Support Center, Research Center for Human Disease Modeling, Kyushu University Graduate School of Medical Sciences. This study was supported by Grant-in-Aid for Young Scientists (20K21484, to A. Tsuruta) and Grant-in-Aid for Research Activity Start-up (19K23891, to A. Tsuruta). This study was also supported in part by a Grant-in-Aid for Scient…		50	25	25	2	14	AMER ASSOC CANCER RESEARCH	PHILADELPHIA	615 CHESTNUT ST, 17TH FLOOR, PHILADELPHIA, PA 19106-4404 USA	1541-7786	1557-3125		MOL CANCER RES	Mol. Cancer Res.	JUN	2022	20	6
J	Mazzu, YZ; Armenia, J; Nandakumar, S; Chakraborty, G; Yoshikawa, Y; Jehane, LE; Lee, GSM; Atiq, M; Khan, N; Schultz, N; Kantoff, PW				Mazzu, Ying Z.; Armenia, Joshua; Nandakumar, Subhiksha; Chakraborty, Goutam; Yoshikawa, Yuki; Jehane, Lina E.; Lee, Gwo-Shu Mary; Atiq, Mohammad; Khan, Nabeela; Schultz, Nikolaus; Kantoff, Philip W.			Ribonucleotide reductase small subunit M2 is a master driver of aggressive prostate cancer	MOLECULAR ONCOLOGY			English	Article						molecular subtyping; PAM50; PCS subtyping; prostate cancer; RRM2	ENRICHMENT ANALYSIS; EXPRESSION; PROGNOSIS; THERAPY; ADENOCARCINOMA; DEGRADATION; RESISTANCE; SIGNATURE; REVEALS; SUBTYPE	Although there are molecularly distinct subtypes of prostate cancer, no molecular classification system is used clinically. The ribonucleotide reductase small subunit M2 (RRM2) gene plays an oncogenic role in many cancers. Our previous study elucidated comprehensive molecular mechanisms of RRM2 in prostate cancer (PC). Given the potent functions of RRM2, we set out to determine whether the RRM2 s…	[Mazzu, Ying Z.; Chakraborty, Goutam; Yoshikawa, Yuki; Jehane, Lina E.; Atiq, Mohammad; Khan, Nabeela; Kantoff, Philip W.] Mem Sloan Kettering Canc Ctr, Dept Med, 1275 York Ave, New York, NY 10065 USA; [Armenia, Joshua; Nandakumar, Subhiksha; Schultz, Nikolaus] Mem Sloan Kettering Canc Ctr, Human Oncol & Pathogenesis Program, New York, NY 10065 USA; [Lee, Gwo-Shu Mary] Dana Farber Canc Inst, Dept…	Memorial Sloan Kettering Cancer Center; Memorial Sloan Kettering Cancer Center; Harvard University; Dana-Farber Cancer Institute; Memorial Sloan Kettering Cancer Center; Memorial Sloan Kettering Cancer Center	Mazzu, YZ; Kantoff, PW (corresponding author), Mem Sloan Kettering Canc Ctr, Dept Med, 1275 York Ave, New York, NY 10065 USA.	mazzuya@mskcc.org; kantoff@mskcc.org	Chakraborty, Goutam/B-5099-2014; Schultz, Nikolaus/ABE-6347-2020	Mazzu, Ying/0000-0003-0265-6970; Chakraborty, Goutam/0000-0002-4387-2621	NIH/NCI Cancer Center Support Grant [P30 CA008748]	NIH/NCI Cancer Center Support Grant	We thank Sara E. DiNapoli and Margaret McPartland for editing and members of the Kantoff laboratory for help and discussion. This research was funded in part through an NIH/NCI Cancer Center Support Grant to Memorial Sloan Kettering Cancer Center (P30 CA008748).		51	21	23	0	2	WILEY	HOBOKEN	111 RIVER ST, HOBOKEN 07030-5774, NJ USA	1574-7891	1878-0261		MOL ONCOL	Mol. Oncol.	AUG	2020	14	8
J	Zhang, H; Xie, WM; Zhang, YN; Dong, XW; Liu, C; Yi, J; Zhang, S; Wen, CK; Li, Z; Wang, H				Zhang, Huan; Xie, Weimin; Zhang, Yuning; Dong, Xiwen; Liu, Chao; Yi, Jing; Zhang, Shun; Wen, Chunkai; Li Zheng; Wang, Hua			Oncolytic adenoviruses synergistically enhance anti-PD-L1 and anti-CTLA-4 immunotherapy by modulating the tumour microenvironment in a 4T1 orthotopic mouse model	CANCER GENE THERAPY			English	Article							IMMUNE-CHECKPOINT BLOCKADE; BREAST-CANCER; RESISTANCE; VIRUSES; STRATEGIES; THERAPY; ERA	Effective therapeutic strategies for triple-negative breast cancer (TNBC) are still lacking. Clinical data suggest that a large number of TNBC patients cannot benefit from single immune checkpoint inhibitor (ICI) treatment due to the immunosuppressive tumour microenvironment (TME). Therefore, combination immunotherapy is an alternative approach to overcome this limitation. In this article, we com…	[Zhang, Huan; Xie, Weimin; Wen, Chunkai] Guangxi Med Univ, Affiliated Tumour Hosp, Dept Breast Bone & Soft Tissue Oncol, Nanning, Peoples R China; [Zhang, Yuning; Dong, Xiwen; Liu, Chao; Yi, Jing; Wang, Hua] Beijing Inst Radiat Med, Dept Expt Haematol, Beijing, Peoples R China; [Zhang, Shun] Univ Chinese Acad Sci, HwaMei Hosp, Dept Expt Med Sci, Ningbo, Zhejiang, Peoples R China; [Zhang, Shun] Un…	Guangxi Medical University; Academy of Military Medical Sciences - China; Chinese Academy of Sciences; University of Chinese Academy of Sciences, CAS; Chinese Academy of Sciences; University of Chinese Academy of Sciences, CAS	Xie, WM (corresponding author), Guangxi Med Univ, Affiliated Tumour Hosp, Dept Breast Bone & Soft Tissue Oncol, Nanning, Peoples R China.;Wang, H (corresponding author), Beijing Inst Radiat Med, Dept Expt Haematol, Beijing, Peoples R China.;Li, Z (corresponding author), Beijing Inst Life, Natl Ctr Prot Sci, Beijing Proteome Res Ctr, State Key Lab Prote, Beijing, Peoples R China.	xieweimin@gxmu.edu.cn; zhengli@ncpsb.org.cn; wanghua@bmi.ac.cn	Dong, Xiwen/KVB-1648-2024	Zhang, Shun/0000-0002-3804-7475; Zhang, Yuning/0000-0002-6368-7685					37	41	43	4	25	SPRINGERNATURE	LONDON	CAMPUS, 4 CRINAN ST, LONDON, N1 9XW, ENGLAND	0929-1903	1476-5500		CANCER GENE THER	Cancer Gene Ther.	MAY	2022	29	5
J	Li, QY; Lin, B; Li, YZ; Lu, N				Li, Qunying; Lin, Bin; Li, Yongzhou; Lu, Nan			Erythrocyte-Camouflaged Mesoporous Titanium Dioxide Nanoplatform for an Ultrasound-Mediated Sequential Therapies of Breast Cancer	INTERNATIONAL JOURNAL OF NANOMEDICINE			English	Article						sonodynamic therapy; hypoxia; mesoporous titanium dioxide nanoparticle; biomimetic; sequential therapies	PRODRUG AQ4N; SONODYNAMIC THERAPY; DRUG-DELIVERY; NANOPARTICLES; TUMOR; HYPOXIA; OXYGEN; LIPOSOMES; RESISTANCE; BREAKING	Background: The hypoxic microenvironment promotes tumor resistance to most treatments, especially highly oxygen-dependent sonodynamic therapy (SDT). Method and Results: In view of the aggravation of hypoxia by oxygen consumption during SDT, a biomimetic drug delivery system was tailored to integrate SDT with hypoxia-specific chemotherapy. In this system, mesoporous titanium dioxide nanoparticles …	[Li, Qunying] Zhejiang Univ, Affiliated Hosp 2, Dept Ultrasound, Sch Med, Hangzhou, Zhejiang, Peoples R China; [Lin, Bin; Lu, Nan] Zhejiang Univ, Affiliated Hosp 2, Dept Radiol, Sch Med, Hangzhou 310009, Zhejiang, Peoples R China; [Li, Yongzhou] Zhejiang Univ, Affiliated Hosp 2, Dept Surg, Sch Med, Hangzhou, Zhejiang, Peoples R China	Zhejiang University; Zhejiang University; Zhejiang University	Lu, N (corresponding author), Zhejiang Univ, Affiliated Hosp 2, Dept Radiol, Sch Med, Hangzhou 310009, Zhejiang, Peoples R China.	2317075@zju.edu.cn		lin, bin/0000-0002-3647-2144	Zhejiang Science and Technology Project [LQ20H180009]; National Natural Science Foundation of China [81901877]; National Science Foundation for Postdoctoral Scientists of China [2018M642460]; Natural Science Foundation of Zhejiang Province [LQ19H180007]	Zhejiang Science and Technology Project; National Natural Science Foundation of China(National Natural Science Foundation of China (NSFC)); National Science Foundation for Postdoctoral Scientists of China(China Postdoctoral Science FoundationNational Natural Science Foundation of China (NSFC)); Natural Science Foundation of Zhejiang Province(Natural Science Foundation of Zhejiang Province)	This work was supported by grants from the Zhejiang Science and Technology Project (No. LQ20H180009), the National Natural Science Foundation of China (81901877), the National Science Foundation for Postdoctoral Scientists of China (2018M642460) and the Natural Science Foundation of Zhejiang Province (LQ19H180007).		48	16	16	4	55	DOVE MEDICAL PRESS LTD	ALBANY	PO BOX 300-008, ALBANY, AUCKLAND 0752, NEW ZEALAND	1178-2013			INT J NANOMED	Int. J. Nanomed.		2021	16
J	Seyfrid, M; Maich, WT; Shaikh, VM; Tatari, N; Upreti, D; Piyasena, D; Subapanditha, M; Savage, N; McKenna, D; Mikolajewicz, N; Han, H; Chokshi, C; Kuhlmann, L; Khoo, A; Salim, SK; Archibong-Bassey, B; Gwynne, W; Brown, K; Murtaza, N; Bakhshinyan, D; Vora, P; Venugopal, C; Moffat, J; Kislinger, T; Singh, S				Seyfrid, Mathieu; Maich, William Thomas; Shaikh, Vaseem Muhammad; Tatari, Nazanin; Upreti, Deepak; Piyasena, Deween; Subapanditha, Minomi; Savage, Neil; McKenna, Dillon; Mikolajewicz, Nicholas; Han, Hong; Chokshi, Chirayu; Kuhlmann, Laura; Khoo, Amanda; Salim, Sabra Khalid; Archibong-Bassey, Blessing; Gwynne, William; Brown, Kevin; Murtaza, Nadeem; Bakhshinyan, David; Vora, Parvez; Venugopal, Chi…			CD70 as an actionable immunotherapeutic target in recurrent glioblastoma and its microenvironment	JOURNAL FOR IMMUNOTHERAPY OF CANCER			English	Article						antigens; neoplasm; cell engineering; brain neoplasms; immunotherapy; receptors; chimeric antigen	RENAL-CELL CARCINOMA; T-CELL; STEM-CELLS; MESENCHYMAL TRANSITION; THERAPEUTIC TARGET; IMMUNE ESCAPE; EXPRESSION; CANCER; BRAIN; CD27	Purpose Glioblastoma (GBM) patients suffer from a dismal prognosis, with standard of care therapy inevitably leading to therapy-resistant recurrent tumors. The presence of cancer stem cells (CSCs) drives the extensive heterogeneity seen in GBM, prompting the need for novel therapies specifically targeting this subset of tumor-driving cells. Here, we identify CD70 as a potential therapeutic target…	[Seyfrid, Mathieu; Shaikh, Vaseem Muhammad; Upreti, Deepak; Archibong-Bassey, Blessing; Gwynne, William; Vora, Parvez; Venugopal, Chitra; Singh, Sheila] McMaster Univ, Dept Surg, Hamilton, ON, Canada; [Maich, William Thomas; Tatari, Nazanin; Piyasena, Deween; Subapanditha, Minomi; Savage, Neil; McKenna, Dillon; Chokshi, Chirayu; Salim, Sabra Khalid; Murtaza, Nadeem; Bakhshinyan, David; Singh, She…	McMaster University; McMaster University; University of Toronto; University of Toronto; University Health Network Toronto; Princess Margaret Cancer Centre	Singh, S (corresponding author), McMaster Univ, Dept Surg, Hamilton, ON, Canada.;Singh, S (corresponding author), McMaster Univ, Dept Biochem & Biomed Sci, Hamilton, ON, Canada.	ssingh@mcmaster.ca	Moffat, Jason/AAC-1110-2020; Singh, Sheila/W-2799-2018; Mikolajewicz, Nicholas/ADP-9800-2022; Kislinger, Thomas/A-5934-2008	Singh, Sheila/0000-0003-1272-5300; Tatari, Nazanin/0000-0002-0003-6121; Salim, Sabra/0000-0001-7797-2789; Moffat, Jason/0000-0002-5663-8586; Han, Hong/0000-0001-8977-9679; Khoo, Amanda/0000-0001-8917-918X; Kislinger, Thomas/0000-0003-3525-5540	Terry Fox Research Initiative	Terry Fox Research Initiative	Funding for this project was in part provided by Longbow Therapeutics and the Terry Fox Research Initiative.		132	35	37	1	10	BMJ PUBLISHING GROUP	LONDON	BRITISH MED ASSOC HOUSE, TAVISTOCK SQUARE, LONDON WC1H 9JR, ENGLAND		2051-1426		J IMMUNOTHER CANCER	J. Immunother. Cancer	JAN	2022	10	1
J	Kasikara, C; Kumar, S; Kimani, S; Tsou, WI; Geng, K; Davra, V; Sriram, G; Devoe, C; Nguyen, KQN; Antes, A; Krantz, A; Rymarczyk, G; Wilczynski, A; Empig, C; Freimark, B; Gray, M; Schlunegger, K; Hutchins, J; Kotenko, SV; Birge, RB				Kasikara, Canan; Kumar, Sushil; Kimani, Stanley; Tsou, Wen-I; Geng, Ke; Davra, Viralkumar; Sriram, Ganapathy; Devoe, Connor; Nguyen, Khanh-Quynh N.; Antes, Anita; Krantz, Allen; Rymarczyk, Grzegorz; Wilczynski, Andrzej; Empig, Cyril; Freimark, Bruce; Gray, Michael; Schlunegger, Kyle; Hutchins, Jeff; Kotenko, Sergei V.; Birge, Raymond B.			Phosphatidylserine Sensing by TAM Receptors Regulates AKT-Dependent Chemoresistance and PD-L1 Expression	MOLECULAR CANCER RESEARCH			English	Article							TYROSINE KINASE; APOPTOTIC CELLS; PANCREATIC-CANCER; BREAST-CANCER; C-MER; AXL; ACTIVATION; EFFEROCYTOSIS; METASTASIS; CLEARANCE	Tyro3, Axl, and Mertk (collectively TAM receptors) are three homologous receptor tyrosine kinases that bind vitamin K-dependent endogenous ligands, Protein S (ProS), and growth arrest-specific factor 6 (Gas6), and act as bridging molecules to promote phosphatidylserine (PS)-mediated clearance of apoptotic cells (efferocytosis). TAM receptors are overexpressed in a vast array of tumor types, where…	[Kasikara, Canan; Kumar, Sushil; Kimani, Stanley; Tsou, Wen-I; Geng, Ke; Davra, Viralkumar; Sriram, Ganapathy; Devoe, Connor; Nguyen, Khanh-Quynh N.; Antes, Anita; Kotenko, Sergei V.; Birge, Raymond B.] Rutgers State Univ, New Jersey Med Sch, Canc Ctr, Dept Microbiol Biochem & Mol Genet, Newark, NJ USA; [Krantz, Allen; Rymarczyk, Grzegorz; Wilczynski, Andrzej] Adv Proteome Therapeut Corp, Boston,…	Rutgers University System; Rutgers University New Brunswick; Rutgers University Biomedical & Health Sciences; Rutgers University Newark; Boston University; Massachusetts Institute of Technology (MIT)	Birge, RB (corresponding author), Univ Med & Dent New Jersey, Canc Ctr, 205 South Orange Ave,H1212, Newark, NJ 07103 USA.	birgera@njms.rutgers.edu		Kimani, Stanley/0000-0003-3627-8162	NIH [CA 1650771]; Rutgers Foundation	NIH(United States Department of Health & Human ServicesNational Institutes of Health (NIH) - USA); Rutgers Foundation	This research was supported by NIH CA 1650771 to R.B. Birge, and a Rutgers Foundation grant to R.B. Birge and S.V. Kotenko.		48	92	103	1	14	AMER ASSOC CANCER RESEARCH	PHILADELPHIA	615 CHESTNUT ST, 17TH FLOOR, PHILADELPHIA, PA 19106-4404 USA	1541-7786	1557-3125		MOL CANCER RES	Mol. Cancer Res.	JUN	2017	15	6
J	Salaroglio, IC; Kopecka, J; Napoli, F; Pradotto, M; Maletta, F; Costardi, L; Gagliasso, M; Milosevic, V; Ananthanarayanan, P; Bironzo, P; Tabbò, F; Cartia, CF; Passone, E; Comunanza, V; Ardissone, F; Ruffini, E; Bussolino, F; Righi, L; Novello, S; Di Maio, M; Papotti, M; Scagliotti, GV; Riganti, C				Salaroglio, Iris C.; Kopecka, Joanna; Napoli, Francesca; Pradotto, Monica; Maletta, Francesca; Costardi, Lorena; Gagliasso, Matteo; Milosevic, Vladan; Ananthanarayanan, Preeta; Bironzo, Paolo; Tabbo, Fabrizio; Cartia, Carlotta F.; Passone, Erika; Comunanza, Valentina; Ardissone, Francesco; Ruffini, Enrico; Bussolino, Federico; Righi, Luisella; Novello, Silvia; Di Maio, Massimo; Papotti, Mauro; Sc…			Potential Diagnostic and Prognostic Role of Microenvironment in Malignant Pleural Mesothelioma	JOURNAL OF THORACIC ONCOLOGY			English	Article						Malignant pleural mesothelioma; Tumor-infiltrating lymphocytes; T-regulatory cells; Myeloid-derived suppressor cells; Immune checkpoints	T-CELLS; LUNG-CANCER; EFFUSIONS; IMMUNOTHERAPY; TARGETS; PD-L1	Introduction: A comprehensive analysis of the immune cell infiltrate collected from pleural fluid and from biopsy specimens of malignant pleural mesothelioma (MPM) may contribute to understanding the immune-evasion mechanisms related to tumor progression, aiding in differential diagnosis and potential prognostic stratification. Until now such approach has not routinely been verified. Methods: We …	[Salaroglio, Iris C.; Kopecka, Joanna; Maletta, Francesca; Milosevic, Vladan; Ananthanarayanan, Preeta; Bironzo, Paolo; Tabbo, Fabrizio; Comunanza, Valentina; Bussolino, Federico; Righi, Luisella; Novello, Silvia; Di Maio, Massimo; Papotti, Mauro; Scagliotti, Giorgio V.; Riganti, Chiara] Univ Torino, Dept Oncol, Via Santena 5 Bis, I-10126 Turin, Italy; [Napoli, Francesca; Righi, Luisella] Univ To…	University of Turin; University of Turin; University of Turin; University of Turin; A.O.U. Citta della Salute e della Scienza di Torino; University of Turin; A.O.U. Citta della Salute e della Scienza di Torino; University of Turin; IRCCS Fondazione del Piemonte per l'Oncologia; University of Turin; University of Turin	Riganti, C (corresponding author), Univ Torino, Dept Oncol, Via Santena 5 Bis, I-10126 Turin, Italy.	chiara.riganti@unito.it	novello, silvia/K-6335-2016; Maletta, Francesca/AAB-1496-2019; Bussolino, Federico/AES-3951-2022; DI MAIO, Massimo/AAB-6074-2019; Salaroglio, Iris Chiara/JED-3636-2023; Comunanza, Valentina/JBJ-2122-2023; Bussolino, Federico/K-2500-2016; Comunanza, Valentina/I-8645-2018; DI MAIO, Massimo/K-9990-2016	Milosevic, Vladan/0000-0001-6991-6795; Bussolino, Federico/0000-0002-5348-1341; Comunanza, Valentina/0000-0002-0695-6420; Gagliasso, Matteo/0000-0003-2849-1270; KOPECKA, JOANNA/0000-0003-3612-3953; DI MAIO, Massimo/0000-0001-8906-3785; Scagliotti, Giorgio/0000-0001-6646-958X; Bironzo, Paolo/0000-0002-2784-5076; Ananthanarayanan, Preeta/0000-0002-9900-0435; Maletta, Francesca/0000-0002-7877-030X	Italian Association for Cancer Research [IG21408]; Italian Ministry of University and Research (Future in Research program) [RBFR12SOQ1, FABR2017]; Italian Ministry of Health [GR-2011-02348356]; Antonio e Biagio e Cesare Arrigo; University of Torino; Fondazione Cassa di Risparmio di Torino [2016-2443, ERA-Net Transcan-2-JTC 2017]; Fondazione Franco e Marilisa Caligara for Multidisciplinary Scienc…	Italian Association for Cancer Research(Fondazione AIRC per la ricerca sul cancro); Italian Ministry of University and Research (Future in Research program); Italian Ministry of Health(Ministry of Health, Italy); Antonio e Biagio e Cesare Arrigo; University of Torino; Fondazione Cassa di Risparmio di Torino(Fondazione CRT); Fondazione Franco e Marilisa Caligara for Multidisciplinary Sciences, Tor…	This work was supported by Italian Association for Cancer Research (IG21408 to C.R.); Italian Ministry of University and Research (Future in Research program RBFR12SOQ1 to C.R.; Basic Research Funding Program, FABR2017 to LR and CR); Italian Ministry of Health (GR-2011-02348356 to L.R.; Italian Mesothelioma Network-CCM2012 to G.V.S.), Azienda Ospedaliera SS. Antonio e Biagio e Cesare Arrigo to G.…		36	45	46	0	5	ELSEVIER SCIENCE INC	NEW YORK	STE 800, 230 PARK AVE, NEW YORK, NY 10169 USA	1556-0864	1556-1380		J THORAC ONCOL	J. Thorac. Oncol.	AUG	2019	14	8
J	Huang, QL; Pan, YJ; Wang, M; Liu, ZR; Chen, HM; Wang, JL; Zhao, ZM; Zhang, YZ				Huang, Qingli; Pan, Yuanjie; Wang, Meng; Liu, Zhaorong; Chen, Huimin; Wang, Jinglei; Zhao, Ziming; Zhang, Yanzhuo			Tumor microenvironment-responsive versatile Trojan horse theranostic nanoplatform for magnetic resonance imaging-guided multimodal synergistic antitumor treatment	ACTA BIOMATERIALIA			English	Article						Targeting delivery; Synergistic treatment; Theranostic nanoplatform; Tumor microenvironment	TARGETED DRUG-DELIVERY; NANOPARTICLES; GENERATION	A natural killer (NK)-92 cell membrane-camouflaged mesoporous MnO2-enveloped Au@Pd (Au@Pd@MnO2) nanoparticles (denoted as APMN NPs)-based versatile biomimetic theranostic nanoplatform was developed for magnetic resonance (MR) imaging-guided multimodal synergistic antitumor treatments. In this core-shell nanostructure, an Au@Pd core induced near-infrared (NIR)-activatable hyperthermal effects and …	[Huang, Qingli; Wang, Meng] Xuzhou Med Univ, Publ Expt Res Ctr, Xuzhou 221004, Jiangsu, Peoples R China; [Pan, Yuanjie; Liu, Zhaorong; Chen, Huimin; Wang, Jinglei; Zhao, Ziming; Zhang, Yanzhuo] Xuzhou Med Univ, Sch Pharm, Xuzhou 221004, Jiangsu, Peoples R China; [Zhao, Ziming; Zhang, Yanzhuo] Xuzhou Med Univ, Jiangsu Key Lab New Drug Res & Clin Pharm, Xuzhou 221004, Jiangsu, Peoples R China	Xuzhou Medical University; Xuzhou Medical University; Xuzhou Medical University	Zhao, ZM; Zhang, YZ (corresponding author), Xuzhou Med Univ, POB 62,209 Tongshan Rd, Xuzhou 221004, Jiangsu, Peoples R China.	zmzhao@xzhmu.edu.cn; yanzhuozhang@xzhmu.edu.cn	Zhang, Xiaoxi/KBP-8753-2024		National Nature Science Foundation of China [81773643]; Natural Science Foundation of Jiangsu Province of China [BK20140221]	National Nature Science Foundation of China(National Natural Science Foundation of China (NSFC)); Natural Science Foundation of Jiangsu Province of China(Natural Science Foundation of Jiangsu Province)	This work was supported by the National Nature Science Foun- dation of China (No. 81773643) and the Natural Science Foundation of Jiangsu Province of China (No. BK20140221).		51	12	13	12	85	ELSEVIER SCI LTD	OXFORD	THE BOULEVARD, LANGFORD LANE, KIDLINGTON, OXFORD OX5 1GB, OXON, ENGLAND	1742-7061	1878-7568		ACTA BIOMATER	Acta Biomater.	JUL 15	2022	147
J	Kharbanda, A; Tran, P; Zhang, LT; Leung, YK; Li, HY; Frett, B				Kharbanda, Anupreet; Phuc Tran; Zhang, Lingtian; Leung, Yuet-Kin; Li, Hong-yu; Frett, Brendan			Discovery of 4-aminoquinolines as highly selective TGFbR1 inhibitors with an attenuated MAP4K4 profile for potential applications in immuno-oncology	EUROPEAN JOURNAL OF MEDICINAL CHEMISTRY			English	Article						TGF beta; MAP4K4; Kinase; Immuno-oncology; 4-aminoquinolines	GROWTH-FACTOR-BETA; DENDRITIC CELLS; T-CELL; CANCER; EVASION; OPTIMIZATION; MECHANISMS; TGF-BETA-1	The tumor microenvironment contains high concentrations of TGF beta, a crucial immunosuppressive cytokine. TGF beta stimulates immune escape by promoting peripheral immune tolerance to avoid tumoricidal attack. Small-molecule inhibitors of TGF beta R1 are a prospective method for next-generation immunotherapies. In the present study, we identified selective 4-aminoquinoline-based inhibitors of TG…	[Kharbanda, Anupreet; Phuc Tran; Zhang, Lingtian; Li, Hong-yu; Frett, Brendan] Univ Arkansas Med Sci, Dept Pharmaceut Sci, Little Rock, AR 72205 USA; [Leung, Yuet-Kin] Univ Arkansas Med Sci, Dept Pharmacol & Toxicol, Coll Med, Little Rock, AR 72205 USA	University of Arkansas System; University of Arkansas Medical Sciences; University of Arkansas System; University of Arkansas Medical Sciences	Li, HY; Frett, B (corresponding author), Univ Arkansas Med Sci, Dept Pharmaceut Sci, Little Rock, AR 72205 USA.	HLi2@uams.edu; BAFrett@uams.edu	Zhang, Lingtian/JCD-7060-2023; Frett, Brendan/AAG-1140-2019; Leung, Ricky/H-5958-2019	Zhang, Lingtian/0000-0003-3898-3287; Frett, Brendan/0000-0003-2429-8895	NIH [1R01CA194094, 1R01CA197178]; National Institutes of General Medical Sciences [P20 GM109005]	NIH(United States Department of Health & Human ServicesNational Institutes of Health (NIH) - USA); National Institutes of General Medical Sciences(United States Department of Health & Human ServicesNational Institutes of Health (NIH) - USANIH National Institute of General Medical Sciences (NIGMS))	For completion of this work, H. L. was supported by the grants NIH 1R01CA194094 and 1R01CA197178. This work was supported by the National Institutes of General Medical Sciences (P20 GM109005).		46	3	3	2	14	ELSEVIER FRANCE-EDITIONS SCIENTIFIQUES MEDICALES ELSEVIER	ISSY-LES-MOULINEAUX	65 RUE CAMILLE DESMOULINS, CS50083, 92442 ISSY-LES-MOULINEAUX, FRANCE	0223-5234	1768-3254		EUR J MED CHEM	Eur. J. Med. Chem.	DEC 5	2021	225
J	Lan, WX; Yang, L; Tan, XL				Lan, Wanxin; Yang, Lei; Tan, Xuelian			Crosstalk between ferroptosis and macrophages: potential value for targeted treatment in diseases	MOLECULAR AND CELLULAR BIOCHEMISTRY			English	Article; Early Access						Cell death; Ferroptosis; Macrophages; Macrophages polarization; Tumor microenvironment; Immune escape	TUMOR-ASSOCIATED MACROPHAGES; FIND-ME SIGNALS; APOPTOTIC CELLS; EAT-ME; CANCER; POLARIZATION; ACTIVATION; MICROGLIA; PROMOTES; RELEASE	Ferroptosis is a newly identified form of programmed cell death that is connected to iron-dependent lipid peroxidization. It involves a variety of physiological processes involving iron metabolism, lipid metabolism, oxidative stress, and biosynthesis of nicotinamide adenine dinucleotide phosphate, glutathione, and coenzyme Q10. So far, it has been discovered to contribute to the pathological proc…	[Lan, Wanxin; Yang, Lei; Tan, Xuelian] Sichuan Univ, West China Hosp Stomatol, State Key Lab Oral Dis, 14 3rd Sect,Renmin South Rd, Chengdu 610041, Sichuan, Peoples R China; [Lan, Wanxin; Yang, Lei; Tan, Xuelian] Sichuan Univ, West China Hosp Stomatol, Natl Clin Res Ctr Oral Dis, 14 3rd Sect,Renmin South Rd, Chengdu 610041, Sichuan, Peoples R China; [Lan, Wanxin; Yang, Lei; Tan, Xuelian] Sichuan …	Sichuan University; Sichuan University; Sichuan University	Tan, XL (corresponding author), Sichuan Univ, West China Hosp Stomatol, State Key Lab Oral Dis, 14 3rd Sect,Renmin South Rd, Chengdu 610041, Sichuan, Peoples R China.;Tan, XL (corresponding author), Sichuan Univ, West China Hosp Stomatol, Natl Clin Res Ctr Oral Dis, 14 3rd Sect,Renmin South Rd, Chengdu 610041, Sichuan, Peoples R China.;Tan, XL (corresponding author), Sichuan Univ, West China Hosp…	tanxuelian@scu.edu.cn		, Wanxin Lan/0009-0001-3710-7771	There is no financial conflict of interest between the authors. The authors would like to acknowledge the support of fundings. The authors would like to thank graphics program Adobe Illustrator and smart.servier.com for supporting.	There is no financial conflict of interest between the authors. The authors would like to acknowledge the support of fundings. The authors would like to thank graphics program Adobe Illustrator and smart.servier.com for supporting.	There is no financial conflict of interest between the authors. The authors would like to acknowledge the support of fundings. The authors would like to thank graphics program Adobe Illustrator and smart.servier.com for supporting.		176	1	2	5	25	SPRINGER	DORDRECHT	VAN GODEWIJCKSTRAAT 30, 3311 GZ DORDRECHT, NETHERLANDS	0300-8177	1573-4919		MOL CELL BIOCHEM	Mol. Cell. Biochem.	2023 OCT 25	2023
J	Liu, CM; Yang, L; Xu, HY; Zheng, SF; Wang, ZY; Wang, SH; Yang, YN; Zhang, SY; Feng, XL; Sun, N; Wang, Y; He, J				Liu, Chengming; Yang, Lu; Xu, Haiyan; Zheng, Sufei; Wang, Zhanyu; Wang, Sihui; Yang, Yaning; Zhang, Shuyang; Feng, Xiaoli; Sun, Nan; Wang, Yan; He, Jie			Systematic analysis of IL-6 as a predictive biomarker and desensitizer of immunotherapy responses in patients with non-small cell lung cancer	BMC MEDICINE			English	Article						NSCLC; Immune checkpoint inhibitors; IL-6; Clinical response; Resistance	IMMUNE CHECKPOINT BLOCKADE; TUMOR MICROENVIRONMENT; PD-L1 EXPRESSION; ADVERSE EVENTS; INTERLEUKIN-6; STAT3; EFFICACY; ADENOCARCINOMA; ACTIVATION; PROTEIN	Background: Cytokines have been reported to alter the response to immune checkpoint inhibitors (ICIs) in patients with the tumor in accordance with their plasma concentrations. Here, we aimed to identify the key cytokines which influenced the responses and stimulated resistance to ICIs and tried to improve immunological response and develop novel clinical treatments in non-small cell lung cancer …	[Liu, Chengming; Zheng, Sufei; Wang, Zhanyu; Wang, Sihui; Sun, Nan; He, Jie] Chinese Acad Med Sci & Peking Union Med Coll, Dept Thorac Surg, Natl Canc Ctr, Natl Clin Res Ctr Canc,Canc Hosp, Beijing 100021, Peoples R China; [Liu, Chengming; Zheng, Sufei; Wang, Zhanyu; Wang, Sihui; Sun, Nan; He, Jie] Chinese Acad Med Sci & Peking Union Med Coll, State Key Lab Mol Oncol, Natl Canc Ctr, Natl Clin Res…	Chinese Academy of Medical Sciences - Peking Union Medical College; Peking Union Medical College; Cancer Institute & Hospital - CAMS; Chinese Academy of Medical Sciences - Peking Union Medical College; Cancer Institute & Hospital - CAMS; Peking Union Medical College; Chinese Academy of Medical Sciences - Peking Union Medical College; Cancer Institute & Hospital - CAMS; Peking Union Medical Colleg…	Sun, N; He, J (corresponding author), Chinese Acad Med Sci & Peking Union Med Coll, Dept Thorac Surg, Natl Canc Ctr, Natl Clin Res Ctr Canc,Canc Hosp, Beijing 100021, Peoples R China.;Sun, N; He, J (corresponding author), Chinese Acad Med Sci & Peking Union Med Coll, State Key Lab Mol Oncol, Natl Canc Ctr, Natl Clin Res Ctr Canc,Canc Hosp, Beijing 100021, Peoples R China.;Wang, Y (corresponding a…	sunnan@vip.126.com; wangyanyifu@163.com; prof.jiehe@gmail.com	Sun, Nan/IWM-5170-2023; Lau, Leo/JXX-6079-2024; Wang, Zhanyu/S-6815-2019; Zhang, Shuyang/JPK-0503-2023	Wang, Zhanyu/0000-0001-9187-6419; Liu, Chengming/0000-0002-5818-4848	National Natural Science Foundation of China [81802299, 81502514, 82072590]; National Key Basic Research Development Plan [2018YFC1312105]; National Key R&D Program of China [2018YFC1312100, 2018YFC1312102]; Fundamental Research Funds for the Central Universities [3332018070]; WUJIEPING Medical Foundation [320.6750.2020-05-4]; CAMS Innovation Fund for Medical Sciences [2016-I2M-1-001, 2017-I2M-1-…	National Natural Science Foundation of China(National Natural Science Foundation of China (NSFC)); National Key Basic Research Development Plan(National Basic Research Program of China); National Key R&D Program of China; Fundamental Research Funds for the Central Universities(Fundamental Research Funds for the Central Universities); WUJIEPING Medical Foundation; CAMS Innovation Fund for Medical …	This work was supported by the National Natural Science Foundation of China (Grant No. 81802299, 81502514, 82072590), CSCO-Hengrui Research Funding (Grant No. Y-HR2018-239), the National Key Basic Research Development Plan (Grant No. 2018YFC1312105), the National Key R&D Program of China (Grant No. 2018YFC1312100, 2018YFC1312102), the Fundamental Research Funds for the Central Universities (Grant…		55	39	40	0	14	BMC	LONDON	CAMPUS, 4 CRINAN ST, LONDON N1 9XW, ENGLAND	1741-7015			BMC MED	BMC Med.	MAY 13	2022	20	1
J	Yang, RJ; Pei, TL; Huang, RF; Xiao, Y; Yan, JN; Zhu, JL; Zheng, CL; Xiao, W; Huang, C				Yang, Ruijie; Pei, Tianli; Huang, Ruifei; Xiao, Yue; Yan, Jiangna; Zhu, Jinglin; Zheng, Chunli; Xiao, Wei; Huang, Chao			Platycodon grandiflorum Triggers Antitumor Immunity by Restricting PD-1 Expression of CD8+ T Cells in Local Tumor Microenvironment	FRONTIERS IN PHARMACOLOGY			English	Article						Platycodon grandiflorum; systems pharmacology; CD8(+) T cells; tumor microenvironment; VEGF-A-VEGFR2	D INDUCES APOPTOSIS; NF-KAPPA-B; ANTI-PD-1 ANTIBODY; PANCREATIC-CANCER; VEGF EXPRESSION; PATHWAY; STAT3; SAFETY; PROLIFERATION; ACTIVATION	In the tumor microenvironment (TME), the activation of programmed death-1 (PD-1)-programmed death ligand-1 (PD-L1) pathway is one of the main signals of immune escape and tumor deterioration. Clinically, the application of monoclonal antibodies slows down the progression of various malignancies and prolongs the survival of patients effectively. However, these treatments result in serious immune-r…	[Yang, Ruijie; Pei, Tianli] Northwest Univ, Xian Int Med Ctr Hosp, Xian, Peoples R China; [Huang, Ruifei; Xiao, Yue; Yan, Jiangna; Zhu, Jinglin; Zheng, Chunli; Huang, Chao] Northwest Univ, Minist Educ, Sch Life Sci, Key Lab Resource Biol & Biotechnol Western China, Xian, Peoples R China; [Xiao, Wei] Jiangsu Kanion Parmaceut Co Ltd, State Key Lab New Tech Chinese Med Pharmaceut Pro, Lianyungang, P…	Northwest University Xi'an; Northwest University Xi'an; Northwest A&F University - China	Huang, C (corresponding author), Northwest Univ, Minist Educ, Sch Life Sci, Key Lab Resource Biol & Biotechnol Western China, Xian, Peoples R China.;Xiao, W (corresponding author), Jiangsu Kanion Parmaceut Co Ltd, State Key Lab New Tech Chinese Med Pharmaceut Pro, Lianyungang, Peoples R China.;Huang, C (corresponding author), Northwest A&F Univ, Coll Life Sci, Ctr Bioinformat, Lab Syst Pharmacol,…	xw_kanion@163.com; huangchao1989@nwafu.edu.cn	xiao, wei/KCK-6954-2024		National Natural Science Foundation of China [81803960]	National Natural Science Foundation of China(National Natural Science Foundation of China (NSFC))	This work was funded by the National Natural Science Foundation of China (Grant No. 81803960).		80	12	13	7	20	FRONTIERS MEDIA SA	LAUSANNE	AVENUE DU TRIBUNAL FEDERAL 34, LAUSANNE, CH-1015, SWITZERLAND		1663-9812		FRONT PHARMACOL	Front. Pharmacol.	APR 14	2022	13
J	Zhu, Z; Feng, W; Tan, XY; Gu, PC; Song, W; Ma, HT				Zhu, Zheng; Feng, Wei; Tan, Xiao-Yan; Gu, Pin-Chao; Song, Wei; Ma, Hai-Tao			Immune-related gene prognostic index (IRGPI) for lung adenocarcinoma predicts patient prognosis and immunotherapy response	INTERNATIONAL JOURNAL OF CLINICAL AND EXPERIMENTAL PATHOLOGY			English	Article						Lung adenocarcinoma; immune-related genes; prognosis; immunotherapy; tumor microenvironment	CANCER; CELL; MANAGEMENT; ANTIBODY; SAFETY	Objective: We searched for a predictive biomarker that also predicts whether patients would benefit from immune checkpoint blockade (ICB) treatment from a few angles, because existing biomarkers no longer wholly replicate the interconnections of distinctive elements in the tumor microenvironment (TME). Methods: We identified 55 pivotal IRGs by performing a WGCNA and univariate Cox regression anal…	[Zhu, Zheng; Feng, Wei; Tan, Xiao-Yan; Gu, Pin-Chao; Ma, Hai-Tao] Soochow Univ, Suzhou Dushu Lake Hosp, Dushu Lake Hosp, Dept Thorac Surg,Med Ctr, 9 Chongwen Rd, Suzhou 215000, Jiangsu, Peoples R China; [Song, Wei] Soochow Univ, Suzhou Dushu Lake Hosp, Dushu Lake Hosp, Emergency Dept,Med Ctr, 9 Chongwen Rd, Suzhou 215000, Jiangsu, Peoples R China	Soochow University - China; Soochow University - China	Ma, HT (corresponding author), Soochow Univ, Suzhou Dushu Lake Hosp, Dushu Lake Hosp, Dept Thorac Surg,Med Ctr, 9 Chongwen Rd, Suzhou 215000, Jiangsu, Peoples R China.;Song, W (corresponding author), Soochow Univ, Suzhou Dushu Lake Hosp, Dushu Lake Hosp, Emergency Dept,Med Ctr, 9 Chongwen Rd, Suzhou 215000, Jiangsu, Peoples R China.	hini1983@163.com; mht74003@163.com	Feng, Wei/K-4219-2012		Government of Jiangsu Province [BK20191174]	Government of Jiangsu Province	This study was supported by Government of Jiangsu Province (BK20191174) .		39	0	0	1	1	E-CENTURY PUBLISHING CORP	MADISON	40 WHITE OAKS LN, MADISON, WI 53711 USA	1936-2625			INT J CLIN EXP PATHO	Int. J. Clin. Exp. Pathol.		2023	16	10
J	Wong, JJW; Selbo, PK				Wong, Judith Jing Wen; Selbo, Pal Kristian			Light-controlled elimination of PD-L1+cells	JOURNAL OF PHOTOCHEMISTRY AND PHOTOBIOLOGY B-BIOLOGY			English	Article						PD-L1; Saporin; Photochemical internalization; Immune checkpoint therapy; Immunotoxin; Targeted therapy; Cancer; Drug delivery	PHOTOCHEMICAL INTERNALIZATION; PHOTODYNAMIC THERAPY; ANTI-PD-L1 ANTIBODY; IN-VITRO; CANCER; CELLS; PD-L1; IMMUNOTOXINS; EXPRESSION; SAFETY	The programmed death ligand-1 (PD-L1), also known as CD274 or B7-H1, is mainly expressed on cancer cells and/or immunosuppressive cells in the tumor microenvironment (TME) and plays an essential role in tumor progression and immune escape. Immune checkpoint inhibitors (ICIs) of the PD-1/PD-L1 axis have shown impressive clinical success, however, the majority of the patients do not respond to immu…	[Wong, Judith Jing Wen; Selbo, Pal Kristian] Oslo Univ Hosp, Norwegian Radium Hosp, Inst Canc Res, Dept Radiat Biol, Oslo, Norway	University of Oslo	Selbo, PK (corresponding author), Oslo Univ Hosp, Norwegian Radium Hosp, Inst Canc Res, Dept Radiat Biol, Oslo, Norway.	judwon@rr-research.no; selbo@rr-research.no	; Selbo, Pal Kristian/B-4638-2009	Wong, Judith Jing Wen/0000-0001-8016-8695; Selbo, Pal Kristian/0000-0002-5310-057X	South-Eastern Norway Regional Health Authority [2017068, 2016023]; Norwegian Radium Hospital Research Foundation [FU0803, SE2002]	South-Eastern Norway Regional Health Authority; Norwegian Radium Hospital Research Foundation	The present work was financially supported by South-Eastern Norway Regional Health Authority (funding number: 2017068 (P.K.S.) and 2016023 (J.J.W.W.)), The Norwegian Radium Hospital Research Foundation (funding number: FU0803 (P.K.S) and SE2002 (J.J.W.W.)).		61	4	4	1	13	ELSEVIER SCIENCE SA	LAUSANNE	PO BOX 564, 1001 LAUSANNE, SWITZERLAND	1011-1344	1873-2682		J PHOTOCH PHOTOBIO B	J. Photochem. Photobiol. B-Biol.	DEC	2021	225
J	Guo, BJ; Wang, YJ; Liu, WY; Zhang, SL				Guo, Bingjie; Wang, Yajing; Liu, Wenyu; Zhang, Sailong			Cartilage oligomeric matrix protein acts as a molecular biomarker in multiple cancer types	CLINICAL & TRANSLATIONAL ONCOLOGY			English	Article						Cartilage oligomeric matrix protein (COMP); Molecular biomarker; Pan-cancer; Multiple omics integrative analysis; Tumor microenvironment	TUMOR MICROENVIRONMENT; GENE; COMP; EXPRESSION; FIBROSIS; MARKER	Purpose The main function of cartilage oligomeric matrix protein (COMP) is to maintain the synthesis and stability of the extracellular matrix by interacting with collagen. At present, there are relatively few studies on the role of this protein in tumors. This study aimed to explore the relationship between COMP and pan-cancer, and analyzed its diagnostic and prognostic value. Methods The Cancer…	[Guo, Bingjie] Shanghai Univ Tradit Chinese Med, Yueyang Hosp Integrated Tradit Chinese & Western, Dept Gastroenterol, Shanghai, Peoples R China; [Wang, Yajing] Second Mil Med Univ, Dept Tradit Chinese Med, Naval Med Univ, Shanghai, Peoples R China; [Liu, Wenyu] Naval Med Univ, Dept Hepatobiliary & Pancreat Surg, Changhai Hosp, 168 Chang Hai Rd, Shanghai 200433, Peoples R China; [Zhang, Sailong] …	Shanghai University of Traditional Chinese Medicine; Naval Medical University; Naval Medical University; Naval Medical University	Liu, WY (corresponding author), Naval Med Univ, Dept Hepatobiliary & Pancreat Surg, Changhai Hosp, 168 Chang Hai Rd, Shanghai 200433, Peoples R China.;Zhang, SL (corresponding author), Second Mil Med Univ, Dept Pharmacol, Naval Med Univ, 325 Guo He Rd, Shanghai 200433, Peoples R China.	lwywinner@hotmail.com; sailongzhang@126.com			National Natural Science Foundation of China [81803541]; Shanghai Science and Technology Development Foundation [22140901900]	National Natural Science Foundation of China(National Natural Science Foundation of China (NSFC)); Shanghai Science and Technology Development Foundation	This study was supported by grants from the National Natural Science Foundation of China (81803541) and Shanghai Science and Technology Development Foundation (22140901900).		49	7	7	5	13	SPRINGER INT PUBL AG	CHAM	GEWERBESTRASSE 11, CHAM, CH-6330, SWITZERLAND	1699-048X	1699-3055		CLIN TRANSL ONCOL	Clin. Transl. Oncol.	FEB	2023	25	2
J	Peng, MX; Ren, J; Jing, YP; Jiang, XK; Xiao, QL; Huang, JP; Tao, YH; Lei, L; Wang, X; Yang, ZL; Yang, ZS; Zhan, Q; Lin, C; Jin, GX; Zhang, X; Zhang, L				Peng, Meixi; Ren, Jun; Jing, Yipei; Jiang, Xueke; Xiao, Qiaoling; Huang, Junpeng; Tao, Yonghong; Lei, Li; Wang, Xin; Yang, Zailin; Yang, Zesong; Zhan, Qian; Lin, Can; Jin, Guoxiang; Zhang, Xian; Zhang, Ling			Tumour-derived small extracellular vesicles suppress CD8+ T cell immune function by inhibiting SLC6A8-mediated creatine import in NPM1-mutated acute myeloid leukaemia	JOURNAL OF EXTRACELLULAR VESICLES			English	Article						AML; CD8+ T cells; creatine; extracellular vesicles; nucleophosmin	PROTEINS; EXOSOMES; TRANSPORTER; PATHWAY; GROWTH	Acute myeloid leukaemia (AML) carrying nucleophosmin (NPM1) mutations has been defined as a distinct entity of acute leukaemia. Despite remarkable improvements in diagnosis and treatment, the long-term outcomes for this entity remain unsatisfactory. Emerging evidence suggests that leukaemia, similar to other malignant diseases, employs various mechanisms to evade killing by immune cells. However,…	[Peng, Meixi; Ren, Jun; Jing, Yipei; Jiang, Xueke; Xiao, Qiaoling; Huang, Junpeng; Tao, Yonghong; Lei, Li; Lin, Can; Zhang, Ling] Chongqing Med Univ, Sch Lab Med, Key Lab Lab Med Diagnost Designated, Minist Educ, Chongqing, Peoples R China; [Wang, Xin; Yang, Zesong] Chongqing Med Univ, Dept Hematol, Affiliated Hosp 1, Chongqing, Peoples R China; [Yang, Zailin] Chongqing Med Univ, Dept Clin Lab, A…	Chongqing Medical University; Chongqing Medical University; Chongqing Medical University; Chongqing University; Chongqing Medical University; Guangdong Academy of Medical Sciences & Guangdong General Hospital; Southern Medical University - China; Memorial Sloan Kettering Cancer Center	Zhang, L (corresponding author), Chongqing Med Univ, Sch Lab Med, 1 Yixueyuan Rd, Chongqing 400016, Peoples R China.	lingzhang@cqmu.edu.cn	Jin, Guoxiang/IST-5226-2023; Zhang, Ling/AHD-9516-2022	Jin, Guoxiang/0000-0001-8989-0393; Zhang, Xian/0000-0001-9674-7886	National Natural Science Foundation of China [NSFC82072353]; outstanding Postgraduate Fund of Chongqing Medical University [BJRC202009]	National Natural Science Foundation of China(National Natural Science Foundation of China (NSFC)); outstanding Postgraduate Fund of Chongqing Medical University	This work was supported by the National Natural Science Foundation of China under Grant NSFC81873973; National Natural Science Foundation of China under Grant NSFC82072353; outstanding Postgraduate Fund of Chongqing Medical University under Grant BJRC202009.		68	24	24	2	22	WILEY	HOBOKEN	111 RIVER ST, HOBOKEN 07030-5774, NJ USA		2001-3078		J EXTRACELL VESICLES	J. Extracell. Vesicles	NOV	2021	10	13
J	Wang, QW; Sun, LH; Zhang, Y; Wang, Z; Zhao, Z; Wang, ZL; Wang, KY; Li, GZ; Xu, JB; Ren, CY; Ma, WP; Wang, HJ; Li, SW; Zhu, YJ; Jiang, T; Bao, ZS				Wang, Qiang-Wei; Sun, Li-Hua; Zhang, Ying; Wang, Zheng; Zhao, Zheng; Wang, Zhi-Liang; Wang, Kuan-Yu; Li, Guan-Zhang; Xu, Jian-Bao; Ren, Chang-Yuan; Ma, Wen-Ping; Wang, Hong-Jun; Li, Shou-Wei; Zhu, Yong-Jian; Jiang, Tao; Bao, Zhao-Shi			MET overexpression contributes to STAT4-PD-L1 signaling activation associated with tumor-associated, macrophages-mediated immunosuppression in primary glioblastomas	JOURNAL FOR IMMUNOTHERAPY OF CANCER			English	Article						biomarkers; tumor; brain neoplasms; gene expression profiling; immunity	CANCER; AMPLIFICATION; RESISTANCE; GLIOMAS; EXPRESSION; RECEPTOR; KINASE; PD-L1; CELLS; LEADS	Background Dysregulated receptor tyrosine kinases, such as the mesenchymal-epidermal transition factor (MET), have pivotal role in gliomas. MET and its interaction with the tumor microenvironment have been previously implicated in secondary gliomas. However, the contribution of MET gene to tumor cells' ability to escape immunosurveillance checkpoints in primary gliomas, especially in glioblastoma…	[Wang, Qiang-Wei; Zhang, Ying; Zhao, Zheng; Wang, Kuan-Yu; Li, Guan-Zhang; Ren, Chang-Yuan; Ma, Wen-Ping; Jiang, Tao] Capital Med Univ, Beijing Neurosurg Inst, Dept Mol Neuropathol, Beijing, Peoples R China; [Wang, Qiang-Wei; Zhu, Yong-Jian] Zhejiang Univ, Dept Neurosurg, Affiliated Hosp 2, Sch Med, Hangzhou, Peoples R China; [Sun, Li-Hua] Shanghai Jiao Tong Univ, Dept Neurosurg, Renji Hosp, Sch …	Beijing Neurosurgical Institute; Capital Medical University; Zhejiang University; Shanghai Jiao Tong University; Capital Medical University; Harbin Medical University; Capital Medical University	Bao, ZS (corresponding author), Capital Med Univ, Beijing Tiantan Hosp, Dept Neurosurg, Beijing, Peoples R China.	baozhaoshi@bjtth.org	yongjian, zhu/AAR-5445-2021; jiang, tao/GWC-7108-2022; Li, Guanzhang/ACL-8723-2022; Xi, Yang/KEH-5204-2024; zhou, chen/KBC-4023-2024; wang, rui/JAC-6240-2023; Wang, Weiyi/JZC-7841-2024; Ma, Wenping/KUD-3084-2024		Beijing Natural Science Foundation [JQ20030]; National Natural Science Foundation of China [81972337, 81902528, 81903078, 82002647]; National Key Research and Development Plan [2019YFE0109400]; Beijing Science and Technology Plan [Z141100000214009]; Beijing Municipal Administration of Hospitals Clinical Medicine Development of Special Funding Support [ZYLX201708]; Beijing Municipal Administration…	Beijing Natural Science Foundation(Beijing Natural Science Foundation); National Natural Science Foundation of China(National Natural Science Foundation of China (NSFC)); National Key Research and Development Plan(National Key Research & Development Program of China); Beijing Science and Technology Plan; Beijing Municipal Administration of Hospitals Clinical Medicine Development of Special Fundin…	This study was funded by the Beijing Natural Science Foundation (JQ20030); National Natural Science Foundation of China (81972337, 81902528, 81903078, 82002647); the National Key Research and Development Plan (2019YFE0109400); Beijing Science and Technology Plan (Z141100000214009); Beijing Municipal Administration of Hospitals Clinical Medicine Development of Special Funding Support (ZYLX201708);…		50	20	24	0	21	BMJ PUBLISHING GROUP	LONDON	BRITISH MED ASSOC HOUSE, TAVISTOCK SQUARE, LONDON WC1H 9JR, ENGLAND		2051-1426		J IMMUNOTHER CANCER	J. Immunother. Cancer	OCT	2021	9	10
J	Teufelsbauer, M; Stickler, S; Eggerstorfer, MT; Weigl, L; Eggerstorfer, MT				Teufelsbauer, Maryana; Stickler, Sandra; Eggerstorfer, Marie-Therese; Weigl, Lukas; Hamilton, Gerhard			Activity of the KRAS G12D Inhibitor MRTX1133 against the Mutant KRAS Triple-Negative MDA-MB-231 Breast Cancer Cell Line	JOURNAL OF BIOLOGICAL REGULATORS AND HOMEOSTATIC AGENTS			English	Article						triple -negative breast cancer; MDA-MB-231; KRAS G13D; MRTX1133	TUMOR; MICROENVIRONMENT; INFLAMMATION; KRAS(G12D); EXPRESSION; SOS1	Background: Although <2% of breast cancers exhibit Kirsten rat sarcoma virus (KRAS) mutations, KRAS activity plays a role in triple-negative breast cancer (TNBC)/basal-like tumors. TNBC accounts for approximately 15% of breast tumors and is associated with a poor prognosis. Mutant KRAS G12D-triggered activation of the Rat sarcoma virus-Mitogen activated protein kinase (RAS-MAPK) pathway promotes …	[Teufelsbauer, Maryana] Med Univ Vienna, Clin Plast & Reconstruct Surg, A-1090 Vienna, Austria; [Stickler, Sandra; Eggerstorfer, Marie-Therese; Hamilton, Gerhard] Med Univ Vienna, Inst Pharmacol, A-1090 Vienna, Austria; [Weigl, Lukas] Med Univ Vienna, Dept Anaesthesia Gen Intens Care & Paintherapy, A-1090 Vienna, Austria	Medical University of Vienna; Medical University of Vienna; Medical University of Vienna	Eggerstorfer, MT (corresponding author), Med Univ Vienna, Inst Pharmacol, A-1090 Vienna, Austria.	gerhard.hamilton@meduniwien.ac.at			Medical Scientific Fund of the Mayor of the City of Vienna [22214]	Medical Scientific Fund of the Mayor of the City of Vienna	Funding This research was supported by a grant of the Medical Scientific Fund of the Mayor of the City of Vienna, grant number 22214 to Dr. Maryana Teufelsbauer.		53	0	0	5	6	BIOLIFE SAS	SILVA MARINA (TE)	VIA S STEFANO 39 BIS, 64029 SILVA MARINA (TE), ITALY	0393-974X	1724-6083		J BIOL REG HOMEOS AG	J. Biol. Regul. Homeost. Agents	MAR	2024	38	3
J	Bruschini, S; Pallocca, M; Sperandio, E; D'Ambrosio, L; Ascenzi, F; De Vitis, C; Salvati, V; Esposito, A; Di Martino, S; De Nicola, F; Paolini, F; Fattore, L; Alessandrini, G; Facciolo, F; Foddai, ML; Bassi, M; Venuta, F; D'Ascanio, M; Ricci, A; D' Andrilli, A; Napoli, C; Aurisicchio, L; Fanciulli, M; Rendina, EA; Ciliberto, G; Mancini, R				Bruschini, Sara; Pallocca, Matteo; Sperandio, Eleonora; D'Ambrosio, Lorenzo; Ascenzi, Francesca; De Vitis, Claudia; Salvati, Valentina; Esposito, Antonella; Di Martino, Simona; De Nicola, Francesca; Paolini, Francesca; Fattore, Luigi; Alessandrini, Gabriele; Facciolo, Francesco; Foddai, Maria Laura; Bassi, Massimiliano; Venuta, Federico; D'Ascanio, Michela; Ricci, Alberto; D' Andrilli, Antonio; N…			Deconvolution of malignant pleural effusions immune landscape unravels a novel macrophage signature associated with worse clinical outcome in lung adenocarcinoma patients	JOURNAL FOR IMMUNOTHERAPY OF CANCER			English	Article						tumor microenvironment; lung neoplasms; macrophages; tumor escape; computational biology	CANCER; MONOCYTES; CELLS; RECRUITMENT; RESISTANCE; BLOCKADE	Background Immune checkpoint inhibitors are still unable to provide clinical benefit to the large majority of non-small cell lung cancer (NSCLC) patients. A deeper characterization of the tumor immune microenvironment (TIME) is expected to shed light on the mechanisms of cancer immune evasion and resistance to immunotherapy. Here, we exploited malignant pleural effusions (MPEs) from lung adenocar…	[Bruschini, Sara; Esposito, Antonella] Magna Graecia Univ Catanzaro, Dept Expt & Clin Med, Catanzaro, Italy; [Bruschini, Sara; Ascenzi, Francesca; De Vitis, Claudia; D'Ascanio, Michela; Ricci, Alberto; Mancini, Rita] Sapienza Univ Rome, Dept Clin & Mol Med, St Andrea Hosp, Rome, Italy; [Pallocca, Matteo; Sperandio, Eleonora] IRCCS Regina Elena Natl Canc Inst, Biostat Bioinformat & Clin Trial Ctr,…	Magna Graecia University of Catanzaro; Sapienza University Rome; Azienda Ospedaliera Sant'Andrea; Sapienza University Rome; Sapienza University Rome; Azienda Ospedaliera Sant'Andrea; Sapienza University Rome	Ciliberto, G (corresponding author), IRCSS Regina Elena Natl Canc Inst, Sci Directorate, Rome, Italy.	gennaro.ciliberto@ifo.it	Rendina, Erino/AAG-7598-2021; Pallocca, Matteo/K-9259-2016; d'ascanio, michela/ISU-7288-2023; Salvati, Valentina/AAM-2833-2020; Bruschini, Sara/AAC-2423-2022; fanciulli, maurizio/ABH-6745-2020; napoli, christian/B-9924-2018; De Vitis, Claudia/K-4726-2016; Fattore, Luigi/K-7791-2016; De Nicola, Francesca/AAC-6887-2022; Bassi, Massimiliano/AAP-1617-2020; Ciliberto, Gennaro/J-4131-2017; di martino, …	Facciolo, Francesco/0000-0002-7137-8946; Ciliberto, Gennaro/0000-0003-2851-8605; di martino, Simona/0000-0003-4533-3776; de vitis, claudia/0000-0001-8899-2347; Bruschini, Sara/0000-0001-9627-4062; napoli, christian/0000-0002-5775-2276; , Michela/0000-0002-2141-7409; MANCINI, RITA/0000-0002-5491-2449; Paolini, Francesca/0000-0002-7384-6248; Esposito, Antonella/0000-0002-1743-7984; Bassi, Massimili…	Italian Association for Cancer Research (AIRC) [IG19865, IG24451]; Ministry of Education, University and Research (MIUR), grant PRIN 2017 [2017HWTP2K]; Lazio Innova grant 2018 [85-2017-13750]; Italian Ministry of Health; Lazio Innova grant 2020 [A0375-2020-36657]	Italian Association for Cancer Research (AIRC)(Fondazione AIRC per la ricerca sul cancro); Ministry of Education, University and Research (MIUR), grant PRIN 2017(Ministry of Education, Universities and Research (MIUR)); Lazio Innova grant 2018; Italian Ministry of Health(Ministry of Health, Italy); Lazio Innova grant 2020	This work was supported by the Italian Association for Cancer Research (AIRC) grants IG19865 and IG24451, respectively, to GC and RM, and by the Ministry of Education, University and Research (MIUR), grant PRIN 2017 (Prot. 2017HWTP2K) to RM. RM is also supported by Lazio Innova grants 2018 n.85-2017-13750 and 2020 n.A0375-2020-36657.This work was supported in part by Ricerca Corrente funds 2022 f…		52	7	8	0	6	BMJ PUBLISHING GROUP	LONDON	BRITISH MED ASSOC HOUSE, TAVISTOCK SQUARE, LONDON WC1H 9JR, ENGLAND		2051-1426		J IMMUNOTHER CANCER	J. Immunother. Cancer	MAY	2022	10	5
J	Yu, LY; Wang, ZZ; Hu, Y; Wang, YA; Lu, N; Zhang, C				Yu, Linyan; Wang, Zhaozhong; Hu, Yuan; Wang, Yanan; Lu, Nan; Zhang, Cai			Tumor-infiltrating gamma delta T-cells reveal exhausted subsets with remarkable heterogeneity in colorectal cancer	INTERNATIONAL JOURNAL OF CANCER			English	Article						c-Maf; exhaustion; tumor microenvironment; heterogeneity; gamma delta T cell	LANDSCAPE	The gamma delta T-cells recognize infected or transformed cells. However, unlike alpha beta T-cells, gamma delta T-cells are innate-like immune cells, with no major histocompatibility complex restriction requirements. gamma delta T-cells are the main population of intestinal intraepithelial lymphocytes (IELs) and are associated with the antitumor immune response, particularly in colorectal cancer…	[Yu, Linyan; Wang, Zhaozhong; Hu, Yuan; Wang, Yanan; Zhang, Cai] Shandong Univ, Inst Immunopharmaceut Sci, Cheeloo Coll Med, Sch Pharmaceut Sci, Jinan, Peoples R China; [Lu, Nan] Shandong Univ, Inst Diagnost, Cheeloo Coll Med, Sch Med, Jinan, Peoples R China; [Zhang, Cai] Shandong Univ, Inst Immunopharmaceut Sci, Cheeloo Coll Med, Sch Pharmaceut Sci, 44 Wenhua West Rd, Jinan 250012, Peoples R Chi…	Shandong University; Shandong University; Shandong University; Shandong University	Zhang, C (corresponding author), Shandong Univ, Inst Immunopharmaceut Sci, Cheeloo Coll Med, Sch Pharmaceut Sci, 44 Wenhua West Rd, Jinan 250012, Peoples R China.;Lu, N (corresponding author), Shandong Univ, Inst Diagnost, Cheeloo Coll Med, Sch Med, 44 Wenhua West Rd, Jinan 250012, Shandong, Peoples R China.	lunan@sdu.edu.cn; caizhangsd@sdu.edu.cn	Lu, Nan/AGU-1449-2022; Yu, Linyan/HMV-3722-2023	Zhang, Cai/0000-0002-3849-6676; Lu, Nan/0000-0003-0590-7173	National Natural Science Foundation of China [81771686, 91842305]; Shandong Provincial Key Research and Development Program (Major Scientific and Technological Innovation Project) [2019JZZY021013]; Shandong Provincial Natural Science Foundation [ZR2020MH260]	National Natural Science Foundation of China(National Natural Science Foundation of China (NSFC)); Shandong Provincial Key Research and Development Program (Major Scientific and Technological Innovation Project); Shandong Provincial Natural Science Foundation(Natural Science Foundation of Shandong Province)	National Natural Science Foundation of China, Grant/Award Numbers: 81771686, 91842305; Shandong Provincial Key Research and Development Program (Major Scientific and Technological Innovation Project), Grant/Award Number: 2019JZZY021013; Shandong Provincial Natural Science Foundation, Grant/Award Number: ZR2020MH260		48	5	5	2	16	WILEY	HOBOKEN	111 RIVER ST, HOBOKEN 07030-5774, NJ USA	0020-7136	1097-0215		INT J CANCER	Int. J. Cancer	NOV 1	2023	153	9
J	Eckhoff, AM; Brown, MC; Landa, K; Naqvi, I; Holl, EK; Boczkowski, D; Fletcher, A; Rhodin, KE; Giang, MH; Sullenger, B; Beasley, GM; Allen, PJ; Nair, SK				Eckhoff, Austin M.; Brown, Michael C.; Landa, Karenia; Naqvi, Ibtehaj; Holl, Eda K.; Boczkowski, David; Fletcher, Ashley; Rhodin, Kristen E.; Giang, Minh Huy; Sullenger, Bruce; Beasley, Georgia M.; Allen, Peter J.; Nair, Smita K.			Functional reprogramming of peripheral blood monocytes by soluble mediators in patients with pancreatic cancer and intraductal papillary mucinous neoplasms	FRONTIERS IN IMMUNOLOGY			English	Article						pancreatic cancer; IPMN; monocyte; innate immunity; TLR	CELL	BackgroundMonocytes and monocyte-derived tumor infiltrating cells have been implicated in the immunosuppression and immune evasion associated with pancreatic adenocarcinoma (PDAC). Yet, precisely how monocytes in the periphery and tumor microenvironment in patients with intraductal papillary mucinous neoplasm (IPMN), a precursor lesion to PDAC, change during disease progression has not been defin…	[Eckhoff, Austin M.; Landa, Karenia; Holl, Eda K.; Boczkowski, David; Fletcher, Ashley; Rhodin, Kristen E.; Sullenger, Bruce; Beasley, Georgia M.; Allen, Peter J.; Nair, Smita K.] Duke Univ, Dept Surg, Durham, NC 27708 USA; [Brown, Michael C.; Giang, Minh Huy; Nair, Smita K.] Duke Univ, Dept Neurosurg, Durham, NC 27708 USA; [Naqvi, Ibtehaj] Duke Univ, Dept Anesthesiol, Durham, NC USA; [Nair, Smit…	Duke University; Duke University; Duke University; Duke University	Nair, SK (corresponding author), Duke Univ, Dept Surg, Durham, NC 27708 USA.;Nair, SK (corresponding author), Duke Univ, Dept Neurosurg, Durham, NC 27708 USA.;Nair, SK (corresponding author), Duke Univ, Dept Pathol, Durham, NC 27708 USA.	smita.nair@duke.edu	Beasley, Georgia/O-2442-2018; Brown, Mike/GWC-0611-2022		NIH T32 Training Grant [T32-AI141342, T32-CA093245]; Duke Cancer Institute as part of the NCI Cancer Center Support Grant [P30CA014236]; National Cancer Center post-doctoral award	NIH T32 Training Grant(United States Department of Health & Human ServicesNational Institutes of Health (NIH) - USA); Duke Cancer Institute as part of the NCI Cancer Center Support Grant; National Cancer Center post-doctoral award	This work was supported in part by the NIH T32 Training Grant T32-CA093245 for Translational Research in Surgical Oncology (AE, KL, KR), the NIH T32 Training Grant (T32-AI141342) Advanced Immunobiology Training Program for Surgeons (KL), the Duke Cancer Institute as part of the NCI Cancer Center Support Grant P30CA014236 (AE, KR) and the National Cancer Center post-doctoral award (IN). This resea…		24	1	1	0	0	FRONTIERS MEDIA SA	LAUSANNE	AVENUE DU TRIBUNAL FEDERAL 34, LAUSANNE, CH-1015, SWITZERLAND	1664-3224			FRONT IMMUNOL	Front. Immunol.	JUL 28	2023	14
J	Zhong, QL; Jiang, KH; Zhang, FC; Tian, Y; Gu, J; Li, T; Chen, XL; Yang, JJ; Sun, F				Zhong, Quliang; Jiang, Kehua; Zhang, Facai; Tian, Yuan; Gu, Jiang; Li, Tao; Chen, Xulong; Yang, Jianjun; Sun, Fa			Exploring the correlation of glycolysis-related chondroitin polymerizing factor (CHPF) with clinical characteristics, immune infiltration, and cuproptosis in bladder cancer	AMERICAN JOURNAL OF CANCER RESEARCH			English	Article						Bladder cancer; glycolysis; immunotherapy; immune microenvironment; cuproptosis	SULFATE GLUCURONOSYLTRANSFERASE; INHIBITION; CARCINOMA; BREAST; CELLS; CYCLE	Bladder cancer (BLCA) is a common malignant neoplasm of the urinary system. Glycolysis is an essential metabolic pathway regulated by various genes with implications for tumor progression and immune escape. Scoring the glycolysis for each sample in the TCGA-BLCA dataset was done using the ssGSEA algorithm for quantification. The results showed that the score in BLCA tissues was markedly greater t…	[Zhong, Quliang; Sun, Fa] Guizhou Med Univ, Guiyang 550001, Guizhou, Peoples R China; [Zhong, Quliang; Tian, Yuan; Gu, Jiang; Li, Tao; Chen, Xulong; Yang, Jianjun] Guizhou Med Univ, Affiliated Hosp, Dept Urol, Guiyang 550001, Guizhou, Peoples R China; [Jiang, Kehua; Sun, Fa] Guizhou Prov Peoples Hosp, Guiyang 550002, Guizhou, Peoples R China; [Zhang, Facai] Zhejiang Prov Peoples Hosp, Dept Urol, …	Guizhou Medical University; Guizhou Medical University; Hangzhou Medical College; Zhejiang Provincial People's Hospital; Guizhou Medical University	Sun, F (corresponding author), Guizhou Med Univ, 9 Beijing Rd, Guiyang 550001, Guizhou, Peoples R China.	sfgmc@sina.com	chen, xulong/IRZ-8629-2023		National Natural Science Foundation of China [82060462, GZSYBS [2018] 02]; Science and Technology Foundation of Guizhou Province [[2020] 1Y303]; Science and Technology Plan project of Guizhou Province [[2019] 5405]; Foundation of Health and Family Planning Commission of Guizhou Province [gzwjkj2019-1-127]; Doctoral Foundation of Guizhou Provincial People's Hospital; [82060276]	National Natural Science Foundation of China(National Natural Science Foundation of China (NSFC)); Science and Technology Foundation of Guizhou Province; Science and Technology Plan project of Guizhou Province; Foundation of Health and Family Planning Commission of Guizhou Province; Doctoral Foundation of Guizhou Provincial People's Hospital;	This work was supported by the National Natural Science Foundation of China (No. 82060276) . The National Natural Science Foundation of China (Number: 82060462), The Science and Technology Foundation of Guizhou Province (Number: [2020] 1Y303), Science and Technology Plan project of Guizhou Province (Number: [2019] 5405), Foundation of Health and Family Planning Commission of Guizhou Province (Num…		45	3	3	3	5	E-CENTURY PUBLISHING CORP	MADISON	40 WHITE OAKS LN, MADISON, WI 53711 USA	2156-6976			AM J CANCER RES	Am. J. Cancer Res.		2023	13	6
J	Peng, YJ; Wang, LX; Yang, J; Wu, QY; Sun, XX; Zhang, JY; Yu, YJ; Zhang, LP; Gao, J; Zhou, Q; Zhu, HY; Yin, F				Peng, Yaojun; Wang, Lingxiong; Yang, Juan; Wu, Qiyan; Sun, Xiaoxuan; Zhang, Jinying; Yu, Yanju; Zhang, Liping; Gao, Jie; Zhou, Qing; Zhu, Haiyan; Yin, Fan			Integrated analyses reveal IDO1 as a prognostic biomarker coexpressed with PD-1 on tumor-associated macrophages in esophageal squamous cell carcinoma	FRONTIERS IN PHARMACOLOGY			English	Article						immune checkpoint; esophageal squamous cell carcinoma; macrophage; immune microenvironment; PD-1; IDO1	INDOLEAMINE 2,3-DIOXYGENASE; EXPRESSION; CANCER	Background Inhibition of indolamine-2,3-dioxygenase 1 (IDO1) has been proposed as a promising strategy for cancer immunotherapy; however, it has failed in clinical trials. Macrophages in the tumor microenvironment (TME) contribute to immune escape and serve as potential therapeutic targets. This study investigated the expression pattern of IDO1 in TME and its impact on prognosis and therapeutic r…	[Peng, Yaojun; Zhang, Liping; Zhu, Haiyan] Chinese Peoples Liberat Army PLA Gen Hosp, Med Ctr 1, Dept Emergency, Beijing, Peoples R China; [Peng, Yaojun] Chinese Peoples Liberat Army PLA, Med Sch, Beijing, Peoples R China; [Wang, Lingxiong; Wu, Qiyan] Chinese Peoples Liberat Army PLA Gen Hosp, Med Ctr 1, Lab Oncol Dept, Beijing, Peoples R China; [Wang, Lingxiong; Wu, Qiyan; Yu, Yanju] Chinese Peo…	Tianjin Medical University	Zhu, HY (corresponding author), Chinese Peoples Liberat Army PLA Gen Hosp, Med Ctr 1, Dept Emergency, Beijing, Peoples R China.;Yin, F (corresponding author), Chinese Peoples Liberat Army PLA Gen Hosp, Med Ctr 2, Dept Oncol, Beijing, Peoples R China.;Zhou, Q; Yin, F (corresponding author), Chinese Peoples Liberat Army PLA Gen Hosp, Natl Clin Res Ctr Geriatr Dis, Beijing, Peoples R China.;Zhou, Q …	zhangyuxuan1117@hotmail.com; xiaoyanzibj301@163.com; yinfancying@163.com			National Nature Science Foundation of China [81972902]; Major Science and Technology Program of Hainan Province [ZDKJ202004]	National Nature Science Foundation of China(National Natural Science Foundation of China (NSFC)); Major Science and Technology Program of Hainan Province	The authors declare that financial support was received for the research, authorship, and/or publication of this article. This work was supported by National Nature Science Foundation of China (No. 81972902), and Major Science and Technology Program of Hainan Province (No. ZDKJ202004).		41	0	0	0	0	FRONTIERS MEDIA SA	LAUSANNE	AVENUE DU TRIBUNAL FEDERAL 34, LAUSANNE, CH-1015, SWITZERLAND		1663-9812		FRONT PHARMACOL	Front. Pharmacol.	SEP 16	2024	15
J	Wang, ZP; Zhang, MY; Liu, LY; Yang, Y; Qiu, JJ; Yu, YL; Li, JC				Wang, Zhiping; Zhang, Mengyan; Liu, Lingyun; Yang, Yan; Qiu, Jianjian; Yu, Yilin; Li, Jiancheng			Prognostic and immunological role of cancer-associated fibroblasts-derived exosomal protein in esophageal squamous cell carcinoma	INTERNATIONAL IMMUNOPHARMACOLOGY			English	Article						CAFs; Tumor microenvironment; Exosomal proteins; Prognostic signature; ESCC	R PACKAGE; MICROENVIRONMENT; IMMUNOTHERAPY; CAFS	Background: Cancer-associated fibroblasts (CAFs) are a crucial component of the tumor microenvironment (TME) and play significant roles in tumor initiation, progression, and immune evasion. Despite this, the specific exosomal proteins derived from CAFs and their functions in esophageal squamous cell carcinoma (ESCC) remain unknown. Therefore, this study aims to investigate the impact and prognost…	[Wang, Zhiping; Zhang, Mengyan; Liu, Lingyun; Qiu, Jianjian; Yu, Yilin; Li, Jiancheng] Fujian Med Univ, Fujian Canc Hosp, Clin Oncol Sch, Fuzhou, Fujian, Peoples R China; [Yang, Yan] Zhuhai Coll Sci & Technol, Coll Pharm & Food Sci, Zhuhai, Guangdong, Peoples R China	Fujian Medical University	Qiu, JJ; Yu, YL; Li, JC (corresponding author), Fujian Med Univ, Fujian Canc Hosp, Clin Oncol Sch, Fuzhou, Fujian, Peoples R China.	jianjianqiu468@163.com; yilinyu1996@163.com; jianchengli_jack@126.com		Yu, Yilin/0000-0002-8771-7762; Li, Jiancheng/0000-0003-3686-9958	National Clinical Key Specialty Construction Program, Fujian provincial Clinical Research Center for Cancer Radiotherapy and Immunotherapy [2020Y2012]; Fujian Medical University Qi Hang Fund Program [2020QH2042]	National Clinical Key Specialty Construction Program, Fujian provincial Clinical Research Center for Cancer Radiotherapy and Immunotherapy; Fujian Medical University Qi Hang Fund Program	Thanks to Editage (http:// www.fabiao@editage.cn) for editing this manuscript. Thanks to the funding center for their support. This work was supported by the National Clinical Key Specialty Construction Program, Fujian provincial Clinical Research Center for Cancer Radiotherapy and Immunotherapy (2020Y2012) , as well as the Fujian Medical University Qi Hang Fund Program (2020QH2042) .		43	4	4	2	8	ELSEVIER	AMSTERDAM	RADARWEG 29, 1043 NX AMSTERDAM, NETHERLANDS	1567-5769	1878-1705		INT IMMUNOPHARMACOL	Int. Immunopharmacol.	NOV	2023	124		A
J	Burga, RA; Yvon, E; Chorvinsky, E; Fernandes, R; Cruz, CRY; Bollard, CM				Burga, Rachel A.; Yvon, Eric; Chorvinsky, Elizabeth; Fernandes, Rohan; Cruz, C. Russell Y.; Bollard, Catherine M.			Engineering the TGFβ Receptor to Enhance the Therapeutic Potential of Natural Killer Cells as an Immunotherapy for Neuroblastoma	CLINICAL CANCER RESEARCH			English	Article							GROWTH-FACTOR-BETA; TRANS-RETINOIC ACID; EX-VIVO EXPANSION; NK CELLS; T-CELLS; ADOPTIVE IMMUNOTHERAPY; LINE NK-92; CANCER; MECHANISMS; ASSOCIATION	Purpose: The ability of natural killer (NK) cells to lyse allogeneic targets, without the need for explicit matching or priming, makes them an attractive platform for cell-based immunotherapy. Umbilical cord blood is a practical source for generating banks of such third-party NK cells for off-theshelf cell therapy applications. NK cells are highly cytolytic, and their potent antitumor effects can…	[Burga, Rachel A.; Fernandes, Rohan; Cruz, C. Russell Y.; Bollard, Catherine M.] George Washington Univ, Inst Biomed Sci, Washington, DC USA; [Burga, Rachel A.; Cruz, C. Russell Y.; Bollard, Catherine M.] Childrens Natl Hlth Syst, Program Cell Enhancement & Technol Innovat, Washington, DC USA; [Burga, Rachel A.; Yvon, Eric; Chorvinsky, Elizabeth; Fernandes, Rohan; Cruz, C. Russell Y.; Bollard, Ca…	George Washington University; Children's National Health System; George Washington University; George Washington University	Bollard, CM (corresponding author), Childrens Natl Hlth Syst, Main Hosp, 111 Michigan Ave NW,5th Floor,Room 5225, Washington, DC 20010 USA.	cbollard@childrensnational.org	Fernandes, Rohan/ABF-2644-2020		Department of Defense [W81XWH-15-1-0334]	Department of Defense(United States Department of Defense)	The authors would like to gratefully acknowledge the Institute for Biomedical Sciences at The George Washington University, where R. A. Burga is a doctoral candidate. This work is supported by funding to Dr. Catherine Bollard from the Department of Defense (award W81XWH-15-1-0334).		58	53	57	0	13	AMER ASSOC CANCER RESEARCH	PHILADELPHIA	615 CHESTNUT ST, 17TH FLOOR, PHILADELPHIA, PA 19106-4404 USA	1078-0432	1557-3265		CLIN CANCER RES	Clin. Cancer Res.	JUL 15	2019	25	14
J	Ma, ES; Hou, S; Wang, Y; Xu, X; Wang, ZX; Zhao, J				Ma, Ensi; Hou, Sen; Wang, Yan; Xu, Xiao; Wang, Zhengxin; Zhao, Jing			Identification and Validation of an Immune-Related lncRNA Signature to Facilitate Survival Prediction in Gastric Cancer	FRONTIERS IN ONCOLOGY			English	Article						lncRNA signature; gastric cancer; cancer immunity; overall survival; immunosuppressive microenvironment	LONG NONCODING RNA	Background Long noncoding RNAs (lncRNAs) are versatile in functions and can regulate cancer development, including the modulation of cancer immunity. Immune-related lncRNA signatures predicting prognosis have been reported in multiple cancers, but relevant studies in gastric cancer (GC) are still lacking. Methods We performed a comprehensive analysis using TCGA and Immport databases and identifie…	[Ma, Ensi; Wang, Zhengxin; Zhao, Jing] Fudan Univ, Huashan Hosp, Dept Gen Surg, Shanghai, Peoples R China; [Ma, Ensi; Wang, Zhengxin] Fudan Univ, Inst Organ Transplantat, Shanghai, Peoples R China; [Hou, Sen] Xuchang Cent Hosp, Dept Digest Surg, Xuchang, Henan, Peoples R China; [Wang, Yan; Xu, Xiao] Fudan Univ, Huashan Hosp, Cent Lab, Shanghai, Peoples R China; [Zhao, Jing] Fudan Univ, Canc Metas…	Fudan University; Fudan University; Fudan University; Fudan University	Wang, ZX; Zhao, J (corresponding author), Fudan Univ, Huashan Hosp, Dept Gen Surg, Shanghai, Peoples R China.;Wang, ZX (corresponding author), Fudan Univ, Inst Organ Transplantat, Shanghai, Peoples R China.;Zhao, J (corresponding author), Fudan Univ, Canc Metastasis Inst, Shanghai, Peoples R China.	wangzhengxin@huashan.org.cn; JingZhao@fudan.edu.cn	Zhang, Yonghui/AGY-9072-2022		Natural Science Foundation of China [82173093, 81672378, 81201521, 81873874, 81773089]; National Key Project for Infectious Disease of China [2017ZX10203205-002-004, 2017ZX10203205-003-003]	Natural Science Foundation of China(National Natural Science Foundation of China (NSFC)); National Key Project for Infectious Disease of China	Funding This study was supported by the Natural Science Foundation of China (No. 82173093, 81672378, 81201521, 81873874 and 81773089) and the National Key Project for Infectious Disease of China (2017ZX10203205-002-004 and 2017ZX10203205-003-003).		35	9	11	0	17	FRONTIERS MEDIA SA	LAUSANNE	AVENUE DU TRIBUNAL FEDERAL 34, LAUSANNE, CH-1015, SWITZERLAND	2234-943X			FRONT ONCOL	Front. Oncol.	OCT 25	2021	11
J	Tarte, K				Tarte, Karin			Role of the microenvironment across histological subtypes of NHL	HEMATOLOGY-AMERICAN SOCIETY OF HEMATOLOGY EDUCATION PROGRAM			English	Article							B-CELL LYMPHOMAS; NON-HODGKINS-LYMPHOMA; REGULATORY T-CELLS; HUMAN FOLLICULAR LYMPHOMA; IMMUNE EVASION; TUMOR MICROENVIRONMENT; GENE-EXPRESSION; STROMAL CELLS; SURVIVAL; MACROPHAGES	Recent progress in next-generation sequencing strategies has revealed the genetic landscape of B-cell non-Hodgkin lymphoma, but the tumor microenvironment is increasingly recognized as crucial to sustaining malignant B-cell survival and growth, subclonal evolution, and drug resistance. The tumor niche is made up of a dynamic and organized network of strongly heterogeneous immune and stromal cell …	[Tarte, Karin] Univ Rennes 1, INSERM, Equipe Labellisee Ligue Canc, Etab Francais Sang EFS Bretagne,UMR U1236, Rennes, France; [Tarte, Karin] CHU Rennes, Lab Suivi Immunol Therapeut Innovantes SITI, Rennes, France	Institut National de la Sante et de la Recherche Medicale (Inserm); Universite de Rennes; Universite de Rennes; CHU Rennes	Tarte, K (corresponding author), Univ Rennes 1, INSERM, UMR U1236, Fac Med, 2 Ave Prof Leon Bernard, F-35043 Rennes, France.	karin.tarte@univ-rennes1.fr	tarte, karin/GXV-1815-2022	Tarte, Karin/0000-0002-6809-917X	Celgene; Novimmune	Celgene(Bristol-Myers SquibbCelgene Corporation); Novimmune	The author has received research funding from Celgene and Novimmune and has consulted for Celgene and Roche.		60	21	24	0	2	AMER SOC HEMATOLOGY	WASHINGTON	2021 L ST NW, SUITE 900, WASHINGTON, DC 20036 USA	1520-4391	1520-4383		HEMATOL-AM SOC HEMAT	Hematol.-Am. Soc. Hematol. Educ. Program	DEC	2017
J	Peng, S; Zhang, SY; Fan, XC; Zhu, JF; Liu, C; Yue, YL; Wang, TS; Zhu, W				Peng, Shuang; Zhang, Shiyu; Fan, Xingchen; Zhu, Jingfeng; Liu, Cheng; Yue, Yulin; Wang, Tongshan; Zhu, Wei			Integrative analysis of negatively regulated miRNA-mRNA axes for esophageal squamous cell carcinoma	CANCER BIOMARKERS			English	Article						Biomarkers; miRNA-mRNA interaction; esophageal squamous cell carcinoma; TCGA; GEO; PCR	RELATIVE GENE-EXPRESSION; CANCER; SIGNATURE; DATABASE	BACKGROUND: MicroRNAs regulating mRNA expression by targeting at mRNAs is known constructive in tumor occurrence, immune escape, and metastasis. OBJECTIVE: This research aims at finding negatively regulatory miRNA-mRNA pairs in esophageal squamous cell carcinoma (ESCC). METHODS: GENE expression data of The Cancer Genome Atlas (TCGA) and GEO database were employed in differently expressed RNA and …	[Peng, Shuang; Zhang, Shiyu; Wang, Tongshan; Zhu, Wei] Nanjing Med Univ, Affiliated Hosp 1, Dept Oncol, Nanjing, Jiangsu, Peoples R China; [Fan, Xingchen] First Peoples Hosp Lianyungang, Dept Geriatr, Lianyungang, Jiangsu, Peoples R China; [Zhu, Jingfeng] Nanjing Med Univ, Affiliated Hosp 1, Dept Nephrol, Nanjing, Jiangsu, Peoples R China; [Liu, Cheng] Nanjing Med Univ, Affiliated Hosp 1, Dept Ga…	Nanjing Medical University; Nanjing Medical University; Nanjing Medical University; Nanjing Medical University	Wang, TS; Zhu, W (corresponding author), Nanjing Med Univ, Affiliated Hosp 1, Dept Oncol, Nanjing, Jiangsu, Peoples R China.;Yue, YL (corresponding author), Nanjing Med Univ, Childrens Hosp, Dept Lab, Nanjing, Jiangsu, Peoples R China.	yueyulin@njmu.edu.cn; wangtongshan@jsph.org.cn; zhuwei@njmu.edu.cn			Graduate Research and Practice innovation Plan of Graduate Education Innovation Project in Jiangsu Province [JX10213729]	Graduate Research and Practice innovation Plan of Graduate Education Innovation Project in Jiangsu Province	We thank openbiox community and Hiplot team (https://hiplot.com.cn) for providing technical assistance and valuable tools for data analysis and visualization. This study was supported by the Graduate Research and Practice innovation Plan of Graduate Education Innovation Project in Jiangsu Province [Grant number: JX10213729].		36	0	0	0	2	IOS PRESS	AMSTERDAM	NIEUWE HEMWEG 6B, 1013 BG AMSTERDAM, NETHERLANDS	1574-0153	1875-8592		CANCER BIOMARK	Cancer Biomark.		2023	37	3
J	Bornstein, S; Shapiro, I; Mazumdar, A; Zitzmann, K; Nölting, S; Luca, E; Beuschlein, F; Sharma, A; Hantel, C				Bornstein, Stefan; Shapiro, Igor; Mazumdar, Alekhya; Zitzmann, Kathrin; Noelting, Svenja; Luca, Edlira; Beuschlein, Felix; Sharma, Ashish; Hantel, Constanze			The Vault Complex Is Significantly Involved in Therapeutic Responsiveness of Endocrine Tumors and Linked to Autophagy under Chemotherapeutic Conditions	CANCERS			English	Article						autophagy; vault RNA; vault complex; MVP; VPARP; TEP-1; NCI-H295; BON; adrenocortical carcinoma; neuroendocrine tumor; endocrine tumor; EDPM; TNF alpha	LMP1	Simple Summary The vault complex, consisting of a major vault protein (MVP), two minor vault proteins (VPARP and TEP1), and small untranslated vault RNA molecules, is considered the largest intracellular ribonucleoprotein particle. Although in recent years vaults were believed to be involved in multidrug resistance (MDR), the exact function of this complex has remained unclear. Our findings revea…	[Bornstein, Stefan; Shapiro, Igor; Noelting, Svenja; Luca, Edlira; Beuschlein, Felix; Sharma, Ashish; Hantel, Constanze] Univ Hosp Zurich USZ, Dept Endocrinol Diabetol & Clin Nutr, CH-8091 Zurich, Switzerland; [Bornstein, Stefan; Shapiro, Igor; Mazumdar, Alekhya; Noelting, Svenja; Luca, Edlira; Beuschlein, Felix; Sharma, Ashish; Hantel, Constanze] Univ Zurich UZH, CH-8091 Zurich, Switzerland; [Bo…	University of Zurich; University Zurich Hospital; University of Zurich; Technische Universitat Dresden; Carl Gustav Carus University Hospital; University of Zurich; University of Zurich; University Zurich Hospital; University of Munich	Hantel, C (corresponding author), Univ Hosp Zurich USZ, Dept Endocrinol Diabetol & Clin Nutr, CH-8091 Zurich, Switzerland.;Hantel, C (corresponding author), Univ Zurich UZH, CH-8091 Zurich, Switzerland.;Hantel, C (corresponding author), Univ Hosp Carl Gustav Carus Dresden, Med Klin & Poliklin 3, D-01307 Dresden, Germany.	constanze.hantel@usz.ch		Nolting, Svenja/0000-0002-7064-590X; Sharma, Ashish/0000-0003-3610-0081; Beuschlein, Felix/0000-0001-7826-3984; Hantel, Constanze/0009-0000-8906-2563; Mazumdar, Alekhya/0000-0001-9626-9968					29	1	1	1	6	MDPI	BASEL	ST ALBAN-ANLAGE 66, CH-4052 BASEL, SWITZERLAND		2072-6694		CANCERS	Cancers	MAR	2023	15	6
J	Lim, HX; Hong, HJ; Cho, D; Kim, TS				Lim, Hui Xuan; Hong, Hye-Jin; Cho, Daeho; Kim, Tae Sung			IL-18 Enhances Immunosuppressive Responses by Promoting Differentiation into Monocytic Myeloid-Derived Suppressor Cells	JOURNAL OF IMMUNOLOGY			English	Article							MURINE MELANOMA-CELLS; DENDRITIC CELLS; TUMOR PROGRESSION; HOST-DEFENSE; T-CELLS; GM-CSF; INTERLEUKIN-18; CANCER; MICE; TH1	Myeloid-derived suppressor cells (MDSCs) are major immunosuppressive cells that lead to T cell defects in cancer. IL-18 is important in inflammatory and immune responses. IL-18 has been reported to have a dual effect on tumor progression, as it not only stimulates host immune responses, but also exerts procancer effects by inducing immune escape and angiogenesis. In the present study, we investig…	[Lim, Hui Xuan; Hong, Hye-Jin; Kim, Tae Sung] Korea Univ, Coll Life Sci & Biotechnol, Div Life Sci, Seoul 136701, South Korea; [Cho, Daeho] Sookmyung Womens Univ, Dept Life Sci, Seoul 140742, South Korea	Korea University; Sookmyung Women's University	Kim, TS (corresponding author), Korea Univ, Coll Life Sci & Biotechnol, Div Life Sci, Room 542,Life Sci Bldg,5 Ga, Seoul 136701, South Korea.	tskim@korea.ac.kr	Kim, Tae HWan/ABC-5406-2021	, Tae Sung/0000-0002-0384-4407	National Research Foundation of Korea (NRF) - Korea government [NRF-2014R1A2A2A01005031]; Ministry of Agriculture, Food and Rural Affairs, Republic of Korea	National Research Foundation of Korea (NRF) - Korea government(National Research Foundation of Korea); Ministry of Agriculture, Food and Rural Affairs, Republic of Korea	This work was supported by a National Research Foundation of Korea (NRF) grant funded by the Korea government (NRF-2014R1A2A2A01005031) and the Research and Development Convergence Center Support Program of the Ministry of Agriculture, Food and Rural Affairs, Republic of Korea (to T.S.K.).		43	54	56	0	9	AMER ASSOC IMMUNOLOGISTS	BETHESDA	9650 ROCKVILLE PIKE, BETHESDA, MD 20814 USA	0022-1767	1550-6606		J IMMUNOL	J. Immunol.	DEC 1	2014	193	11
J	Deng, Z; Teng, YJ; Zhou, Q; Ouyang, ZG; Hu, YX; Long, HP; Hu, MJ; Mei, S; Lin, FX; Dai, XJ; Zhang, BY; Feng, T; Tian, XF				Deng, Zhe; Teng, Yong-Jie; Zhou, Qing; Ouyang, Zhao-Guang; Hu, Yu-Xing; Long, Hong-Ping; Hu, Mei-Jie; Mei, Si; Lin, Feng-Xia; Dai, Xin-Jun; Zhang, Bo-Yu; Feng, Ting; Tian, Xue-Fei			Shuyu pills inhibit immune escape and enhance chemosensitization in hepatocellular carcinoma	WORLD JOURNAL OF GASTROINTESTINAL ONCOLOGY			English	Article						Shuyu pills; Hepatocellular carcinoma; Tumour microenvironment; Immune escape; Chemoresistance	CD4(+) T-CELLS; TUMOR NECROSIS; HYPOXIA; PD-L1; HIF-1-ALPHA; EXPRESSION; THERAPEUTICS; PROGNOSIS; APOPTOSIS; BLOCKADE	BACKGROUND Hepatocellular carcinoma (HCC) is characterized by dysregulation of the immune microenvironment and the development of chemoresistance. Specifically, expression of the programmed cell death protein 1 (PD-1)/programmed cell death 1 ligand 1 (PD-L1) axis, an immune checkpoint, may lead to tumour immune escape, resulting in disease progression. The latest research shows that tumour immune…	[Deng, Zhe; Dai, Xin-Jun; Feng, Ting; Tian, Xue-Fei] Hunan Univ Chinese Med, Coll Integrated Chinese & Western Med, Hunan Key Lab Translat Res Formulas & Zheng Tradi, 300 Xueshi Rd, Changsha 410208, Hunan, Peoples R China; [Teng, Yong-Jie; Zhou, Qing; Hu, Yu-Xing; Hu, Mei-Jie] Hunan Univ Chinese Med, Hosp 1, Changsha 410208, Hunan, Peoples R China; [Ouyang, Zhao-Guang] Guangzhou Med Univ, Dept Pr…	Hunan University of Chinese Medicine; Hunan University of Chinese Medicine; Guangzhou Medical University; Hunan University of Chinese Medicine; Hunan University of Chinese Medicine; Guangzhou University of Chinese Medicine; Hunan University of Chinese Medicine	Tian, XF (corresponding author), Hunan Univ Chinese Med, Coll Integrated Chinese & Western Med, Hunan Key Lab Translat Res Formulas & Zheng Tradi, 300 Xueshi Rd, Changsha 410208, Hunan, Peoples R China.	003640@hnucm.edu.cn	Fengxia, Lin/GLV-5962-2022; guo, xin/KRP-4196-2024; Zhang, Boyu/AAO-7129-2020		National Natural Science Foundation of China [U20A20408, 82074450]; Special Natural Science Fund for the Construction of an Innovative Province in Hunan Province [S2020JJMSXM1250]; Natural Science Foundation of Hunan Province [2020JJ4066]; Hunan Province domestic first-class cultivation discipline Integrated Traditional Chinese and Western medicine open fund project [2018ZXYJH28, 2020ZXYJH35]	National Natural Science Foundation of China(National Natural Science Foundation of China (NSFC)); Special Natural Science Fund for the Construction of an Innovative Province in Hunan Province; Natural Science Foundation of Hunan Province(Natural Science Foundation of Hunan Province); Hunan Province domestic first-class cultivation discipline Integrated Traditional Chinese and Western medicine op…	Supported by National Natural Science Foundation of China, No. U20A20408, and No. 82074450; Special Natural Science Fund for the Construction of an Innovative Province in Hunan Province, No. S2020JJMSXM1250; the Natural Science Foundation of Hunan Province, No. 2020JJ4066; Hunan Province domestic first-class cultivation discipline Integrated Traditional Chinese and Western medicine open fund proj…		48	5	6	0	3	BAISHIDENG PUBLISHING GROUP INC	PLEASANTON	7041 Koll Center Parkway, Suite 160, PLEASANTON, CA, UNITED STATES	1948-5204			WORLD J GASTRO ONCOL	World J. Gastrointest. Oncol.	NOV 15	2021	13	11
J	Yu, F; Gong, L; Mo, Z; Wang, WR; Wu, ML; Yang, JH; Zhang, QQ; Li, L; Yao, JJ; Dong, JH				Yu, Fei; Gong, Lei; Mo, Zheng; Wang, Wenran; Wu, Meilong; Yang, Jianghui; Zhang, Qiongqiong; Li, Li; Yao, Jingjing; Dong, Jiahong			Programmed death ligand-1, tumor infiltrating lymphocytes and HLA expression in Chinese extrahepatic cholangiocarcinoma patients: Possible immunotherapy implications	BIOSCIENCE TRENDS			English	Article						Extrahepatic cholangiocarcinoma; PD-L1; TILs; HLA class I molecules; TAMs	IMMUNE CHECKPOINT BLOCKADE; PD-1 EXPRESSION; CLASSIFICATION; ASSOCIATION; MACROPHAGES; RESISTANCE; PROGNOSIS; SUBTYPES	Immunotherapy might be an effective treatment in extrahepatic cholangiocarcinoma (eCCA), a tumor with extremely limited therapeutic options. Our study is to characterize the programmed death ligand-1 (PD-L1) protein expression and cancer microenvironment profiles in surgically resected eCCA samples. PD-Ll positivity was observed on tumor cells (32.3%) as well as on tumor-associated macrophages (7…	[Yu, Fei; Wang, Wenran; Wu, Meilong; Zhang, Qiongqiong; Dong, Jiahong] Tsinghua Univ, Sch Clin Med, 1 Tsinghua Yuan, Beijing 100084, Peoples R China; [Gong, Lei; Wang, Wenran; Wu, Meilong] Tsinghua Univ, Beijing Tsinghua Changgung Hosp, Sch Clin Med, Dept Hepatopancreatobiliary Surg, Beijing, Peoples R China; [Mo, Zheng] Tsinghua Univ, Beijing Tsinghua Changgung Hosp, Sch Clin Med, Dept Hematol &…	Tsinghua University; Tsinghua University; Tsinghua University; Tsinghua University	Dong, JH (corresponding author), Tsinghua Univ, Sch Clin Med, 1 Tsinghua Yuan, Beijing 100084, Peoples R China.	djhtsinghua@163.com	Wu, Meilong/AAD-9604-2022; Yao, Jingjing/K-9820-2017		Beijing Municipal Administration of Hospital's Mission Plan [SML20152201]; Beijing Municipal Administration of Hospital's Clinical Medicine Development of Special Funding Support [ZYLX201712]	Beijing Municipal Administration of Hospital's Mission Plan; Beijing Municipal Administration of Hospital's Clinical Medicine Development of Special Funding Support	This study was supported by Beijing Municipal Administration of Hospital's Mission Plan (Code: SML20152201) and Beijing Municipal Administration of Hospital's Clinical Medicine Development of Special Funding Support (Code: ZYLX201712)		50	19	20	0	6	IRCA-BSSA	TOKYO	PEARL CITY KOISHIKAWA 603, 2-4-5 KASUGA, BUNKYO-KU, TOKYO, 112-0003, JAPAN	1881-7815	1881-7823		BIOSCI TRENDS	BioSci. Trends	FEB	2019	13	1
J	Verschuere, T; Toelen, J; Maes, W; Poirier, F; Boon, L; Tousseyn, T; Mathivet, T; Gerhardt, H; Mathieu, V; Kiss, R; Lefranc, F; Van Gool, SW; De Vleeschouwer, S				Verschuere, Tina; Toelen, Jaan; Maes, Wim; Poirier, Francoise; Boon, Louis; Tousseyn, Thomas; Mathivet, Thomas; Gerhardt, Holger; Mathieu, Veronique; Kiss, Robert; Lefranc, Florence; Van Gool, Stefaan W.; De Vleeschouwer, Steven			Glioma-derived galectin-1 regulates innate and adaptive antitumor immunity	INTERNATIONAL JOURNAL OF CANCER			English	Article						galectin-1; glioblastoma; tumor-infiltrating myeloid cells; dendritic cell immunotherapy; angiogenesis	MACROPHAGE INFILTRATION; T-CELLS; GLIOBLASTOMA; EXPRESSION; ANGIOGENESIS; IMMUNOTHERAPY; TEMOZOLOMIDE; INHIBITION; EFFECTOR; GROWTH	Galectin-1 is a glycan-binding protein, which is involved in the aggressiveness of glioblastoma (GBM) in part by stimulating angiogenesis. In different cancer models, galectin-1 has also been demonstrated to play a pivotal role in tumor-mediated immune evasion especially by modulating cells of the adaptive immune system. It is yet unknown whether the absence or presence of galectin-1 within the g…	[Verschuere, Tina; De Vleeschouwer, Steven] Katholieke Univ Leuven, Lab Expt Neurosurg & Neuroanat, Dept Neurosci, B-3000 Louvain, Belgium; [Toelen, Jaan] Katholieke Univ Leuven, Dept Dev & Regenerat, B-3000 Louvain, Belgium; [Maes, Wim] IRF Life Sci KULAK, Lab Thrombosis Res, Kortrijk, Belgium; [Maes, Wim] Katholieke Univ Leuven, Antibody Ctr, PharmAbs, B-3000 Louvain, Belgium; [Poirier, Francoi…	Universite Catholique Louvain; KU Leuven; KU Leuven; KU Leuven; Centre National de la Recherche Scientifique (CNRS); CNRS - National Institute for Biology (INSB); Universite Paris Cite; Bioceros B.V.; KU Leuven; KU Leuven; Flanders Institute for Biotechnology (VIB); Cancer Research UK; Universite Libre de Bruxelles; KU Leuven; KU Leuven	Verschuere, T (corresponding author), Katholieke Univ Leuven, Res Grp Expt Neurosurg & Neuroanat, Herestr 49,Bldg ON1,Box 811, B-3000 Louvain, Belgium.	tina.verschuere@med.kuleuven.be	Boon, Laurence/HCI-3629-2022; Gerhardt, Holger/G-4610-2011; Mathivet, Thomas/L-2663-2016; Maes, Wim/IXD-5468-2023; De Vleeschouwer, Steven/T-5684-2019	Maes, Wim/0000-0002-4629-6674; De Vleeschouwer, Steven/0000-0002-9576-9917; Tousseyn, Thomas/0000-0002-0397-1086; Boon, Louis/0000-0002-0937-9171; Gerhardt, Holger/0000-0002-3030-0384; Mathivet, Thomas/0000-0001-7761-1684	Institute for the Promotion of Innovation by Science and Technology in Flanders (IWT Vlaanderen); Klinisch Onderzoeksfonds UZ Leuven; Fund for Scientific Research, Flanders (FWO-V); Fonds National de la Recherche Scientifique (FRS-FNRS Belgium); Herman Memorial Research Fund; Olivia Hendrickx Research fund; James E. Kearney Foundation; Belgian Brain Tumor Support (BBTS)	Institute for the Promotion of Innovation by Science and Technology in Flanders (IWT Vlaanderen)(Institute for the Promotion of Innovation by Science and Technology in Flanders (IWT)); Klinisch Onderzoeksfonds UZ Leuven; Fund for Scientific Research, Flanders (FWO-V)(FWO); Fonds National de la Recherche Scientifique (FRS-FNRS Belgium)(Fonds de la Recherche Scientifique - FNRS); Herman Memorial Re…	Grant sponsor: Institute for the Promotion of Innovation by Science and Technology in Flanders (IWT Vlaanderen); Grant sponsor: Klinisch Onderzoeksfonds UZ Leuven; Grant sponsor: Fund for Scientific Research, Flanders (FWO-V); Grant sponsor: Fonds National de la Recherche Scientifique (FRS-FNRS Belgium); Grant sponsor: Herman Memorial Research Fund; Grant sponsor: Olivia Hendrickx Research fund; …		42	68	72	0	53	WILEY	HOBOKEN	111 RIVER ST, HOBOKEN 07030-5774, NJ USA	0020-7136	1097-0215		INT J CANCER	Int. J. Cancer	FEB	2014	134	4
J	Xiao, N; Zhu, XD; Li, KS; Chen, YF; Liu, XF; Xu, B; Lei, M; Xu, JJ; Sun, HC				Xiao, Nan; Zhu, Xiaodong; Li, Kangshuai; Chen, Yifan; Liu, Xuefeng; Xu, Bin; Lei, Ming; Xu, Jiejie; Sun, Hui-Chuan			Blocking siglec-10hi tumor-associated macrophages improves anti-tumor immunity and enhances immunotherapy for hepatocellular carcinoma	EXPERIMENTAL HEMATOLOGY & ONCOLOGY			English	Article						Macrophages; Tumor microenvironment; Hepatocellular carcinoma; Immunotherapy; Immune evasion	CHRONIC INFECTION; CELL DYSFUNCTION; SIGLEC-G; EXPRESSION; DIFFERENTIATION; GLYCOSYLATION; METASTASIS; ANTIBODIES; MOLECULES; SURVIVAL	Background Tumor-associated macrophages (TAMs) promote key processes in the modulation of tumor microenvironment (TME). However, the clinical significance of heterogeneous subpopulations of TAMs in hepatocellular carcinoma (HCC) remains unknown. Methods HCC tissues from Zhongshan Hospital and data from The Cancer Genome Atlas were obtained and analyzed. Immunohistochemistry and flow cytometry wer…	[Xiao, Nan; Zhu, Xiaodong; Liu, Xuefeng; Xu, Bin; Lei, Ming; Sun, Hui-Chuan] Fudan Univ, Liver Canc Inst, Dept Liver Surg & Transplantat, Shanghai 200032, Peoples R China; [Xiao, Nan; Zhu, Xiaodong; Liu, Xuefeng; Xu, Bin; Lei, Ming; Sun, Hui-Chuan] Fudan Univ, Zhongshan Hosp, Shanghai 200032, Peoples R China; [Xiao, Nan; Zhu, Xiaodong; Liu, Xuefeng; Xu, Bin; Lei, Ming; Sun, Hui-Chuan] Fudan Univ,…	Fudan University; Fudan University; Fudan University; Shandong University; Fudan University; Fudan University	Sun, HC (corresponding author), Fudan Univ, Liver Canc Inst, Dept Liver Surg & Transplantat, Shanghai 200032, Peoples R China.;Sun, HC (corresponding author), Fudan Univ, Zhongshan Hosp, Shanghai 200032, Peoples R China.;Sun, HC (corresponding author), Fudan Univ, Minist Educ, Key Lab Carcinogenesis & Canc Invas, Shanghai, Peoples R China.;Xu, JJ (corresponding author), Fudan Univ, Sch Basic Med …	jjxufdu@fudan.edu.cn; sun.huichuan@zs-hospital.sh.cn	Zhu, Xiao-Dong/A-8197-2010; Chen, Yifan/AAA-1970-2020; Lei, Ming/JAD-1050-2023	Xu, Bin/0000-0002-7293-3841	Leading Investigator Program of the Shanghai municipal government [17XD1401100]; Ministry of Science and Technology of China [2015CB554005]; National Natural Science Foundation of China [31770851, 81871928, 81672326]	Leading Investigator Program of the Shanghai municipal government; Ministry of Science and Technology of China(Ministry of Science and Technology, China); National Natural Science Foundation of China(National Natural Science Foundation of China (NSFC))	This work was supported by the Leading Investigator Program of the Shanghai municipal government (17XD1401100 to H-CS), the National Key Basic Research Program (973 Program; 2015CB554005 to H-CS) from the Ministry of Science and Technology of China, and the National Natural Science Foundation of China (31770851 to J-JX, 81871928 and 81672326 to H-CS). All of these study sponsors had no roles in t…		55	35	37	2	21	BMC	LONDON	CAMPUS, 4 CRINAN ST, LONDON N1 9XW, ENGLAND		2162-3619		EXP HEMATOL ONCOL	Exp. Hematol. Oncol.	JUN 10	2021	10	1
J	Cao, ZC; Lin, JW; Fu, G; Niu, LS; Yang, ZY; Cai, W				Cao, Zichao; Lin, Jianwei; Fu, Gang; Niu, Lingshan; Yang, Zheyu; Cai, Wei			An integrated bioinformatic investigation of mitochondrial energy metabolism genes in colon adenocarcinoma followed by preliminary validation of CPT2 in tumor immune infiltration	FRONTIERS IN IMMUNOLOGY			English	Article						mitochondrion; energy metabolism; colon adenocarcinoma; immune; CPT2	OXIDATIVE-PHOSPHORYLATION; CANCER-CELLS; CARCINOMA	BackgroundThe prognosis for colon adenocarcinoma (COAD) today remains poor. Changes in mitochondria-related genes and metabolic reprogramming are related to tumor growth, metastasis, and immune evasion and are key factors in tumor genesis and development. MethodsTCGA database was used to analyze the differentially expressed mitochondrial energy metabolism pathway-related genes (MMRGs) in COAD pat…	[Cao, Zichao; Lin, Jianwei; Fu, Gang; Niu, Lingshan; Yang, Zheyu; Cai, Wei] Shanghai Jiao Tong Univ, Sch Med, Ruijin Hosp, Dept Gen Surg, Shanghai, Peoples R China	Shanghai Jiao Tong University	Yang, ZY; Cai, W (corresponding author), Shanghai Jiao Tong Univ, Sch Med, Ruijin Hosp, Dept Gen Surg, Shanghai, Peoples R China.	yongsmith@163.com; caiwei@shsmu.edu.cn	Yang, Zheyu/GRR-2329-2022; Fu, Gang/AAA-5041-2022; cai, wei/JPY-3260-2023		Shanghai Municipal Science and Technology Commission; Shanghai Jiaotong University; Shanghai Municipal Commission of Health and Family Planning; [19441905400]; [YG2019ZDA15]; [2017-239]	Shanghai Municipal Science and Technology Commission(Science & Technology Commission of Shanghai Municipality (STCSM)); Shanghai Jiaotong University; Shanghai Municipal Commission of Health and Family Planning; ; ;	Funding This work was supported by the Shanghai Municipal Science and Technology Commission (19441905400), Shanghai Jiaotong University (YG2019ZDA15), and Shanghai Municipal Commission of Health and Family Planning (No. 2017-239).		42	1	1	1	3	FRONTIERS MEDIA SA	LAUSANNE	AVENUE DU TRIBUNAL FEDERAL 34, LAUSANNE, CH-1015, SWITZERLAND	1664-3224			FRONT IMMUNOL	Front. Immunol.	SEP 13	2022	13
J	Fang, YJ; Zhao, J; Guo, X; Dai, YF; Zhang, H; Yin, FX; Zhang, XX; Sun, CX; Han, ZQ; Wang, HC; Han, YS				Fang, Yujie; Zhao, Jing; Guo, Xu; Dai, Yunfeng; Zhang, Hao; Yin, Fanxin; Zhang, Xiaoxu; Sun, Chenxi; Han, Zequan; Wang, Hecheng; Han, Yanshuo			Establishment, immunological analysis, and drug prediction of a prognostic signature of ovarian cancer related to histone acetylation	FRONTIERS IN PHARMACOLOGY			English	Article						histone acetylation; ovarian cancer; prognostic markers; targeted therapy; immune therapy	EXPRESSION SIGNATURE; DOWN-REGULATION; HDAC1; GENE; INFILTRATION; CHEMOTHERAPY; CARCINOMA; CORRELATE; READERS	In recent years, epigenetic modifications have been increasingly regarded as an important hallmark of cancer. Histone acetylation, as an important part of epigenetic modification, plays a key role in the progress, treatment, and prognosis of many cancers. In this study, based on the TCGA database, we performed LASSO regression and the Cox algorithm to establish a prognostic signature of ovarian c…	[Fang, Yujie; Zhao, Jing; Guo, Xu; Zhang, Hao; Yin, Fanxin; Zhang, Xiaoxu; Sun, Chenxi; Wang, Hecheng; Han, Yanshuo] Dalian Univ Technol, Sch Life & Pharmaceut Sci, Dalian, Peoples R China; [Dai, Yunfeng] Yingkou Cent Hosp, Dept Radiotherapy, Yingkou, Peoples R China; [Han, Zequan] Yingkou Fangda Hosp, Dept Pathol, Yingkou, Peoples R China	Dalian University of Technology	Wang, HC; Han, YS (corresponding author), Dalian Univ Technol, Sch Life & Pharmaceut Sci, Dalian, Peoples R China.	wanghc@dlut.edu.cn; yanshuohan@dlut.edu.cn	Han, Yanshuo/ACW-0969-2022; Zhang, Haochen/HMD-5290-2023	Han, Yanshuo/0000-0002-4897-2998	Fundamental Research Funds for the Central Universities; National Natural Science Foundation of China; China Postdoctoral Science Foundation; [DUT19RC(3)076]; [DUT22YG107]; [81600370]; [2018M640270]	Fundamental Research Funds for the Central Universities(Fundamental Research Funds for the Central Universities); National Natural Science Foundation of China(National Natural Science Foundation of China (NSFC)); China Postdoctoral Science Foundation(China Postdoctoral Science Foundation); ; ; ;	Funding This work was supported by the Fundamental Research Funds for the Central Universities (grant number: DUT19RC(3)076 and DUT22YG107), the National Natural Science Foundation of China (grant number: 81600370), and the China Postdoctoral Science Foundation (grant number: 2018M640270).		65	4	4	1	5	FRONTIERS MEDIA SA	LAUSANNE	AVENUE DU TRIBUNAL FEDERAL 34, LAUSANNE, CH-1015, SWITZERLAND		1663-9812		FRONT PHARMACOL	Front. Pharmacol.	SEP 12	2022	13
J	Wang, ZY; Liu, YZ; Mo, YY; Zhang, H; Dai, ZY; Zhang, X; Ye, WJ; Cao, H; Liu, ZX; Cheng, Q				Wang, Zeyu; Liu, Yuze; Mo, Yuyao; Zhang, Hao; Dai, Ziyu; Zhang, Xun; Ye, Weijie; Cao, Hui; Liu, Zhixiong; Cheng, Quan			The CXCL Family Contributes to Immunosuppressive Microenvironment in Gliomas and Assists in Gliomas Chemotherapy	FRONTIERS IN IMMUNOLOGY			English	Article						gliomas; immune checkpoint genes; immunosuppressive; chemotherapy; CXCL	MULTITARGETED KINASE INHIBITOR; CANCER; PROMOTES; EXPRESSION; PROLIFERATION; COMBINATION; PROGRESSION; CHEMOKINES; TIME	Gliomas are a type of malignant central nervous system tumor with poor prognosis. Molecular biomarkers of gliomas can predict glioma patient's clinical outcome, but their limitations are also emerging. C-X-C motif chemokine ligand family plays a critical role in shaping tumor immune landscape and modulating tumor progression, but its role in gliomas is elusive. In this work, samples of TCGA were …	[Wang, Zeyu; Liu, Yuze; Mo, Yuyao; Zhang, Hao; Dai, Ziyu; Zhang, Xun; Liu, Zhixiong; Cheng, Quan] Cent South Univ, Xiangya Hosp, Dept Neurosurg, Changsha, Peoples R China; [Liu, Yuze; Mo, Yuyao] Cent South Univ, Xiangya Sch Med, Clin Med Year Program 5, Changsha, Peoples R China; [Ye, Weijie; Cheng, Quan] Cent South Univ, Xiangya Hosp, Dept Clin Pharmacol, Changsha, Peoples R China; [Cao, Hui] Ho…	Central South University; Central South University; Central South University; Central South University; Central South University	Liu, ZX; Cheng, Q (corresponding author), Cent South Univ, Xiangya Hosp, Dept Neurosurg, Changsha, Peoples R China.;Cheng, Q (corresponding author), Cent South Univ, Xiangya Hosp, Dept Clin Pharmacol, Changsha, Peoples R China.;Liu, ZX; Cheng, Q (corresponding author), Cent South Univ, Clin Diag & Therapy Ctr Gliomas, Xiangya Hosp, Changsha, Peoples R China.;Liu, ZX; Cheng, Q (corresponding autho…	zhixiongliu@csu.edu.cn; chengquan@csu.edu.cn	Wang, Zeyu/AAB-1057-2022; Liu, XiaoYan/GQA-7216-2022; Liu, Yuze/JMB-2521-2023; Ziyu, Dai/GRR-6048-2022; Zhang, Hao/GWZ-3401-2022	Wang, Zeyu/0000-0002-6675-5399; Ziyu, Dai/0000-0003-2855-741X; Zhang, Hao/0000-0002-4582-2556	National Nature Science Foundation of China [82073893, 81873635, 81703622]; China Postdoctoral Science Foundation [2018M633002]; Natural Science Foundation of Hunan Province [2018JJ3838, 2018SK2101]; Hunan Provincial Health and Health Committee Foundation of China [C2019186]; Xiangya Hospital Central South University postdoctoral foundation; Fundamental Research Funds for the Central Universities…	National Nature Science Foundation of China(National Natural Science Foundation of China (NSFC)); China Postdoctoral Science Foundation(China Postdoctoral Science Foundation); Natural Science Foundation of Hunan Province(Natural Science Foundation of Hunan Province); Hunan Provincial Health and Health Committee Foundation of China; Xiangya Hospital Central South University postdoctoral foundation…	Funding This study is supported by the National Nature Science Foundation of China (NO. 82073893, NO. 81873635, NO. 81703622); the China Postdoctoral Science Foundation (NO.2018M633002); the Natural Science Foundation of Hunan Province (NO. 2018JJ3838, NO. 2018SK2101); the Hunan Provincial Health and Health Committee Foundation of China (C2019186); and Xiangya Hospital Central South University po…		60	20	22	0	12	FRONTIERS MEDIA SA	LAUSANNE	AVENUE DU TRIBUNAL FEDERAL 34, LAUSANNE, CH-1015, SWITZERLAND	1664-3224			FRONT IMMUNOL	Front. Immunol.	SEP 13	2021	12
J	Xiang, D; Li, HY; Pan, J; Chen, YT				Xiang, Dan; Li, Huiyu; Pan, Jun; Chen, Yitian			SLC4A4 Moulds the Inflammatory Tumor Microenvironment and Predicts Therapeutic Expectations in Colorectal Cancer	CURRENT MEDICINAL CHEMISTRY			English	Article; Early Access						Colorectal cancer; prognosis; immunotherapy; immunogenicity	PPAR-GAMMA; EXPRESSION; CELLS; PROLIFERATION; MIGRATION; INVASION; COLON; METASTASIS; PROGNOSIS; IMMUNITY	Background Colorectal cancer (CRC) cases with advanced or distal metastases experience a survival rate of less than 20%, with the lack of spectral therapeutic targets and prognostic markers posing a significant challenge for CRC treatment. SLC4A4 may be a CRC-targeted therapy for which there is currently inadequate evidence. Aim In this report, we performed a comprehensive analysis of data on col…	[Xiang, Dan; Li, Huiyu; Pan, Jun; Chen, Yitian] Nanjing Univ, Med Sch, Affiliated Jinling Hosp, Dept Med Oncol, 305 Zhongshan East Rd, Nanjing 210008, Jiangsu, Peoples R China	Nanjing University	Pan, J; Chen, YT (corresponding author), Nanjing Univ, Med Sch, Affiliated Jinling Hosp, Dept Med Oncol, 305 Zhongshan East Rd, Nanjing 210008, Jiangsu, Peoples R China.	yitianchen@126.com	Li, Huiyu/ABA-9096-2021		National Natural Science Foundation of China (NSFC ) [81972332, 81702442]	National Natural Science Foundation of China (NSFC )(National Natural Science Foundation of China (NSFC))	This work was supported by grants from the National Natural Science Foundation of China (NSFC numbers 81972332 and 81702442).		64	0	0	1	1	BENTHAM SCIENCE PUBL LTD	SHARJAH	EXECUTIVE STE Y-2, PO BOX 7917, SAIF ZONE, 1200 BR SHARJAH, U ARAB EMIRATES	0929-8673	1875-533X		CURR MED CHEM	Curr. Med. Chem.	2024 FEB 15	2024
J	Nagato, T; Komatsuda, H; Hayashi, R; Takahara, M; Ujiie, N; Kosaka, A; Ohkuri, T; Oikawa, K; Sato, R; Wakisaka, R; Kono, M; Yamaki, H; Ohara, K; Kumai, T; Kishibe, K; Katada, A; Hayashi, T; Kobayashi, H				Nagato, Toshihiro; Komatsuda, Hiroki; Hayashi, Ryusuke; Takahara, Miki; Ujiie, Nanami; Kosaka, Akemi; Ohkuri, Takayuki; Oikawa, Kensuke; Sato, Ryosuke; Wakisaka, Risa; Kono, Michihisa; Yamaki, Hidekiyo; Ohara, Kenzo; Kumai, Takumi; Kishibe, Kan; Katada, Akihiro; Hayashi, Tatsuya; Kobayashi, Hiroya			Soluble CD27 as a predictive biomarker for intra-tumoral CD70/CD27 interaction in nasopharyngeal carcinoma	CANCER SCIENCE			English	Article						cancer immunotherapy; CD27; CD70; nasopharyngeal carcinoma; soluble form	EPSTEIN-BARR-VIRUS; LYMPHOMA CELL-LINES; IMMUNE ESCAPE; EXPRESSION; CD70; INFILTRATION; LYMPHOCYTES; APOPTOSIS; TARGET	In CD70-expressing tumors, the interaction of CD70 on tumor cells with its lymphocyte receptor, CD27, is thought to play a role in immunosuppression in the tumor microenvironment and elevated serum levels of soluble CD27 (sCD27). Previous studies showed that CD70 is expressed in nasopharyngeal carcinoma (NPC), an Epstein-Barr virus (EBV)-related malignancy. However, the association between intrat…	[Nagato, Toshihiro; Komatsuda, Hiroki; Ujiie, Nanami; Kosaka, Akemi; Ohkuri, Takayuki; Oikawa, Kensuke; Kobayashi, Hiroya] Asahikawa Med Univ, Dept Pathol, Asahikawa, Japan; [Komatsuda, Hiroki; Hayashi, Ryusuke; Takahara, Miki; Sato, Ryosuke; Wakisaka, Risa; Kono, Michihisa; Yamaki, Hidekiyo; Ohara, Kenzo; Kumai, Takumi; Kishibe, Kan; Katada, Akihiro; Hayashi, Tatsuya] Asahikawa Med Univ, Dept Ot…	Asahikawa Medical College; Asahikawa Medical College; Asahikawa Medical College; Asahikawa Medical College; Asahikawa Medical College	Nagato, T; Kobayashi, H (corresponding author), Asahikawa Med Univ, Dept Pathol, Midorigaoka Higashi 2-1-1-1, Asahikawa, Hokkaido 0788510, Japan.	rijun@asahikawa-med.ac.jp; hiroya@asahikawa-med.ac.jp	Ohkuri, Takayuki/AHE-0329-2022; Kono, Michihisa/JCE-7722-2023; kumai, takumi/JAX-8625-2023; Sato, Ryosuke/KXQ-7410-2024	Ohkuri, Takayuki/0000-0002-6889-7809; Kono, Michihisa/0000-0002-8506-928X; Sato, Ryosuke/0000-0001-5899-3410; Komatsuda, Hiroki/0000-0002-3783-2746	Japan Society for the Promotion of Science	Japan Society for the Promotion of Science(Ministry of Education, Culture, Sports, Science and Technology, Japan (MEXT)Japan Society for the Promotion of Science)	The authors thank Dr. Tomokazu Yoshizaki (Kanazawa University), Dr. Satoru Kondo (Kanazawa University), Dr. Eva Klein (Karolinska Institute), and Dr. Norio Shimizu (Tokyo Medical and Dental University) for generously providing cell lines. The authors also thank Ms. Rie Matsumoto (Department of Pathology, Asahikawa Medical University) and Ms. Keiko Nishikura (Department of Dermatology, Asahikawa M…		34	0	0	1	2	WILEY	HOBOKEN	111 RIVER ST, HOBOKEN 07030-5774, NJ USA	1347-9032	1349-7006		CANCER SCI	Cancer Sci.	APR	2024	115	4
J	Xu, LJ; Ma, Q; Zhu, J; Li, J; Xue, BX; Gao, J; Sun, CY; Zang, YC; Zhou, YB; Yang, DR; Shan, YX				Xu, Li-Jun; Ma, Qi; Zhu, Jin; Li, Jian; Xue, Bo-Xin; Gao, Jie; Sun, Chuan-Yang; Zang, Ya-Chen; Zhou, Yi-Bin; Yang, Dong-Rong; Shan, Yu-Xi			Combined inhibition of JAK1,2/Stat3-PD-L1 signaling pathway suppresses the immune escape of castration-resistant prostate cancer to NK cells in hypoxia	MOLECULAR MEDICINE REPORTS			English	Article						hypoxia; castration-resistant prostate cancer; natural killer cell cytotoxicity; programmed death-ligand 1; natural killer group 2D; Janus kinase(1,2)/signal transducer and activator of transcription 3	EPITHELIAL-MESENCHYMAL TRANSITION; PD-L1 EXPRESSION; JAK/STAT PATHWAY; BLADDER-CANCER; UP-REGULATION; T-CELLS; RECEPTOR; MELANOMA; ACTIVATION; MECHANISMS	Castration-resistant prostate cancer (CRPC) is difficult to treat in current clinical practice. Hypoxia is an important feature of the CRPC microenvironment and is closely associated with the progress of CRPC invasion. However, no research has been performed on the immune escape of CRPC from NK cells. The present study focused on this subject. Firstly, when the CRPC cell lines C4-2 and CWR22Rv1 w…	[Xu, Li-Jun; Zhu, Jin; Xue, Bo-Xin; Gao, Jie; Sun, Chuan-Yang; Zang, Ya-Chen; Zhou, Yi-Bin; Yang, Dong-Rong; Shan, Yu-Xi] Soochow Univ, Dept Urol, Affiliated Hosp 2, 1055 Sanxiang Rd, Suzhou 215004, Jiangsu, Peoples R China; [Ma, Qi] Soochow Univ, Dept Ultrasound, Affiliated Hosp 2, Suzhou 215004, Jiangsu, Peoples R China; [Li, Jian] Bengbu Med Coll, Affiliated Hosp 1, Dept Urol 1, Bengbu 233004,…	Soochow University - China; Soochow University - China; Bengbu Medical College	Gao, J; Shan, YX (corresponding author), Soochow Univ, Dept Urol, Affiliated Hosp 2, 1055 Sanxiang Rd, Suzhou 215004, Jiangsu, Peoples R China.	wqq_2010@126.com; yuxishansuzhou@126.com	xu, li/GNH-3667-2022; Zhou, Yeling/AAK-6264-2021; Zang, Yachen/GNW-5928-2022; Zhu, Jinfeng/C-9795-2011		Pre Research Fund Project of The Second Affiliated Hospital of Soochow University [SDFEYBS1707]; National Natural Science Foundation of China [81472776, 81773221]; Preponderant Discipline Construction Funding of the Second Affiliated Hospital of Soochow University [XKQ2015008]	Pre Research Fund Project of The Second Affiliated Hospital of Soochow University; National Natural Science Foundation of China(National Natural Science Foundation of China (NSFC)); Preponderant Discipline Construction Funding of the Second Affiliated Hospital of Soochow University	The present study was supported by the Pre Research Fund Project of The Second Affiliated Hospital of Soochow University (grant no. SDFEYBS1707), The National Natural Science Foundation of China (grant nos. 81472776 and 81773221), and by Preponderant Discipline Construction Funding of the Second Affiliated Hospital of Soochow University (grant no. XKQ2015008).		54	42	50	1	21	SPANDIDOS PUBL LTD	ATHENS	POB 18179, ATHENS, 116 10, GREECE	1791-2997	1791-3004		MOL MED REP	Mol. Med. Rep.	JUN	2018	17	6
J	You, Y; Yang, Q				You, Yue; Yang, Qing			Glycosylation-related genes mediated prognostic signature contribute to prognostic prediction and treatment options in ovarian cancer: based on bulk and single-cell RNA sequencing data	BMC CANCER			English	Article						Ovarian cancer; Glycosylation; Immunotherapy; scRNA-seq; Immune microenvironment; CYBRD1	TUMOR MUTATIONAL BURDEN; CARCINOMA	BackgroundOvarian cancer (OC) is a complex disease with significant tumor heterogeneity with the worst prognosis and highest mortality among all gynecological cancers. Glycosylation is a specific post-translational modification that plays an important role in tumor progression, immune escape and metastatic spread. The aim of this work was to identify the major glycosylation-related genes (GRGs) i…	[You, Yue; Yang, Qing] China Med Univ, Shengjing Hosp, Dept Gynaecol, Shenyang, Peoples R China	China Medical University	Yang, Q (corresponding author), China Med Univ, Shengjing Hosp, Dept Gynaecol, Shenyang, Peoples R China.	yangqing_sj@126.com			National Natural Science Foundation of China [82272661]; Liaoning key special project of science and technology [2022JH1/10800070]	National Natural Science Foundation of China(National Natural Science Foundation of China (NSFC)); Liaoning key special project of science and technology	This work was supported by the National Natural Science Foundation of China (No. 82272661). This work was supported by Liaoning key special project of science and technology (No.2022JH1/10800070).		39	1	1	0	3	BMC	LONDON	CAMPUS, 4 CRINAN ST, LONDON N1 9XW, ENGLAND		1471-2407		BMC CANCER	BMC Cancer	FEB 14	2024	24	1
J	Zhang, XB; Sun, XL; Guo, C; Li, JA; Liang, GB				Zhang, Xiaobin; Sun, Xiaolin; Guo, Chen; Li, Jianan; Liang, Guobiao			Cancer-associated fibroblast-associated gene IGFBP2 promotes glioma progression through induction of M2 macrophage polarization	AMERICAN JOURNAL OF PHYSIOLOGY-CELL PHYSIOLOGY			English	Article						cancer-associated fibroblasts; glioma; immune escape; single-cell sequencing; tumor microenvironment	IMMUNE MICROENVIRONMENT	We elucidated the molecular mechanism of cancer-associated fibroblast (CAF)-associated gene insulin-like growth factor binding protein-2 (IGFBP2)-induced M2 macrophage polarization in the tumor microenvironment involved in glioma progression. The Cancer Genome Atlas (TCGA) and Chinese Glioma Genome Atlas (CGGA) provided bulk RNA-sequencing datasets, ESTIMATE scores for glioma stromal cells, and o…	[Zhang, Xiaobin; Guo, Chen; Li, Jianan; Liang, Guobiao] Gen Hosp Northern Theater Command Chinese Peoples, Dept Neurosurg, Shenyang, Peoples R China; [Sun, Xiaolin] Shenyang Med Coll, Affiliated Cent Hosp, Dept Radiat, Shenyang, Peoples R China	Shenyang Medical College	Li, JA; Liang, GB (corresponding author), Gen Hosp Northern Theater Command Chinese Peoples, Dept Neurosurg, Shenyang, Peoples R China.	13167003219@163.com; liangguobiao6708@163.com			General Program of Liaoning Natural Science Foundation [2020-MS-056, 2022-MS-074]; Natural Science Foundation of Liaoning Province [2021-BS-031]	General Program of Liaoning Natural Science Foundation; Natural Science Foundation of Liaoning Province(Natural Science Foundation of Liaoning Province)	This work was funded by the General Program of Liaoning Natural Science Foundation (2020-MS-056), General Program of Liaoning Natural Science Foundation (2022-MS-074), and Natural Science Foundation of Liaoning Province (2021-BS-031).		49	2	2	2	7	AMER PHYSIOLOGICAL SOC	Rockville	6120 Executive Blvd, Suite 600, Rockville, MD, UNITED STATES	0363-6143	1522-1563		AM J PHYSIOL-CELL PH	Am. J. Physiol.-Cell Physiol.	JAN 20	2024	326	1
J	Li, XX; Dong, H; Chen, L; Wang, YJ; Hao, ZB; Zhang, YY; Jiao, Y; Zhao, ZY; Peng, XB; Zhan, XB				Li, Xiaoxiao; Dong, Hao; Chen, Ling; Wang, Yujie; Hao, Zhibin; Zhang, Yingyi; Jiao, Yuan; Zhao, Zhiyue; Peng, Xiaobo; Zhan, Xianbao			Identification of N7-methylguanosine related subtypes and construction of prognostic model in gastric cancer	FRONTIERS IN IMMUNOLOGY			English	Article						gastric cancer; N7-methylguanosine; molecule subtypes; prognosis; tumor microenvironment; immunotherapy; immune infiltration	MESSENGER-RNA; GASTROESOPHAGEAL JUNCTION; CHEMOTHERAPY; MACROPHAGES; NIVOLUMAB; LANDSCAPE	BackgroundN(7)-methylguanosine (m7G), one of the most common post-transcriptional modifications, can be present in tRNA, mRNA, and miRNA to mediate the progression of various tumors. However, the possible role of m7G in gastric cancer (GC) is still unknown. Materials and MethodsIn this study, SNVs (single nucleotide variations), CNVs (copy number variations), and methylation of m7G-related genes …	[Li, Xiaoxiao; Chen, Ling; Wang, Yujie; Hao, Zhibin; Zhang, Yingyi; Jiao, Yuan; Zhao, Zhiyue; Peng, Xiaobo; Zhan, Xianbao] Naval Mil Med Univ, Changhai Hosp, Dept Oncol, Shanghai, Peoples R China; [Dong, Hao] Second Hosp Jilin Univ, Dept Gastrointestinal Nutr & Hernia Surg, Changchun, Peoples R China	Naval Medical University; Jilin University	Peng, XB; Zhan, XB (corresponding author), Naval Mil Med Univ, Changhai Hosp, Dept Oncol, Shanghai, Peoples R China.	pxb023@126.com; zhanxianbao@csco.org.cn	ZHANG, YINGYI/HOF-7499-2023; Zhan, Xianbao/I-4084-2018	Zhan, Xianbao/0000-0003-3718-466X	National Natural Science Foundation of China; Scientific research program of Shanghai Municipal Commission of science and technology; Changhai Hospital 234 Project; [82072707]; [19411970700]; [20Y11909400]; [2019YXK019]; [2020YXK029]	National Natural Science Foundation of China(National Natural Science Foundation of China (NSFC)); Scientific research program of Shanghai Municipal Commission of science and technology; Changhai Hospital 234 Project; ; ; ; ;	Funding This study was supported by grants from the National Natural Science Foundation of China (82072707), Scientific research program of Shanghai Municipal Commission of science and technology (19411970700 and 20Y11909400) and the Changhai Hospital 234 Project (2019YXK019 and 2020YXK029).		45	7	7	1	12	FRONTIERS MEDIA SA	LAUSANNE	AVENUE DU TRIBUNAL FEDERAL 34, LAUSANNE, CH-1015, SWITZERLAND	1664-3224			FRONT IMMUNOL	Front. Immunol.	OCT 10	2022	13
J	Wu, Q; Liu, Z; Gao, ZJ; Luo, Y; Li, FB; Yang, CY; Wang, TT; Meng, XY; Chen, HJ; Li, JJ; Kong, YJ; Dong, C; Sun, S; Chen, CS				Wu, Qi; Liu, Zhou; Gao, Zhijie; Luo, Yao; Li, Fubing; Yang, ChuanYu; Wang, Tiantian; Meng, Xiangyu; Chen, Haijun; Li, Juanjuan; Kong, Yanjie; Dong, Chao; Sun, Si; Chen, Ceshi			KLF5 inhibition potentiates anti-PD1 efficacy by enhancing CD8+T-cell-dependent antitumor immunity	THERANOSTICS			English	Article						KLF5; COX2; PD1 blocker; CD8+T cell; breast cancer	PROSTAGLANDIN E-2; EXPRESSION; TUMOR; SUPPRESSOR; CELL; TRANSCRIPTION; PGE(2); PATHWAY	Background: Immune checkpoint blockers (ICBs) are revolutionized therapeutic strategies for cancer, but most patients with solid neoplasms remain resistant to ICBs, partly because of the difficulty in reversing the highly immunosuppressive tumor microenvironment (TME). Exploring the strategies for tumor immunotherapy is highly dependent on the discovery of molecular mechanisms of tumor immune esc…	[Wu, Qi; Yang, ChuanYu; Chen, Ceshi] Chinese Acad Sci, Chinese Acad Sci & Yunnan Prov, Kunming Inst Zool, Key Lab Anim Models & Human Dis Mech,KIZ CUHK Join, Kunming, Peoples R China; [Wu, Qi] Tongji Univ, Shanghai Peoples Hosp 10, Sch Med, Canc Ctr, Shanghai, Peoples R China; [Liu, Zhou; Gao, Zhijie; Li, Juanjuan] Wuhan Univ, Renmin Hosp, Dept Breast & Thyroid Surg, Wuhan, Hubei, Peoples R China…	Chinese Academy of Sciences; Kunming Institute of Zoology, CAS; Tongji University; Wuhan University; Kunming University of Science & Technology; Kunming Medical University; Chinese Academy of Sciences; University of Science & Technology of China, CAS; Wuhan University; Fuzhou University; Kunming Medical University; Wuhan University; Kunming Medical University; Shenzhen University	Chen, CS (corresponding author), Chinese Acad Sci, Chinese Acad Sci & Yunnan Prov, Kunming Inst Zool, Key Lab Anim Models & Human Dis Mech,KIZ CUHK Join, Kunming, Peoples R China.;Chen, CS (corresponding author), Kunming Med Univ, Acad Biomed Engn, Kunming 650500, Peoples R China.;Dong, C (corresponding author), Kunming Med Univ, Affiliated Hosp 1, Dept Med Oncol, Kunming, Peoples R China.;Sun, S…	kongyanjie26@163.com; dongchao@kmmu.edu.cn; 59333173@qq.com; chenc@kmmu.edu.cn	Chen, Ceshi/C-1720-2008; Meng, Xiang-Yu/Y-4797-2019; DONG, CHAO/C-8318-2014; wu, qi/HCI-2480-2022	wu, qi/0000-0001-6182-5274; Meng, Xiangyu/0000-0001-5669-3502	National Key Research and Development Program of China [2020YFA0112300, 2018YFC2000400]; National Natural Science Foundation of China [82203629, 82060542, 81830087, 82273216, 81773149, U2102203]; Basic Research Major Project of Yunnan Province [YNWR-QNBJ-2019-275]; Top Young Talents of Ten Thousand Talents Plan in Yunnan Province [202101AS070050]; Yunnan Fundamental Research Projects [D-2019029];…	National Key Research and Development Program of China(National Key Research & Development Program of China); National Natural Science Foundation of China(National Natural Science Foundation of China (NSFC)); Basic Research Major Project of Yunnan Province; Top Young Talents of Ten Thousand Talents Plan in Yunnan Province; Yunnan Fundamental Research Projects; Leader in Oncology of Yunnan Provinc…	This work was supported by the National Key Research and Development Program of China (2020YFA0112300 and 2018YFC2000400) , National Natural Science Foundation of China (82203629, 82060542, 81830087, 82273216, 81773149 and U2102203) , Basic Research Major Project of Yunnan Province (202101AS070010) , Top Young Talents of Ten Thousand Talents Plan in Yunnan Province (YNWR-QNBJ-2019-275) , Yunnan F…		75	12	13	5	25	IVYSPRING INT PUBL	LAKE HAVEN	PO BOX 4546, LAKE HAVEN, NSW 2263, AUSTRALIA	1838-7640			THERANOSTICS	Theranostics		2023	13	4
J	Solórzano, JL; Menéndez, V; Parra, E; Solis, L; Salazar, R; García-Cosío, M; Climent, F; Fernández, S; Díaz, E; Francisco-Cruz, A; Khoury, J; Jiang, M; Tamegnon, A; Montalbán, C; Melero, I; Wistuba, I; De Andrea, C; Garcia, JF				Solorzano, Jose L.; Menendez, Victoria; Parra, Edwin; Solis, Luisa; Salazar, Ruth; Garcia-Cosio, Monica; Climent, Fina; Fernandez, Sara; Diaz, Eva; Francisco-Cruz, Alejandro; Khoury, Joseph; Jiang, Mei; Tamegnon, Auriole; Montalban, Carlos; Melero, Ignacio; Wistuba, Ignacio; De Andrea, Carlos; Garcia, Juan F.			Multiplex spatial analysis reveals increased CD137 expression and m-MDSC neighboring tumor cells in refractory classical Hodgkin Lymphoma	ONCOIMMUNOLOGY			English	Article						Classical Hodgkin lymphoma; multiplex immunofluorescence; myeloid-derived suppressor cells (MDSCs); tumor microenvironment; tumor necrosis factor receptor 9 (TNFRSF9/CD137)	SUPPRESSOR-CELLS; VESSEL WALLS; LIGAND; ACTIVATION	The Hodgkin and Reed - Sternberg (HRS) cells in classical Hodgkin Lymphoma (cHL) actively modify the immune tumor microenvironment (TME) attracting immunosuppressive cells and expressing inhibitory molecules. A high frequency of myeloid cells in the TME is correlated with an unfavorable prognosis, but more specific and rare cell populations lack precise markers. Myeloid-derived suppressor cells (…	[Solorzano, Jose L.; Fernandez, Sara; Garcia, Juan F.] MD Anderson Canc Ctr, Pathol & Mol Dept, Madrid, Spain; [Solorzano, Jose L.; Menendez, Victoria; Diaz, Eva; Montalban, Carlos; Garcia, Juan F.] MD Anderson Fdn, Translat Res Dept, Madrid, Spain; [Parra, Edwin; Solis, Luisa; Jiang, Mei; Tamegnon, Auriole; Wistuba, Ignacio] Univ Texas MD Anderson Canc Ctr, Dept Translat Mol Pathol, Houston, TX …	University of Texas System; UTMD Anderson Cancer Center; University of Texas System; UTMD Anderson Cancer Center; Universidad Nacional de San Agustin de Arequipa; Hospital Universitario Ramon y Cajal; Institut d'Investigacio Biomedica de Bellvitge (IDIBELL); Bellvitge University Hospital; University of Barcelona; National Institute of Cardiology - Mexico; University of Nebraska System; University…	Garcia, JF (corresponding author), MD Anderson Canc Ctr, Pathol Dept, C Arturo Soria 270, Madrid 28033, Spain.	jfgarcia@mdanderson.es	MELERO BERMEJO, IGNACIO/T-7600-2019; GARCIA, JUAN F/L-2118-2016	MELERO BERMEJO, IGNACIO/0000-0002-1360-348X; GARCIA, JUAN F/0000-0001-6974-0806	Instituto de Salud Carlos III (ISCIII) [PI19/00083, PI22/00556]; European Union; Roche Foundation Research Grant; ISCIII FIS (PFIS) [FI20/00184]; MD Anderson Foundation	Instituto de Salud Carlos III (ISCIII)(Instituto de Salud Carlos IIISpanish Government); European Union(European Union (EU)); Roche Foundation Research Grant; ISCIII FIS (PFIS); MD Anderson Foundation	This work was supported by Instituto de Salud Carlos III (ISCIII), projects PI19/00083 and PI22/00556 (co-funded by the European Union), and a Roche Foundation Research Grant. V.M. is a recipient of a Predoctoral Grant from ISCIII FIS (PFIS ref. FI20/00184) and the MD Anderson Foundation scholarship for projects in translational oncology 2022.		41	0	0	2	2	TAYLOR & FRANCIS INC	PHILADELPHIA	530 WALNUT STREET, STE 850, PHILADELPHIA, PA 19106 USA	2162-402X			ONCOIMMUNOLOGY	OncoImmunology	DEC 31	2024	13	1
J	Yang, Y; Qiu, YT; Li, WK; Cui, ZL; Teng, S; Wang, YD; Wu, J				Yang, Yi; Qiu, Yu-Ting; Li, Wen-Kun; Cui, Zi-Lu; Teng, Shuo; Wang, Ya-Dan; Wu, Jing			Multi-Omics analysis elucidates tumor microenvironment and intratumor microbes of angiogenesis subtypes in colon cancer	WORLD JOURNAL OF GASTROINTESTINAL ONCOLOGY			English	Article						Angiogenesis; Colon cancer; Immunotherapy; K-means; Single-cell analysis	ORAL EPITHELIAL-CELLS; FUSOBACTERIUM-NUCLEATUM; GLUCOSE-TRANSPORTER; ESCHERICHIA-COLI; EXPRESSION; BACTERIA; TUMORIGENESIS; INFLAMMATION; IMMUNITY; REVEALS	BACKGROUND Angiogenesis plays an important role in colon cancer (CC) progression. AIM To investigate the tumor microenvironment (TME) and intratumor microbes of angiogenesis subtypes (AGSs) and explore potential targets for antiangiogenic therapy in CC. METHODS The data were obtained from The Cancer Genome Atlas database and Gene Expression Omnibus database. K-means clustering was used to constru…	[Yang, Yi; Qiu, Yu-Ting; Li, Wen-Kun; Cui, Zi-Lu; Teng, Shuo; Wu, Jing] Capital Med Univ, Natl Clin Res Ctr Digest Dis, Beijing Friendship Hosp, Beijing Key Lab Precancerous Les Digest Dis,Dept G, 59 Yongan Rd, Beijing 100050, Peoples R China; [Teng, Shuo; Wang, Ya-Dan] Capital Med Univ, Beijing Shijitan Hosp, Dept Gastroenterol, Beijing 100050, Peoples R China	Capital Medical University; Capital Medical University	Wu, J (corresponding author), Capital Med Univ, Natl Clin Res Ctr Digest Dis, Beijing Friendship Hosp, Beijing Key Lab Precancerous Les Digest Dis,Dept G, 59 Yongan Rd, Beijing 100050, Peoples R China.;Wang, YD (corresponding author), Capital Med Univ, Beijing Shijitan Hosp, Dept Gastroenterol, Beijing 100050, Peoples R China.	wujing36youyi@ccmu.edu.cn							61	0	0	1	1	BAISHIDENG PUBLISHING GROUP INC	PLEASANTON	7041 Koll Center Parkway, Suite 160, PLEASANTON, CA, UNITED STATES	1948-5204			WORLD J GASTRO ONCOL	World J. Gastrointest. Oncol.	JUL 15	2024	16	7
J	Zhang, M; Luo, JL; Sun, QQ; Harber, J; Dawson, AG; Nakas, A; Busacca, S; Sharkey, AJ; Waller, D; Sheaff, MT; Richards, C; Wells-Jordan, P; Gaba, A; Poile, C; Baitei, EY; Bzura, A; Dzialo, J; Jama, M; Le Quesne, J; Bajaj, A; Martison, L; Shaw, JA; Pritchard, C; Kamata, T; Kuse, N; Brannan, L; Zhang, PD; Yang, HJ; Griffiths, G; Wilson, G; Swanton, C; Dudbridge, F; Hollox, EJ				Zhang, Min; Luo, Jin-Li; Sun, Qianqian; Harber, James; Dawson, Alan G.; Nakas, Apostolos; Busacca, Sara; Sharkey, Annabel J.; Waller, David; Sheaff, Michael T.; Richards, Cathy; Wells-Jordan, Peter; Gaba, Aarti; Poile, Charlotte; Baitei, Essa Y.; Bzura, Aleksandra; Dzialo, Joanna; Jama, Maymun; Le Quesne, John; Bajaj, Amrita; Martison, Luke; Shaw, Jacqui A.; Pritchard, Catrin; Kamata, Tamihiro; K…			Clonal architecture in mesothelioma is prognostic and shapes the tumour microenvironment	NATURE COMMUNICATIONS			English	Article							CANCER EVOLUTION; OPEN-LABEL; MUTATIONS; BAP1; SENSITIVITY; SAFETY; LEADS; SPOP; MCL1	Malignant Pleural Mesothelioma (MPM) is typically diagnosed 20-50 years after exposure to asbestos and evolves along an unknown evolutionary trajectory. To elucidate this path, we conducted multi-regional exome sequencing of 90 tumour samples from 22 MPMs acquired at surgery. Here we show that exomic intratumour heterogeneity varies widely across the cohort. Phylogenetic tree topology ranges from…	[Zhang, Min; Sun, Qianqian] Novogene Co Ltd, Bldg 301, Beijing, Peoples R China; [Luo, Jin-Li] Univ Leicester, Bioinformat & Biostat Support Hub, Leicester, Leics, England; [Harber, James; Dawson, Alan G.; Busacca, Sara; Gaba, Aarti; Poile, Charlotte; Baitei, Essa Y.; Bzura, Aleksandra; Dzialo, Joanna; Jama, Maymun; Martison, Luke; Shaw, Jacqui A.; Pritchard, Catrin; Kamata, Tamihiro; Kuse, Natha…	University of Leicester; University of Leicester; University Hospitals of Leicester NHS Trust; University of Leicester; Glenfield Hospital; Barts Health NHS Trust; Royal London Hospital; University of Leicester; King Faisal Specialist Hospital & Research Center; University of Glasgow; University Hospitals of Leicester NHS Trust; University of Leicester; Glenfield Hospital; University of Leicester…	Hollox, EJ (corresponding author), Univ Leicester, Dept Genet & Genome Biol, Leicester, Leics, England.	df132@leicester.ac.uk	Swanton, Charles/AEY-0113-2022; Dawson, Alan/IXX-0113-2023; Sun, Qianqian/KVY-2334-2024; Nakas, Apostolos/ABQ-1425-2022; Yang, Hongji/AAJ-4079-2020; Dzialo, Joanna/D-7181-2012	Griffiths, Gareth/0000-0002-9579-8021; Luo, Jinli/0000-0002-9241-5283; Zhang, Min/0009-0007-4363-8492; Nakas, Apostolos/0000-0001-6993-1514; Dawson, Alan/0000-0002-7413-6870; Dzialo, Joanna/0000-0001-6083-7687; Bzura, Aleksandra/0000-0001-5836-4905; Sharkey, Annabel/0000-0001-5989-9151; Swanton, Charles/0000-0002-4299-3018; Harber, James/0000-0001-6451-9598	British Lung Foundation- Mesothelioma UK grant [RM38G0071]; Cancer Research UK Research grant [C61811/A24218]; Hope against Cancer research grant; Royal College of Surgeons fellowship; NIHR Academic Clinical Fellowship; CRUK research bursary; British Lung Foundation studentship [M16-9]	British Lung Foundation- Mesothelioma UK grant; Cancer Research UK Research grant; Hope against Cancer research grant; Royal College of Surgeons fellowship; NIHR Academic Clinical Fellowship; CRUK research bursary; British Lung Foundation studentship	British Lung Foundation- Mesothelioma UK grant RM38G0071, Cancer Research UK Research grant C61811/A24218, Hope against Cancer research grant, A.J.S. was supported by a Royal College of Surgeons fellowship. A.D.G. was funded by an NIHR Academic Clinical Fellowship and a CRUK research bursary, A.B. was funded by a British Lung Foundation studentship M16-9.		53	71	73	0	13	NATURE PORTFOLIO	BERLIN	HEIDELBERGER PLATZ 3, BERLIN, 14197, GERMANY		2041-1723		NAT COMMUN	Nat. Commun.	MAR 19	2021	12	1
[truncated: 581 more rows]
[truncated: 22 more columns]
